# Supplementary material for: Whole genome linkage disequilibrium maps in cattle
Source: BMC Genet. 2007 Oct 25;8:74. doi: 10.1186/1471-2156-8-74 (PMC2174945; doi:10.1186/1471-2156-8-74)
Supplement: Additional file 1 — Genoprob summary. Proportion of genotypes reaching a given level of confidence where pGmx is the probability that the indicated genotype is correct and oGmx is the probability that the phase order of the two alleles of the genotype is correct. [file 1471-2156-8-74-S1.xls]

## Sheet: Additional file 1
pGmx	DBW	CHA	JB	BR	NEL	AN	LM	HO
<0.9500	0.0064	0.0212	0.0093	0.0235	0.028	0.0245	0.0195	0.0156
0.9510 - 0.9900	0.0045	0.0185	0.0057	0.0107	0.0088	0.0128	0.0123	0.015
0.9910 - 0.9990	0.9892	0.7565	0.9617	0.852	0.5589	0.6631	0.6147	0.3861
0.9991 - 0.9999	0	0.2004	0.0155	0.0851	0.3623	0.2253	0.2528	0.286
>0.9999	0	0.0033	0.0079	0.0288	0.042	0.0742	0.1007	0.2974
oGmx	DBW	CHA	JB	BR	NEL	AN	LM	HO
<0.9500	0.5188	0.4655	0.4474	0.2682	0.4039	0.2264	0.1496	0.0823
0.9510 - 0.9900	0.0002	0.0355	0.0236	0.0981	0.0147	0.0816	0.0811	0.0521
0.9910 - 0.9990	0.1211	0.1576	0.0499	0.1452	0.2488	0.2003	0.1769	0.105
0.9991 - 0.9999	0.3144	0.2459	0.1807	0.1053	0.1952	0.1221	0.1343	0.096
>0.9999	0.0456	0.0956	0.2984	0.3831	0.1374	0.3697	0.4581	0.6645
