# Supplementary material for: Whole genome linkage disequilibrium maps in cattle
Source: BMC Genet. 2007 Oct 25;8:74. doi: 10.1186/1471-2156-8-74 (PMC2174945; doi:10.1186/1471-2156-8-74)
Supplement: Additional file 2 — Average measures of linkage disequilibrium for each breed. [file 1471-2156-8-74-S2.xls]

## Sheet: Additional file 2
Breed	Haplotype	Bin_Mb	CountOfDelta2	AvgOfDelta2	StDevOfDelta2	CountOfD'	AvgOfD'	StDevOfD'
AN	M	1000	543	0.550783	0.388128	543	0.870939	0.23735
AN	M	5000	99	0.519606	0.378269	99	0.901636	0.18651
AN	M	100000	430	0.210126	0.252277	430	0.682393	0.321968
AN	M	500000	1173	0.0759855	0.121025	1173	0.51345	0.333437
AN	M	1000000	1294	0.0619853	0.102848	1294	0.452564	0.327571
AN	M	2000000	2591	0.0526951	0.0964869	2591	0.420553	0.327969
AN	M	5000000	7417	0.0349806	0.059598	7417	0.378929	0.317071
AN	M	7000000	4842	0.0251979	0.0400323	4842	0.340135	0.308184
AN	M	10000000	7164	0.0217313	0.0411843	7164	0.322345	0.303378
AN	M	15000000	10745	0.0192448	0.0289255	10745	0.312101	0.297231
AN	M	20000000	9898	0.0165158	0.0240142	9898	0.307122	0.303153
AN	M	40000000	30461	0.0157331	0.0237622	30461	0.292724	0.294607
AN	M	80000000	29986	0.0152961	0.0238905	29986	0.287546	0.292944
AN	M	100000000	17327	0.0182927	0.0416945	17327	0.288902	0.290828
AN	P	1000	540	0.550278	0.386353	540	0.901635	0.208175
AN	P	5000	102	0.525902	0.390905	102	0.927304	0.153765
AN	P	100000	434	0.226461	0.268426	433	0.747938	0.313801
AN	P	500000	1157	0.0920553	0.136766	1157	0.60926	0.336974
AN	P	1000000	1262	0.0737171	0.11617	1262	0.528437	0.347752
AN	P	2000000	2534	0.0633473	0.104455	2534	0.516173	0.346254
AN	P	5000000	7272	0.0483116	0.079653	7270	0.477734	0.342856
AN	P	7000000	4794	0.0384789	0.0632176	4794	0.444366	0.340626
AN	P	10000000	7060	0.0340779	0.0574723	7060	0.425359	0.335116
AN	P	15000000	10647	0.0320221	0.0499268	10645	0.423082	0.339934
AN	P	20000000	9734	0.0280088	0.0442465	9734	0.405324	0.338015
AN	P	40000000	29901	0.0268464	0.0403387	29900	0.397206	0.332946
AN	P	80000000	29229	0.0235913	0.0366044	29226	0.370691	0.328275
AN	P	100000000	17027	0.0290633	0.0538367	17024	0.404464	0.342486
BR	M	1000	355	0.40767	0.39494	355	0.910332	0.229143
BR	M	5000	62	0.322065	0.343838	62	0.845226	0.274829
BR	M	100000	243	0.182914	0.267569	243	0.741778	0.324036
BR	M	500000	663	0.105891	0.190758	663	0.691415	0.366591
BR	M	1000000	770	0.0885779	0.166662	770	0.694227	0.372663
BR	M	2000000	1531	0.0790568	0.157524	1531	0.709531	0.363807
BR	M	5000000	4298	0.057913	0.119887	4297	0.678785	0.373606
BR	M	7000000	2772	0.0516457	0.107639	2772	0.658453	0.381476
BR	M	10000000	4154	0.0478052	0.0984044	4153	0.655956	0.384127
BR	M	15000000	6249	0.0418595	0.0958184	6247	0.657477	0.388286
BR	M	20000000	5660	0.0357355	0.0755608	5657	0.650245	0.391146
BR	M	40000000	17342	0.0315772	0.0586484	17340	0.650273	0.391369
BR	M	80000000	16242	0.0298706	0.0555028	16231	0.634036	0.395216
BR	M	100000000	10722	0.0338484	0.0654445	10717	0.616987	0.392294
BR	P	1000	253	0.51449	0.402199	253	0.954225	0.16506
BR	P	5000	48	0.389563	0.333991	48	0.959625	0.157996
BR	P	100000	159	0.29656	0.330276	159	0.890019	0.244354
BR	P	500000	433	0.156584	0.2305	433	0.826118	0.310299
BR	P	1000000	491	0.165206	0.252419	491	0.816904	0.309895
BR	P	2000000	960	0.149846	0.2281	960	0.809228	0.31069
BR	P	5000000	2662	0.12209	0.191179	2662	0.801968	0.319618
BR	P	7000000	1662	0.115604	0.189224	1662	0.79216	0.323241
BR	P	10000000	2531	0.101318	0.166227	2530	0.779702	0.33252
BR	P	15000000	3715	0.0825066	0.139346	3715	0.761623	0.340796
BR	P	20000000	3504	0.0772035	0.128176	3504	0.725606	0.351662
BR	P	40000000	10394	0.0681156	0.11015	10391	0.722565	0.352939
BR	P	80000000	10067	0.0561672	0.0955213	10060	0.688562	0.367542
BR	P	100000000	6300	0.0642933	0.108753	6300	0.661368	0.370123
CHA	M	1000	546	0.502758	0.374609	546	0.84078	0.274608
CHA	M	5000	110	0.407291	0.349891	110	0.818291	0.265658
CHA	M	100000	434	0.150323	0.2257	434	0.575786	0.346247
CHA	M	500000	1179	0.0553842	0.0881406	1179	0.455133	0.344843
CHA	M	1000000	1332	0.0511471	0.083942	1332	0.428786	0.340035
CHA	M	2000000	2671	0.0419364	0.0649809	2671	0.415236	0.338252
CHA	M	5000000	7453	0.0381896	0.0571301	7453	0.411361	0.342128
CHA	M	7000000	4966	0.0344648	0.0495266	4966	0.394211	0.340111
CHA	M	10000000	7348	0.0344295	0.0536709	7348	0.381322	0.332492
CHA	M	15000000	11000	0.0316641	0.0454762	11000	0.381835	0.335879
CHA	M	20000000	10270	0.0315396	0.0460791	10270	0.381346	0.337305
CHA	M	40000000	31218	0.0299618	0.0430555	31218	0.372256	0.335224
CHA	M	80000000	30470	0.0294622	0.0428369	30470	0.370698	0.334471
CHA	M	100000000	17739	0.0315178	0.0484854	17739	0.372035	0.331538
CHA	P	1000	503	0.517201	0.382057	503	0.87202	0.250682
CHA	P	5000	96	0.465115	0.376426	96	0.835948	0.243801
CHA	P	100000	400	0.186743	0.230887	400	0.697835	0.328463
CHA	P	500000	1056	0.0891345	0.12707	1056	0.550403	0.356017
CHA	P	1000000	1191	0.0697985	0.102117	1191	0.549873	0.364543
CHA	P	2000000	2381	0.0640979	0.092569	2381	0.531089	0.365131
CHA	P	5000000	6661	0.0591851	0.0865452	6661	0.525631	0.365437
CHA	P	7000000	4494	0.0544126	0.0731612	4494	0.523629	0.366257
CHA	P	10000000	6588	0.0568842	0.0832704	6588	0.50149	0.362612
CHA	P	15000000	9896	0.0543291	0.0782096	9896	0.508032	0.365427
CHA	P	20000000	9269	0.0502071	0.0691254	9269	0.500713	0.366045
CHA	P	40000000	28324	0.0487174	0.0670131	28324	0.498291	0.364974
CHA	P	80000000	27476	0.0460241	0.06482	27476	0.490603	0.367074
CHA	P	100000000	16367	0.0500798	0.0720795	16367	0.487651	0.3612
DBW	M	1000	550	0.47458	0.35142	550	0.794776	0.277191			R2	D'
DBW	M	5000	109	0.443505	0.357244	109	0.831202	0.215226		1000	0.47458	0.794776
DBW	M	100000	429	0.147289	0.216176	429	0.540921	0.337964		5000	0.443505	0.831202
DBW	M	500000	1161	0.0592946	0.104401	1161	0.397907	0.315387		100000	0.147289	0.540921
DBW	M	1000000	1303	0.0436869	0.0803435	1303	0.358154	0.303071		500000	0.0592946	0.397907
DBW	M	2000000	2600	0.04027	0.071984	2600	0.329035	0.284136		1000000	0.0436869	0.358154
DBW	M	5000000	7398	0.0313235	0.0521085	7398	0.311734	0.278932		2000000	0.04027	0.329035
DBW	M	7000000	4955	0.0284339	0.0452444	4955	0.305118	0.281194		5000000	0.0313235	0.311734
DBW	M	10000000	7198	0.027468	0.0480759	7198	0.296416	0.278833		7000000	0.0284339	0.305118
DBW	M	15000000	10856	0.0230828	0.0374125	10856	0.296551	0.287732		10000000	0.027468	0.296416
DBW	M	20000000	10067	0.0199409	0.0312314	10067	0.278042	0.282494		15000000	0.0230828	0.296551
DBW	M	40000000	30782	0.0177775	0.0304735	30782	0.260307	0.274752		20000000	0.0199409	0.278042
DBW	M	80000000	29905	0.0173803	0.0318976	29905	0.25787	0.280418		40000000	0.0177775	0.260307
DBW	M	100000000	17884	0.0187831	0.0384107	17884	0.253921	0.267258		80000000	0.0173803	0.25787
DBW	P	1000	505	0.443319	0.338655	505	0.878022	0.225419		100000000	0.0187831	0.253921
DBW	P	5000	93	0.356387	0.313275	93	0.874914	0.21685
DBW	P	100000	399	0.148469	0.222462	399	0.691654	0.34555
DBW	P	500000	1049	0.0582545	0.0975908	1048	0.566225	0.362103
DBW	P	1000000	1185	0.0470219	0.0739743	1185	0.537192	0.361323
DBW	P	2000000	2400	0.0467367	0.0817318	2400	0.503952	0.359235
DBW	P	5000000	6760	0.036822	0.0608688	6760	0.506058	0.362371
DBW	P	7000000	4515	0.0369745	0.0612191	4515	0.506544	0.361892
DBW	P	10000000	6548	0.0329603	0.0560779	6547	0.490475	0.363328
DBW	P	15000000	9763	0.0313006	0.053824	9763	0.494226	0.36794
DBW	P	20000000	9113	0.0292846	0.0508082	9113	0.484324	0.364949
DBW	P	40000000	27860	0.0283349	0.0454266	27860	0.472287	0.361748
DBW	P	80000000	27492	0.0263992	0.0437121	27490	0.460563	0.360891
DBW	P	100000000	16359	0.0281344	0.0500866	16356	0.482261	0.36691
HO	M	1000	532	0.607126	0.391755	532	0.932998	0.195905
HO	M	5000	104	0.522442	0.390515	104	0.97826	0.0922874
HO	M	100000	424	0.218026	0.280526	424	0.691792	0.361345
HO	M	500000	1109	0.100392	0.153471	1109	0.55216	0.359854
HO	M	1000000	1259	0.072413	0.113238	1259	0.497803	0.353231
HO	M	2000000	2527	0.0653356	0.0992049	2527	0.491051	0.344663
HO	M	5000000	7161	0.0537703	0.0792164	7161	0.464669	0.346459
HO	M	7000000	4764	0.0490701	0.0722079	4764	0.4482	0.343863
HO	M	10000000	6924	0.0450438	0.0683443	6924	0.428132	0.34019
HO	M	15000000	10446	0.0386477	0.0558873	10446	0.42798	0.347183
HO	M	20000000	9689	0.034103	0.0497481	9689	0.405608	0.344068
HO	M	40000000	29581	0.0304013	0.044947	29580	0.385577	0.336154
HO	M	80000000	29103	0.0279979	0.0408861	29103	0.368603	0.332822
HO	M	100000000	16925	0.0334462	0.0564433	16925	0.389996	0.335475
HO	P	1000	499	0.64887	0.389494	499	0.961737	0.141349
HO	P	5000	87	0.606115	0.395135	87	0.986529	0.0827404
HO	P	100000	389	0.279743	0.316063	389	0.768447	0.333752
HO	P	500000	1020	0.151933	0.200608	1020	0.66766	0.356721
HO	P	1000000	1173	0.112814	0.150543	1173	0.638887	0.352448
HO	P	2000000	2347	0.11102	0.153255	2347	0.63168	0.352604
HO	P	5000000	6570	0.0961137	0.129077	6570	0.602658	0.354776
HO	P	7000000	4383	0.0894061	0.123001	4381	0.584139	0.361605
HO	P	10000000	6361	0.0861791	0.119086	6361	0.584849	0.355143
HO	P	15000000	9517	0.0727009	0.0958892	9517	0.562319	0.360203
HO	P	20000000	8756	0.0655973	0.0911136	8756	0.536214	0.360941
HO	P	40000000	27050	0.0576943	0.0808609	27049	0.499075	0.355377
HO	P	80000000	26679	0.0486148	0.0697724	26677	0.461794	0.351268
HO	P	100000000	15150	0.0573318	0.0881754	15150	0.499504	0.361715
JB	M	1000	479	0.576455	0.40732	479	0.853948	0.26445				JB r-square	JB D'
JB	M	5000	97	0.533722	0.392813	97	0.863495	0.249525			1000	0.576455	0.853948
JB	M	100000	386	0.195961	0.250231	386	0.619902	0.335429			5000	0.533722	0.863495
JB	M	500000	975	0.079561	0.136931	975	0.533612	0.34632			100000	0.195961	0.619902
JB	M	1000000	1138	0.072783	0.122805	1138	0.510865	0.346509			500000	0.079561	0.533612
JB	M	2000000	2234	0.0661535	0.115435	2234	0.49695	0.351867			1000000	0.072783	0.510865
JB	M	5000000	6237	0.0573821	0.103777	6237	0.483723	0.352433			2000000	0.0661535	0.49695
JB	M	7000000	4154	0.0469362	0.0856548	4154	0.453629	0.348278			5000000	0.0573821	0.483723
JB	M	10000000	6169	0.0435127	0.0794492	6168	0.448186	0.350184			7000000	0.0469362	0.453629
JB	M	15000000	9154	0.0371268	0.0658555	9152	0.427857	0.34747			10000000	0.0435127	0.448186
JB	M	20000000	8319	0.0304733	0.051758	8318	0.40013	0.345693			15000000	0.0371268	0.427857
JB	M	40000000	25384	0.0266629	0.0465294	25377	0.390662	0.345587			20000000	0.0304733	0.40013
JB	M	80000000	24980	0.0236582	0.0421889	24976	0.378444	0.346043			40000000	0.0266629	0.390662
JB	M	100000000	14811	0.0296779	0.0604044	14809	0.412834	0.35452			80000000	0.0236582	0.378444
JB	P	1000	373	0.606759	0.404257	373	0.943182	0.176623			100000000	0.0296779	0.412834
JB	P	5000	79	0.580127	0.394544	79	0.952734	0.177125
JB	P	100000	278	0.222629	0.260312	278	0.817018	0.28152
JB	P	500000	620	0.102152	0.1648	620	0.763171	0.321898
JB	P	1000000	771	0.109601	0.176393	771	0.763088	0.320843
JB	P	2000000	1504	0.104107	0.177143	1504	0.741775	0.342427
JB	P	5000000	4040	0.0913772	0.156669	4040	0.729015	0.335138
JB	P	7000000	2751	0.0801796	0.140479	2751	0.715202	0.347843
JB	P	10000000	4102	0.0821736	0.146493	4102	0.716188	0.347333
JB	P	15000000	5972	0.0754025	0.136391	5972	0.696162	0.350691
JB	P	20000000	5516	0.0709068	0.127941	5516	0.702709	0.348843
JB	P	40000000	17174	0.0629602	0.11511	17174	0.684114	0.356822
JB	P	80000000	16938	0.0540444	0.101824	16935	0.668463	0.36494
JB	P	100000000	9756	0.0592125	0.111861	9755	0.681772	0.359608
LM	M	1000	542	0.534255	0.376503	542	0.902797	0.227993
LM	M	5000	110	0.478855	0.371443	110	0.902882	0.19772
LM	M	100000	444	0.166236	0.22875	444	0.635072	0.349298
LM	M	500000	1182	0.065819	0.116196	1182	0.4892	0.355933
LM	M	1000000	1318	0.0475266	0.0761557	1318	0.436992	0.345525
LM	M	2000000	2636	0.0450398	0.0711853	2636	0.444732	0.349059
LM	M	5000000	7422	0.0396552	0.0598879	7422	0.430443	0.345177
LM	M	7000000	4911	0.0365514	0.0529619	4910	0.414506	0.341564
LM	M	10000000	7225	0.0344126	0.0541353	7223	0.397434	0.339002
LM	M	15000000	10907	0.0328398	0.0492036	10906	0.407585	0.347085
LM	M	20000000	10056	0.030625	0.0441336	10056	0.400231	0.344249
LM	M	40000000	30718	0.0289246	0.0448433	30717	0.38591	0.343276
LM	M	80000000	30536	0.0269148	0.0408503	30532	0.377876	0.34292
LM	M	100000000	17797	0.0297907	0.050831	17797	0.408342	0.354247
LM	P	1000	518	0.56134	0.379774	518	0.929332	0.191784
LM	P	5000	107	0.500224	0.37894	107	0.932252	0.197061
LM	P	100000	416	0.21855	0.26604	416	0.71655	0.349886
LM	P	500000	1064	0.10337	0.150205	1064	0.602691	0.365622
LM	P	1000000	1221	0.0844865	0.117909	1221	0.559497	0.352965
LM	P	2000000	2428	0.0770861	0.1124	2428	0.580369	0.36269
LM	P	5000000	6816	0.0710062	0.0997085	6815	0.575611	0.365341
LM	P	7000000	4535	0.0689936	0.0958604	4535	0.557886	0.362425
LM	P	10000000	6602	0.0642152	0.0925804	6602	0.535021	0.362288
LM	P	15000000	9976	0.0611624	0.0845542	9976	0.536918	0.363751
LM	P	20000000	9217	0.0602248	0.0847372	9217	0.528123	0.362664
LM	P	40000000	28190	0.0546201	0.0774532	28190	0.514695	0.361776
LM	P	80000000	27413	0.0483831	0.0686505	27408	0.477952	0.356402
LM	P	100000000	16052	0.0524751	0.0815628	16052	0.521832	0.368389
NEL	M	1000	319	0.284966	0.309203	319	0.840558	0.276393
NEL	M	5000	59	0.293983	0.34513	59	0.905153	0.22345
NEL	M	100000	214	0.130659	0.242226	214	0.689949	0.345173
NEL	M	500000	522	0.0568678	0.122518	522	0.661688	0.36115
NEL	M	1000000	630	0.0460714	0.101538	630	0.655029	0.374599
NEL	M	2000000	1094	0.0404735	0.0871536	1094	0.630862	0.372489
NEL	M	5000000	3366	0.0381693	0.0841892	3366	0.647542	0.375556
NEL	M	7000000	2116	0.0333927	0.0754499	2116	0.625324	0.379513
NEL	M	10000000	3232	0.0312673	0.0763048	3231	0.621497	0.387233
NEL	M	15000000	4640	0.0257196	0.0585852	4640	0.62177	0.388587
NEL	M	20000000	4418	0.0242091	0.0493689	4418	0.597033	0.392845
NEL	M	40000000	13312	0.0217504	0.047324	13312	0.605496	0.396544
NEL	M	80000000	12411	0.0218964	0.0505847	12411	0.579205	0.397942
NEL	M	100000000	8397	0.0253843	0.0611742	8397	0.594914	0.391776
NEL	P	1000	304	0.283773	0.316041	304	0.821211	0.281272
NEL	P	5000	51	0.371941	0.372325	51	0.873549	0.22505
NEL	P	100000	207	0.101812	0.191015	207	0.698072	0.348136
NEL	P	500000	519	0.0579306	0.108099	519	0.690617	0.358979
NEL	P	1000000	624	0.0512917	0.113862	624	0.697325	0.357054
NEL	P	2000000	1080	0.0482056	0.107978	1080	0.680958	0.364114
NEL	P	5000000	3289	0.0429231	0.0964784	3289	0.666367	0.371071
NEL	P	7000000	2027	0.0370804	0.0784114	2027	0.644209	0.374104
NEL	P	10000000	3114	0.0366606	0.0861775	3114	0.64534	0.380019
NEL	P	15000000	4436	0.0299802	0.0631305	4436	0.630478	0.385774
NEL	P	20000000	4251	0.0295481	0.0726825	4251	0.635363	0.3832
NEL	P	40000000	12669	0.0250081	0.0538079	12668	0.628048	0.389352
NEL	P	80000000	12222	0.0235099	0.0509954	12221	0.619493	0.391856
NEL	P	100000000	7951	0.0258916	0.063836	7951	0.620672	0.389016
