# Supplementary material for: Whole genome linkage disequilibrium maps in cattle
Source: BMC Genet. 2007 Oct 25;8:74. doi: 10.1186/1471-2156-8-74 (PMC2174945; doi:10.1186/1471-2156-8-74)
Supplement: Additional file 3 — Average r2 values by breed and chromosome. [file 1471-2156-8-74-S3.xls]

## Sheet: Additional file 3
BTA	Haplotype	Bin_Mb	AN	BR	CHA	DBW	HO	JB	LM	NEL
1	M	1000	0.45225	0.271467	0.385679	0.461036	0.580679	0.442857	0.444107	0.253786
1	M	5000	0.3575	0.5075	0.0975	0.27875	0.308	0.320667	0.314	0.0506667
1	M	100000	0.239875	0.2454	0.1125	0.171	0.194444	0.175857	0.229625	0.009
1	M	500000	0.0545152	0.0366923	0.0466452	0.0419394	0.0690606	0.085375	0.0395333	0.0362308
1	M	1000000	0.0432083	0.0869048	0.0473276	0.052898	0.0918367	0.0899211	0.0645536	0.0164348
1	M	2000000	0.0532333	0.115259	0.0647385	0.0376615	0.0771231	0.0856275	0.0507846	0.0275882
1	M	5000000	0.0273577	0.0694153	0.0392406	0.0243759	0.0540301	0.0489357	0.0335581	0.053807
1	M	7000000	0.03423	0.0995385	0.0344144	0.0395668	0.0632581	0.0444611	0.0361227	0.0401098
1	M	10000000	0.0198599	0.0595906	0.0321479	0.0241053	0.0385639	0.042022	0.0268927	0.0502881
1	M	15000000	0.0217651	0.0574896	0.036754	0.0249593	0.0548688	0.0471351	0.0338337	0.0342426
1	M	20000000	0.0176965	0.0375941	0.0352282	0.0188102	0.0477778	0.0309387	0.0338594	0.0311235
1	M	40000000	0.01575	0.0297141	0.030086	0.0136851	0.0328177	0.0261395	0.0317298	0.0242857
1	M	80000000	0.0140691	0.031031	0.028608	0.0141023	0.0291909	0.0224165	0.0265931	0.0203749
1	M	100000000	0.0165366	0.0300665	0.0315894	0.0149163	0.0319081	0.025284	0.029593	0.0214718
2	M	1000	0.551478	0.435	0.432	0.45332	0.61113	0.59605	0.4986	0.237375
2	M	5000	0.440875	0.426	0.351111	0.407375	0.385714	0.390875	0.410889	0.2546
2	M	100000	0.245636	0.489	0.169	0.168333	0.2423	0.3164	0.2827	0.412333
2	M	500000	0.0575	0.115062	0.0536056	0.0457671	0.0882787	0.0653396	0.0736324	0.104278
2	M	1000000	0.053569	0.107378	0.0512576	0.0589848	0.104732	0.0369286	0.0559565	0.0308919
2	M	2000000	0.0401185	0.0567187	0.0469073	0.0421409	0.072303	0.0463475	0.0544903	0.0632817
2	M	5000000	0.0340521	0.0567806	0.0419281	0.029871	0.0581804	0.0456347	0.045093	0.0352857
2	M	7000000	0.0232713	0.0462174	0.0295884	0.0303199	0.0595564	0.0349955	0.0437297	0.0593462
2	M	10000000	0.023591	0.0463374	0.0316535	0.0281872	0.0536609	0.0301656	0.0386352	0.0420351
2	M	15000000	0.0232094	0.0422436	0.0295375	0.0219196	0.0412953	0.0320603	0.0376536	0.0265871
2	M	20000000	0.0167474	0.0403235	0.0298742	0.0185614	0.0354668	0.0268544	0.0339269	0.0284766
2	M	40000000	0.0161989	0.032332	0.0324164	0.01399	0.0289542	0.0225381	0.029811	0.0214199
2	M	80000000	0.0144302	0.0290104	0.0307578	0.0118249	0.0250028	0.0211839	0.0280275	0.0208606
2	M	100000000	0.0155675	0.0317434	0.0288984	0.0148365	0.0328271	0.0242731	0.030871	0.0277429
3	M	1000	0.62525	0.37268	0.542286	0.564743	0.726912	0.712613	0.631639	0.21764
3	M	5000	0.3484	0.064	0.253	0.322	0.347	0.235	0.2452	0.015
3	M	100000	0.318278	0.249	0.230947	0.239706	0.331813	0.257437	0.295368	0.0701667
3	M	500000	0.0456056	0.112559	0.0331282	0.062194	0.0909167	0.0511905	0.04875	0.0490312
3	M	1000000	0.0465484	0.0713437	0.0395479	0.0423276	0.0659298	0.0778519	0.0328358	0.0477097
3	M	2000000	0.0425478	0.0870638	0.0335521	0.0366333	0.0720946	0.0464762	0.0411548	0.0318235
3	M	5000000	0.0359054	0.0731821	0.0354226	0.031491	0.0542099	0.0680218	0.0351874	0.0371026
3	M	7000000	0.0317108	0.0513135	0.0322284	0.0305738	0.0631162	0.0410577	0.0307484	0.0367687
3	M	10000000	0.0281035	0.0412253	0.040855	0.0277889	0.0592251	0.0363104	0.0321566	0.0263521
3	M	15000000	0.0219424	0.0420248	0.0315876	0.0221942	0.0449936	0.0327326	0.0291919	0.028435
3	M	20000000	0.015428	0.0311699	0.0330919	0.0192243	0.0357388	0.0253287	0.0319577	0.0267943
3	M	40000000	0.0158197	0.028763	0.0285597	0.0145934	0.0291931	0.0282785	0.028411	0.0206437
3	M	80000000	0.0145597	0.0290102	0.0295882	0.0124104	0.026942	0.0203037	0.0264113	0.0218056
3	M	100000000	0.0172136	0.0314996	0.0333417	0.0159697	0.0355007	0.030787	0.0288832	0.0219567
4	M	1000	0.585696	0.36575	0.534522	0.480826	0.626318	0.723722	0.525261	0.421222
4	M	5000	0.468	0.3505	0.427643	0.592818	0.54	0.464615	0.577571	0.503667
4	M	100000	0.325704	0.1526	0.107667	0.0684231	0.1275	0.304917	0.115815	0.07
4	M	500000	0.0540769	0.111889	0.0372222	0.0575306	0.07878	0.11	0.06052	0.0822778
4	M	1000000	0.0498542	0.0388696	0.05464	0.0338776	0.0818444	0.0474286	0.0347	0.0249545
4	M	2000000	0.0360574	0.0701695	0.0390565	0.0478361	0.0798707	0.0965104	0.037418	0.05598
4	M	5000000	0.0298591	0.042811	0.0333156	0.0341303	0.0572043	0.0762101	0.0432585	0.0369314
4	M	7000000	0.0254767	0.0566	0.0440294	0.0278586	0.0466513	0.0748263	0.0273846	0.0140417
4	M	10000000	0.0162049	0.0527844	0.0379266	0.0309839	0.0458422	0.0425195	0.0365305	0.0361772
4	M	15000000	0.0193568	0.0481461	0.0352067	0.0183393	0.0340026	0.0407418	0.0385985	0.0232748
4	M	20000000	0.0144189	0.0341409	0.033553	0.0181353	0.0352598	0.0230052	0.0278935	0.0190435
4	M	40000000	0.01373	0.0373784	0.0279539	0.0151777	0.0319002	0.0233427	0.0305435	0.0188893
4	M	80000000	0.0136355	0.0278318	0.0288923	0.0120899	0.0264587	0.0216875	0.0254686	0.0286136
4	M	100000000	0.0163449	0.0322351	0.0294192	0.014105	0.0279144	0.0368816	0.0259275	0.0324649
5	M	1000	0.632135	0.45565	0.547686	0.571059	0.687649	0.564	0.654083	0.215933
5	M	5000	0.668333	0.207857	0.520917	0.555833	0.624833	0.622091	0.573167	0.234
5	M	100000	0.217586	0.204299	0.152141	0.192624	0.233242	0.212833	0.180135	0.182397
5	M	500000	0.122673	0.128161	0.0614403	0.0679653	0.0903684	0.0971206	0.0786319	0.0638657
5	M	1000000	0.133496	0.174044	0.050168	0.0646827	0.0724462	0.060157	0.0408538	0.125914
5	M	2000000	0.0898655	0.167108	0.0470228	0.0793304	0.0684465	0.0921116	0.0368974	0.047
5	M	5000000	0.053705	0.0607842	0.0418312	0.0554158	0.058546	0.0678723	0.038354	0.0461307
5	M	7000000	0.034504	0.0751549	0.0306472	0.0436231	0.0385108	0.0573639	0.0241027	0.0269805
5	M	10000000	0.0260984	0.0807908	0.0387599	0.0527426	0.0474547	0.0432267	0.0335507	0.0346635
5	M	15000000	0.0248161	0.0609092	0.0333206	0.0516802	0.0437054	0.0418585	0.0336004	0.0230749
5	M	20000000	0.0177113	0.0476293	0.0304272	0.0415349	0.0294972	0.0357953	0.0298908	0.0221265
5	M	40000000	0.0153159	0.0354745	0.0276285	0.0444247	0.028533	0.0260245	0.0251925	0.0238904
5	M	80000000	0.0162975	0.0287151	0.0284789	0.0427367	0.0249153	0.0239664	0.0237877	0.0228534
5	M	100000000	0.0172434	0.0364741	0.0300922	0.0402649	0.0251315	0.0235327	0.0231225	0.0186409
6	M	1000	0.649684	0.492083	0.569368	0.6485	0.804	0.732929	0.716895	0.338
6	M	100000	0.214	0.1166	0.147455	0.177	0.328545	0.180545	0.11425	0.1118
6	M	500000	0.0460857	0.119688	0.0550937	0.0425862	0.0640345	0.0615	0.0494	0.0615625
6	M	1000000	0.0359143	0.0311176	0.0736471	0.042303	0.0602424	0.121065	0.0436	0.0371579
6	M	2000000	0.0346212	0.0303333	0.0297903	0.0211746	0.0633016	0.0698627	0.0295571	0.0230833
6	M	5000000	0.0372843	0.062413	0.0364635	0.0248087	0.0560756	0.0472824	0.0316071	0.0401071
6	M	7000000	0.0301212	0.0564667	0.0568615	0.0318443	0.0543613	0.0791034	0.0306489	0.0193289
6	M	10000000	0.0256093	0.0478899	0.0356332	0.0276169	0.0556396	0.0479123	0.0381613	0.030224
6	M	15000000	0.0183061	0.0347979	0.0402532	0.0228289	0.0373482	0.0378115	0.0293213	0.0240781
6	M	20000000	0.0166031	0.0285049	0.0294729	0.019852	0.0334163	0.0324857	0.0318467	0.0232256
6	M	40000000	0.0142937	0.0304397	0.0322127	0.0159912	0.0318877	0.0261429	0.0273547	0.0241791
6	M	80000000	0.014086	0.0326233	0.0299948	0.0125092	0.0352655	0.0212374	0.0274449	0.0191757
6	M	100000000	0.0206167	0.0291264	0.0350824	0.0187619	0.0413409	0.0363918	0.0273676	0.0276004
7	M	1000	0.0761667	0.0405	0.03525	0.0432778	0.0700625	0.0832143	0.06	0.00133333
7	M	100000	0.0438333	0.0226667	0.0681429	0.045125	0.028875	0.0213333	0.121143	0.026
7	M	500000	0.0638444	0.0907917	0.06	0.0543696	0.0849574	0.0614865	0.0601957	0.0466
7	M	1000000	0.107611	0.126692	0.0801579	0.0670513	0.0917368	0.0926774	0.0757317	0.0295
7	M	2000000	0.0315455	0.0795	0.0267416	0.0214556	0.0383	0.0327941	0.0321196	0.015875
7	M	5000000	0.0344493	0.0564558	0.0343462	0.0243993	0.0417808	0.0471787	0.0387822	0.0552195
7	M	7000000	0.0197267	0.0385429	0.0236474	0.0201221	0.0357126	0.0357016	0.0402898	0.0316585
7	M	10000000	0.0222851	0.0434609	0.0305868	0.0227674	0.0382805	0.0429652	0.0244577	0.0182055
7	M	15000000	0.0198422	0.0405451	0.0312243	0.0181491	0.0294344	0.0392916	0.0287674	0.0243571
7	M	20000000	0.0167795	0.0409663	0.0317592	0.0181507	0.0321647	0.0348223	0.0266366	0.0273542
7	M	40000000	0.0191665	0.0446696	0.0309608	0.019537	0.0315547	0.0325286	0.0282179	0.0310317
7	M	80000000	0.0224629	0.0383439	0.0327849	0.0208404	0.0351293	0.0378342	0.0286399	0.0285262
7	M	100000000	0.0213986	0.045	0.0338826	0.0230776	0.0390224	0.0413016	0.0318501	0.039122
8	M	1000	0.549842	0.374533	0.415444	0.505842	0.714211	0.464833	0.447421	0.144667
8	M	5000	0.4574	0.027	0.3825	0.41	0.488333	0.712	0.412	0.264
8	M	100000	0.136778	0.176857	0.0527895	0.08385	0.1104	0.0735	0.113	0.0368571
8	M	500000	0.0467755	0.0951111	0.06298	0.0573148	0.0949259	0.0547234	0.0492222	0.0326818
8	M	1000000	0.0671163	0.0999706	0.0377755	0.0226792	0.0462453	0.0753617	0.0408333	0.025625
8	M	2000000	0.0496988	0.0663721	0.0505122	0.0329405	0.0633571	0.060527	0.0422025	0.0117857
8	M	5000000	0.0301133	0.0675909	0.0319846	0.0305375	0.062756	0.0548176	0.0384461	0.0224672
8	M	7000000	0.0236019	0.0394943	0.0330229	0.0302387	0.0519414	0.0396335	0.0329318	0.0201765
8	M	10000000	0.023262	0.0423058	0.032004	0.022212	0.052032	0.044114	0.0294275	0.0250571
8	M	15000000	0.0188557	0.053132	0.0308897	0.0242738	0.0436821	0.0402336	0.031137	0.0283333
8	M	20000000	0.0173162	0.0313282	0.0333182	0.0192875	0.0460521	0.036533	0.0307586	0.02277
8	M	40000000	0.0170259	0.0289171	0.0308999	0.0142095	0.0294155	0.0242916	0.0287217	0.0197253
8	M	80000000	0.0147389	0.0281324	0.0308112	0.0116123	0.0272766	0.022424	0.0285323	0.0175286
8	M	100000000	0.0177854	0.0360791	0.0322152	0.0151319	0.0343333	0.028446	0.0269253	0.0211957
9	M	1000	0.531588	0.395067	0.555529	0.461353	0.555824	0.634538	0.631286	0.447818
9	M	5000	0.765667	0.008	0.793	0.655	0.856333	0.407667	0.594667	0.005
9	M	100000	0.342		0.1535	0.2295	0.2445		0.001
9	M	500000	0.137286	0.1485	0.0388095	0.0296667	0.0968095	0.0246111	0.0612632	0.0980909
9	M	1000000	0.103211	0.0359474	0.0360455	0.0714545	0.0783182	0.07085	0.0641	0.0260667
9	M	2000000	0.0532656	0.104863	0.0398806	0.052806	0.0805672	0.110286	0.0428507	0.0341852
9	M	5000000	0.0334633	0.0502826	0.0302344	0.0259583	0.0470365	0.0744459	0.0357614	0.0538182
9	M	7000000	0.0344884	0.0253594	0.0310947	0.0245684	0.0403368	0.0590247	0.0468427	0.059125
9	M	10000000	0.0255051	0.033413	0.0302266	0.0252857	0.0527635	0.0407836	0.0318521	0.0374947
9	M	15000000	0.0199588	0.0500649	0.0312791	0.0261969	0.0429112	0.0373095	0.0266951	0.0310714
9	M	20000000	0.0171899	0.0296378	0.0286575	0.0200512	0.0442874	0.0270433	0.0288744	0.0255646
9	M	40000000	0.0160884	0.0331286	0.0308916	0.0163779	0.0394926	0.0250441	0.0274583	0.0181481
9	M	80000000	0.0151811	0.0283901	0.0299618	0.0112984	0.0316259	0.0209669	0.0239878	0.0236427
9	M	100000000	0.0198752	0.0349181	0.0346722	0.025013	0.0393692	0.0413072	0.0307677	0.0306216
10	M	1000	0.517174	0.497917	0.545444	0.424731	0.54181	0.758952	0.497074	0.283462
10	M	5000	0.2916	0.028	0.1754	0.0834	0.7065	0.5454	0.3338	0.076
10	M	100000	0.0639	0.0794	0.05995	0.0515	0.0888889	0.215437	0.0823158	0.0045
10	M	500000	0.060413	0.04388	0.0637234	0.0463261	0.0989474	0.1062	0.0629778	0.02895
10	M	1000000	0.0389474	0.0378	0.0953247	0.0244156	0.0578036	0.058058	0.0548356	0.053963
10	M	2000000	0.0393571	0.0349189	0.0346	0.0276964	0.0728026	0.0417667	0.0428545	0.0340857
10	M	5000000	0.0332273	0.0686859	0.0346469	0.0310224	0.0696322	0.0567254	0.0339344	0.0343543
10	M	7000000	0.0255062	0.0497791	0.0314699	0.0243795	0.0576028	0.0589924	0.0290432	0.0247215
10	M	10000000	0.0212305	0.0352338	0.0307219	0.0177493	0.0404549	0.0433899	0.0303449	0.0279478
10	M	15000000	0.0195702	0.033396	0.0304764	0.0216358	0.0486135	0.0404849	0.0304374	0.0328449
10	M	20000000	0.0162129	0.0277512	0.0299066	0.0170462	0.0319865	0.0249384	0.0287909	0.0270568
10	M	40000000	0.0153473	0.0263208	0.0291103	0.0131408	0.0313903	0.0234605	0.0295356	0.0241473
10	M	80000000	0.0139124	0.0293045	0.0277701	0.0120379	0.0253328	0.0235366	0.0263362	0.0220994
10	M	100000000	0.0182406	0.0320496	0.0323308	0.017622	0.0306687	0.0277836	0.0306763	0.0220259
11	M	1000	0.672647	0.3244	0.676842	0.571111	0.717765	0.5955	0.563941	0.297556
11	M	5000	0.764182	0.218818	0.860818	0.677455	0.742091	0.910182	0.862091	0.2085
11	M	100000	0.403583	0.186429	0.325143	0.253786	0.377357	0.160769	0.245077	0.105375
11	M	500000	0.120857	0.128455	0.0298222	0.0577556	0.173439	0.06305	0.0483043	0.0536
11	M	1000000	0.0817442	0.166647	0.0392391	0.030814	0.0513333	0.131854	0.044	0.0159583
11	M	2000000	0.0312	0.0764118	0.0310976	0.0472099	0.0536757	0.06	0.0355422	0.0400909
11	M	5000000	0.0406734	0.0986042	0.0518333	0.0282388	0.0467409	0.0853218	0.0381171	0.0207586
11	M	7000000	0.0204567	0.11634	0.0371197	0.0250462	0.0599837	0.0728273	0.0382791	0.04325
11	M	10000000	0.0167219	0.0582027	0.0331597	0.0200733	0.0285333	0.0665758	0.0448652	0.0307027
11	M	15000000	0.0169316	0.065145	0.0336944	0.0205495	0.0402516	0.0555088	0.0395429	0.0291948
11	M	20000000	0.0174525	0.0536708	0.0354698	0.0139368	0.0397917	0.0340092	0.0271675	0.0269293
11	M	40000000	0.0152012	0.036814	0.0281001	0.0130706	0.031023	0.0347597	0.0285164	0.0157152
11	M	80000000	0.0154799	0.0329623	0.0260449	0.0117724	0.0343892	0.0310137	0.0297541	0.0189502
11	M	100000000	0.0182336	0.0406519	0.0276961	0.0139314	0.0327235	0.0237404	0.0339529	0.0234797
12	M	1000	0.108	0.01575	0.1173	0.0887	0.1392	0.105875	0.16325	0.0416
12	M	100000	0.0139	0.0393333	0.0273	0.0112	0.0525	0.011	0.036	0.02175
12	M	500000	0.0881724	0.0223	0.0889167	0.0728621	0.0833103	0.0384348	0.0661724	0.0312727
12	M	1000000	0.0171724	0.0214667	0.034125	0.0137931	0.0176207	0.023	0.0338276	0.0233333
12	M	2000000	0.0520125	0.0365455	0.0611139	0.040725	0.0657625	0.0544211	0.052825	0.0534375
12	M	5000000	0.0331441	0.0839024	0.052886	0.0276441	0.0430169	0.0361765	0.0497458	0.0325714
12	M	7000000	0.0263016	0.0388148	0.0254677	0.0294603	0.0458571	0.02026	0.0390635	0.0324
12	M	10000000	0.0574762	0.0634318	0.0700407	0.054254	0.0861984	0.074875	0.0630079	0.0818085
12	M	15000000	0.0153276	0.0343187	0.0315655	0.0162299	0.0326494	0.036124	0.0267644	0.0275286
12	M	20000000	0.0199792	0.0286207	0.0432421	0.0170937	0.026375	0.0269375	0.029875	0.0396333
12	M	40000000	0.0266134	0.0494703	0.0378252	0.0218151	0.0392185	0.0353304	0.0278599	0.0310217
12	M	80000000	0.0181257	0.0350132	0.0371291	0.0187799	0.0408861	0.0292641	0.0287784	0.0252841
12	M	100000000	0.0181016	0.0285167	0.0287759	0.0178293	0.0362077	0.0214038	0.0338821	0.0120606
13	M	1000	0.684621	0.3665	0.65975	0.584897	0.7275	0.639174	0.691552	0.30185
13	M	5000	0.057	0.0265	0.05	0.1125	0.591	0.011	0.1095	0.043
13	M	100000	0.3227	0.179	0.263111	0.2663	0.344778	0.256889	0.253333	0.055
13	M	500000	0.0991111	0.0461212	0.0527241	0.0783929	0.129408	0.0946122	0.0570179	0.06728
13	M	1000000	0.0596429	0.0376	0.0395526	0.0418571	0.0941538	0.121459	0.0298837	0.0166
13	M	2000000	0.0936357	0.0462273	0.0379767	0.0339385	0.0613065	0.0553186	0.0542615	0.0484918
13	M	5000000	0.0327009	0.0399485	0.0350452	0.0301398	0.0548265	0.0442179	0.0407949	0.0349027
13	M	7000000	0.0240388	0.0404	0.0393571	0.0337686	0.0538762	0.04757	0.0373661	0.0288235
13	M	10000000	0.0203564	0.0360909	0.0332042	0.0243039	0.0326955	0.0379339	0.0352518	0.0277768
13	M	15000000	0.0161325	0.0360895	0.0287629	0.0214859	0.0414033	0.0436803	0.0298384	0.0221437
13	M	20000000	0.0175445	0.0418211	0.0317249	0.0159319	0.0259042	0.0313673	0.0247719	0.0381778
13	M	40000000	0.0168199	0.0297615	0.0289158	0.0162295	0.028821	0.029893	0.0288391	0.0237985
13	M	80000000	0.013955	0.0254226	0.0278277	0.0126595	0.0259082	0.0206816	0.0279465	0.02153
13	M	100000000	0.0324844	0.0392891	0.0316526	0.019582	0.0347268	0.042425	0.0374225	0.0212982
14	M	1000	0.8332	0.581786	0.8428	0.662733	0.907733	0.897667	0.842733	0.50125
14	M	100000	0.425875	0.206714	0.331125	0.290286	0.536	0.348625	0.567125	0.0176667
14	M	500000	0.0467407	0.149294	0.0729259	0.122636	0.235227	0.02468	0.0722222	0.0379091
14	M	1000000	0.0723721	0.0470345	0.0777727	0.0960244	0.106625	0.0304286	0.0516591	0.103042
14	M	2000000	0.0521477	0.0807917	0.0588352	0.0527176	0.0944235	0.0734353	0.0406264	0.0332727
14	M	5000000	0.0289462	0.0474605	0.0422708	0.0309293	0.0503607	0.055352	0.0478629	0.0718673
14	M	7000000	0.0263969	0.066125	0.0445672	0.0189291	0.050622	0.0374656	0.0490221	0.0261754
14	M	10000000	0.0204	0.0665299	0.0285	0.0455901	0.0451606	0.0360731	0.0379623	0.0550204
14	M	15000000	0.0145434	0.0283802	0.0304359	0.0204464	0.0343184	0.0245442	0.03693	0.0393839
14	M	20000000	0.017885	0.0426	0.0356522	0.0219216	0.0267113	0.0245706	0.038615	0.0368725
14	M	40000000	0.0180826	0.0282252	0.0286632	0.0153051	0.0254592	0.0230757	0.026618	0.026576
14	M	80000000	0.0151267	0.0297824	0.030076	0.012054	0.021365	0.0218602	0.0257088	0.0213857
14	M	100000000	0.0197466	0.0453519	0.0251959	0.0209452	0.0350208	0.019007	0.0339667	0.0627921
15	M	1000	0.632647	0.381037	0.552917	0.530811	0.682629	0.681088	0.638056	0.24775
15	M	5000	0.8936	0.496333	0.468143	0.607	0.775833	0.537286	0.612143	0.492167
15	M	100000	0.16087	0.125471	0.107323	0.0805806	0.275179	0.151833	0.106355	0.0939
15	M	500000	0.0717571	0.108379	0.0757952	0.107937	0.146922	0.111861	0.143025	0.0390351
15	M	1000000	0.0422581	0.103873	0.0488776	0.033505	0.05079	0.0846951	0.0549362	0.0397551
15	M	2000000	0.0414085	0.0959789	0.0356313	0.0375375	0.0667707	0.0431181	0.044649	0.056925
15	M	5000000	0.0287907	0.0714582	0.0441412	0.0335324	0.0558147	0.0483405	0.0438689	0.0257368
15	M	7000000	0.0175549	0.0662257	0.0357292	0.0230716	0.0508104	0.0465897	0.0428764	0.0325503
15	M	10000000	0.0158942	0.0546263	0.0368563	0.0180239	0.0292227	0.044225	0.0352095	0.0229828
15	M	15000000	0.0169641	0.0544078	0.0325508	0.0167013	0.0308448	0.034338	0.0379167	0.0208103
15	M	20000000	0.017153	0.0458903	0.0307932	0.0153541	0.0378999	0.0348453	0.0352669	0.0218937
15	M	40000000	0.0149915	0.0279413	0.0337414	0.016048	0.0279092	0.0278904	0.035466	0.0201596
15	M	80000000	0.0161904	0.036897	0.0312818	0.0159269	0.0238101	0.0293367	0.0317478	0.021338
15	M	100000000	0.0156973	0.0417985	0.0292253	0.0151695	0.0313101	0.022446	0.026511	0.025006
16	M	1000	0.640083	0.37975	0.628162	0.596351	0.744784	0.719161	0.60775	0.292
16	M	5000	0.322333	0.45	0.17425	0.3162	0.2974	0.661	0.5105	0.704
16	M	100000	0.136	0.009	0.0371667	0.0722308	0.171364	0.0201818	0.1395	0.012
16	M	500000	0.04804	0.131318	0.0453095	0.03356	0.069325	0.0530513	0.078619	0.0542
16	M	1000000	0.0518649	0.0505417	0.0350513	0.030725	0.0753333	0.0552273	0.0329437	0.0515128
16	M	2000000	0.0435088	0.05356	0.0392051	0.0228051	0.047537	0.0557727	0.045823	0.0352449
16	M	5000000	0.0293652	0.0570065	0.0310273	0.0343087	0.0570444	0.0604623	0.0440627	0.0417938
16	M	7000000	0.0189947	0.0464407	0.0279314	0.0252212	0.0448556	0.0380802	0.0454778	0.0287973
16	M	10000000	0.0166044	0.0406273	0.0242892	0.0209948	0.0446763	0.0378947	0.0374252	0.0274734
16	M	15000000	0.0185059	0.0349964	0.0305282	0.0186008	0.0306524	0.026118	0.0366507	0.0199944
16	M	20000000	0.0161611	0.0290644	0.0266402	0.0133377	0.0288937	0.0265556	0.0329286	0.0208478
16	M	40000000	0.0173208	0.0304083	0.0289923	0.0132805	0.0396475	0.0227716	0.0291164	0.0221725
16	M	80000000	0.0160385	0.0306208	0.0254614	0.0102338	0.0289465	0.0223113	0.0253496	0.02132
16	M	100000000	0.0207317	0.0330884	0.0306285	0.0183794	0.0363188	0.0366998	0.0350745	0.0248
17	M	1000	0.572133	0.464333	0.5305	0.44825	0.5532	0.515214	0.5185	0.299
17	M	5000	0.2865	0.525	0.235	0.2822	0.2498	0.2615	0.3094	0.418333
17	M	100000	0.245	0.014	0.464	0.159833	0.206833	0.1728	0.176167	0.006
17	M	500000	0.0645909	0.05075	0.0828182	0.0564583	0.0770417	0.078	0.0370435	0.123333
17	M	1000000	0.0599737	0.0499091	0.0491765	0.0867368	0.101184	0.121741	0.0688611	0.02575
17	M	2000000	0.104333	0.0396944	0.0421864	0.0426	0.0628333	0.0756	0.0448103	0.111029
17	M	5000000	0.0350615	0.0640541	0.0421701	0.027726	0.0575838	0.0513522	0.0392381	0.0337387
17	M	7000000	0.0321417	0.0368906	0.0396724	0.0369449	0.0537034	0.0360114	0.0356667	0.0332656
17	M	10000000	0.0250201	0.0471467	0.0372857	0.0164873	0.0393897	0.03696	0.0332467	0.0186415
17	M	15000000	0.0203081	0.0372672	0.0342059	0.0165242	0.0345829	0.0302933	0.0312911	0.0161529
17	M	20000000	0.0152067	0.0359519	0.0353194	0.0161921	0.0305587	0.0289167	0.0236369	0.0183945
17	M	40000000	0.0152592	0.0347123	0.0287547	0.0148204	0.0292398	0.0200953	0.0296436	0.0179505
17	M	80000000	0.0111844	0.0304919	0.0241246	0.0124218	0.0299469	0.0196304	0.0297633	0.0117483
17	M	100000000	0.0277744	0.0401212	0.0449462	0.021292	0.034229	0.0285983	0.0387405	0.0430476
18	M	1000	0.413389	0.546923	0.465	0.281167	0.3385	0.445389	0.345944	0.306437
18	M	5000	0.011		0.0566667	0.008	0.0133333	0.076	0.03
18	M	100000	0.288556	0.27825	0.0788889	0.088	0.197778	0.2095	0.185444	0.06175
18	M	500000	0.0798333	0.0670714	0.0692	0.0687692	0.127769	0.0724737	0.0876923	0.0332143
18	M	1000000	0.0805161	0.066	0.0576	0.0346875	0.0535312	0.0488065	0.0264063	0.0304286
18	M	2000000	0.0773889	0.0429348	0.0413913	0.0263288	0.0444521	0.0662131	0.051411	0.0146341
18	M	5000000	0.036	0.0418862	0.0341648	0.0301211	0.0442116	0.0549281	0.0342105	0.0296618
18	M	7000000	0.0289123	0.0280405	0.0395798	0.0204202	0.035605	0.0443491	0.0342185	0.0352987
18	M	10000000	0.0241453	0.0251376	0.0282872	0.0220203	0.039797	0.0684146	0.033269	0.0185966
18	M	15000000	0.0159506	0.0257294	0.0286054	0.0158717	0.0358038	0.0382889	0.0316591	0.0186765
18	M	20000000	0.0174093	0.0250536	0.0265599	0.0168316	0.0286014	0.0318775	0.0300202	0.0180054
18	M	40000000	0.0129832	0.0218468	0.028439	0.0129468	0.0294052	0.0317118	0.0319957	0.0213937
18	M	80000000	0.0118529	0.0281719	0.0249932	0.0114323	0.0279097	0.0266463	0.028729	0.0208316
18	M	100000000	0.0212907	0.0290133	0.032813	0.0153158	0.0306241	0.037276	0.0271811	0.025514
19	M	1000	0.309667	0.543	0.458	0.542	0.7265	0.521	0.5495	0.251
19	M	5000	1	0.81	0.653	0.831	1	0.927	1	0.927
19	M	100000	0.26625	0.547	0.1565	0.0255	0.0635	0.0665	0.02725	0.0065
19	M	500000	0.0784737	0.033	0.0594706	0.0394211	0.112167	0.0875	0.0781667	0.0433
19	M	1000000	0.0663478	0.126105	0.0439524	0.0187727	0.0522857	0.109526	0.0329524	0.103333
19	M	2000000	0.0363846	0.0938077	0.0549167	0.0295789	0.0684444	0.0384286	0.0356286	0.0387
19	M	5000000	0.043776	0.0355373	0.0305217	0.0301875	0.0565225	0.0519626	0.0403964	0.0268462
19	M	7000000	0.0197759	0.0279429	0.0362222	0.0192963	0.0531321	0.04164	0.0491132	0.0408333
19	M	10000000	0.0137778	0.0355263	0.0220494	0.0239375	0.0471507	0.0784762	0.0278493	0.0212083
19	M	15000000	0.0200143	0.04445	0.0264533	0.0215676	0.0561	0.0668857	0.0254	0.0366957
19	M	20000000	0.0160127	0.0153846	0.0253614	0.018641	0.0415676	0.03632	0.0302027	0.020619
19	M	40000000	0.0168814	0.0260696	0.0299441	0.0140729	0.0293381	0.028871	0.0281505	0.0258951
19	M	80000000	0.0139476	0.0440802	0.0286109	0.0104542	0.0273862	0.0211735	0.0284408	0.03051
20	M	1000	0.377111	0.077	0.462	0.236778	0.377	0.3165	0.311556	0.059
20	M	100000	0.100733	0.138273	0.159636	0.1695	0.177667	0.089	0.0892	0.0565714
20	M	500000	0.094303	0.143682	0.0644286	0.0328065	0.0826333	0.0635909	0.0528125	0.0447273
20	M	1000000	0.0398276	0.0456154	0.0443793	0.0572222	0.0856154	0.0909	0.0684231	0.0762857
20	M	2000000	0.0637969	0.0625556	0.0405	0.0535	0.0539048	0.0700943	0.0251429	0.0487826
20	M	5000000	0.0386667	0.0473382	0.0467808	0.0431027	0.072558	0.0541491	0.0412534	0.0528254
20	M	7000000	0.0372523	0.10752	0.034125	0.0348515	0.0499681	0.0579167	0.0331869	0.04284
20	M	10000000	0.0281429	0.0603559	0.0373246	0.0307143	0.0609271	0.0402529	0.032688	0.0281778
20	M	15000000	0.0198538	0.032359	0.0388772	0.0220336	0.0375753	0.0362597	0.0312087	0.04525
20	M	20000000	0.0172772	0.0306016	0.0396667	0.02313	0.0339026	0.028601	0.028308	0.0273111
20	M	40000000	0.0151261	0.0289918	0.0301289	0.0182767	0.0265894	0.0239329	0.0260248	0.0226566
20	M	80000000	0.0139003	0.0259512	0.0358908	0.0135212	0.0261824	0.0170192	0.0283706	0.0260226
20	M	100000000	0.0184726	0.0433511	0.0327083	0.0191031	0.0341142	0.0329913	0.0250909	0.0384793
21	M	1000	0.146429	0.1715	0.159833	0.143857	0.153714	0.0665	0.191333	0.001
21	M	100000	0.0275	0.038	0.007	0.018	0.005	0.006	0.0145	0.002
21	M	500000	0.0435882	0.0661	0.0566875	0.0395294	0.0780588	0.0699286	0.0291765	0.017
21	M	1000000	0.00853333	0.054	0.0282857	0.024	0.0444	0.0110909	0.0396	0.0715556
21	M	2000000	0.0322222	0.0966471	0.0371818	0.0345833	0.0536389	0.0726296	0.0567429	0.0454706
21	M	5000000	0.021576	0.0464138	0.0312342	0.021496	0.039616	0.0496569	0.0429658	0.0240508
21	M	7000000	0.020481	0.0343404	0.0376053	0.0173418	0.0328354	0.0315303	0.0329474	0.0432571
21	M	10000000	0.0133364	0.0412333	0.0271287	0.0224545	0.0344273	0.0294167	0.0373654	0.03464
21	M	15000000	0.01675	0.0405227	0.0392741	0.0202297	0.037277	0.060822	0.0398129	0.0338971
21	M	20000000	0.0216348	0.0288833	0.0363661	0.0187478	0.0334	0.0232128	0.0358929	0.0157143
21	M	40000000	0.017244	0.0457056	0.0336099	0.020567	0.03389	0.0382013	0.0336175	0.0251914
21	M	80000000	0.0204771	0.0179545	0.0368429	0.0221438	0.0429085	0.0387604	0.0459542	0.0373671
21	M	100000000	0.0247808	0.0532933	0.041208	0.0254808	0.0368269	0.0458839	0.0495891	0.0357786
22	M	1000	0.5445	0.667667	0.412	0.5144	0.5948	0.534167	0.2885	0.688
22	M	100000	0.0554444	0.3134	0.103091	0.0834545	0.1933	0.305714	0.204909	0.185571
22	M	500000	0.09225	0.118	0.0514643	0.0286923	0.0477308	0.26875	0.0473214	0.05885
22	M	1000000	0.0197667	0.0877917	0.0580303	0.0347812	0.0935	0.0556667	0.0695357	0.0449375
22	M	2000000	0.0353846	0.0352281	0.0422078	0.0413514	0.0597397	0.0620517	0.0496	0.0271463
22	M	5000000	0.0437674	0.0531241	0.0405183	0.0273529	0.058257	0.0641986	0.043743	0.0338875
22	M	7000000	0.018585	0.0371453	0.040381	0.0198323	0.0369333	0.0319561	0.0447785	0.0381341
22	M	10000000	0.0185802	0.0630945	0.0339143	0.0298728	0.0560599	0.0333185	0.038976	0.0248393
22	M	15000000	0.0164028	0.0347478	0.0265844	0.0212964	0.0338508	0.0402489	0.0362748	0.0229687
22	M	20000000	0.0131561	0.0302525	0.0260162	0.0199072	0.0346135	0.031069	0.0322799	0.0265
22	M	40000000	0.0164311	0.0303401	0.0272462	0.0131054	0.0279947	0.023616	0.0273181	0.02356
22	M	80000000	0.0135465	0.0212609	0.0330377	0.0133585	0.0246981	0.0187423	0.0337835	0.0120408
23	M	1000	0.767905	0.365778	0.673591	0.603273	0.711227	0.785667	0.708048	0.287056
23	M	5000	0.22675	0.032	0.0318	0.1146	0.2244	0.3315	0.0652	0.00933333
23	M	100000	0.225933	0.108	0.210571	0.212143	0.29	0.251727	0.1734	0.0387143
23	M	500000	0.0735676	0.1581	0.0221818	0.0688857	0.147571	0.0794615	0.0382727	0.0394615
23	M	1000000	0.060873	0.130326	0.0537377	0.0572698	0.0983607	0.13892	0.0335692	0.0886129
23	M	2000000	0.0635036	0.0678351	0.0404222	0.0507122	0.0755038	0.110442	0.0554962	0.0320899
23	M	5000000	0.0370284	0.0392177	0.0412732	0.0251436	0.0523743	0.0628669	0.0376489	0.0351667
23	M	7000000	0.0263034	0.0355916	0.0333609	0.0313187	0.0535969	0.0439024	0.0306203	0.0275504
23	M	10000000	0.0154086	0.0391094	0.0315994	0.0308674	0.0508476	0.0612982	0.0341841	0.0195445
23	M	15000000	0.0213664	0.0312385	0.034222	0.0206268	0.0407505	0.0414839	0.0275438	0.0202586
23	M	20000000	0.0178056	0.0295111	0.0273363	0.0144416	0.0262284	0.0359705	0.0261063	0.0184685
23	M	40000000	0.0146808	0.028167	0.0274211	0.0129136	0.0301321	0.0375426	0.0264836	0.0191469
23	M	80000000	0.0151031	0.0133696	0.0258454	0.0119278	0.0206804	0.0177143	0.0216145	0.0180909
24	M	1000	0.576667	0.506	0.490786	0.544786	0.681143	0.548286	0.580231	0.150889
24	M	100000	0.3539	0.1281	0.234	0.321308	0.464583	0.3886	0.129769	0.17025
24	M	500000	0.0637895	0.147682	0.0327917	0.0297273	0.09075	0.0829412	0.0446957	0.033
24	M	1000000	0.0690588	0.118091	0.0474474	0.0345789	0.0664722	0.0262857	0.068	0.0153636
24	M	2000000	0.0326579	0.0567612	0.0481429	0.0296329	0.0801169	0.0617867	0.0634512	0.0157826
24	M	5000000	0.0373196	0.0601847	0.0405251	0.031488	0.0578177	0.0820787	0.0495238	0.0450256
24	M	7000000	0.0242429	0.0337889	0.02675	0.0232945	0.0493521	0.0469412	0.042245	0.0535077
24	M	10000000	0.0196038	0.030268	0.0371297	0.0177783	0.0486743	0.0426618	0.0338498	0.0306625
24	M	15000000	0.0147353	0.0393017	0.0277027	0.0210402	0.0396195	0.0289037	0.0387952	0.0215339
24	M	20000000	0.0141987	0.0402823	0.0316037	0.0198167	0.0414131	0.0379151	0.0303735	0.0211
24	M	40000000	0.0152803	0.0310048	0.0295366	0.0137138	0.0338175	0.0258537	0.0275538	0.0156812
24	M	80000000	0.0143133	0.0245864	0.0263416	0.0161938	0.0367854	0.0257476	0.0267897	0.0199917
24	M	100000000	0.033919	0.033457	0.0286036	0.0215463	0.0323649	0.0188663	0.032758	0.0241957
25	M	1000	0.748333	0.5	0.711833	0.449143	0.684	0.508667	0.830833	0.1512
25	M	5000	0.628	0.7545	0.741333	0.689	0.857	0.603	0.646667	0.911
25	M	100000	0.00133333	0.016	0.119333	0.092	0.062	0.182667	0.0643333	0.001
25	M	500000	0.07448	0.125583	0.0644	0.0848333	0.0752083	0.0534286	0.03604	0.1193
25	M	1000000	0.0659032	0.0722778	0.0362187	0.027	0.0505517	0.0605	0.0393103	0.0320769
25	M	2000000	0.0510159	0.113525	0.0397538	0.0236212	0.04775	0.0437679	0.0532667	0.0111154
25	M	5000000	0.0260305	0.0750541	0.0433824	0.0310303	0.0467078	0.0513265	0.0314204	0.0234225
25	M	7000000	0.0151589	0.0656818	0.0312727	0.0290636	0.0433942	0.0190909	0.0423627	0.0194048
25	M	10000000	0.0197744	0.0278052	0.0312847	0.0232292	0.0371102	0.0301182	0.0336063	0.017322
25	M	15000000	0.0164205	0.0251739	0.0282147	0.0259766	0.0329337	0.0192214	0.0316429	0.0516486
25	M	20000000	0.0149728	0.0255217	0.0267979	0.0155838	0.0332	0.0219776	0.0328944	0.00871795
25	M	40000000	0.0139118	0.0209605	0.0345758	0.011985	0.0258592	0.0208195	0.0248329	0.0191676
25	M	100000000	0.0241238	0.028988	0.0273645	0.0174112	0.0295882	0.0355567	0.0347476	0.0370635
26	M	1000	0.619063	0.567455	0.523875	0.4996	0.525267	0.553	0.501563	0.374077
26	M	5000	0.078	0.333	0.045	0.3575	0.424	0.069	0.1925	0.076
26	M	100000	0.168545	0.1869	0.1256	0.1071	0.1582	0.2242	0.165556	0.316444
26	M	500000	0.0600833	0.0959091	0.0603043	0.01556	0.0551818	0.104789	0.062	0.0418571
26	M	1000000	0.0510606	0.0978889	0.0256296	0.0396897	0.0662414	0.0547931	0.0525652	0.01088
26	M	2000000	0.0406438	0.113908	0.0387532	0.027029	0.0590735	0.0670405	0.0398889	0.0281935
26	M	5000000	0.0320433	0.0390791	0.0328792	0.0271046	0.0405388	0.0515216	0.0393879	0.0327124
26	M	7000000	0.0192086	0.0278155	0.0318971	0.0312482	0.0425414	0.0503769	0.0317744	0.0307471
26	M	10000000	0.0212212	0.028179	0.036058	0.020335	0.0362704	0.042761	0.0294691	0.0268369
26	M	15000000	0.0179807	0.0272	0.030021	0.0181433	0.0300153	0.0302596	0.0216552	0.021617
26	M	20000000	0.0140784	0.0263711	0.0374137	0.0188216	0.0285043	0.0234066	0.028519	0.0240634
26	M	40000000	0.0141674	0.0295723	0.0298385	0.0136894	0.0261892	0.0230758	0.030541	0.0215217
26	M	80000000	0.01375	0.0242778	0.0242571	0.0141875	0.0220625	0.0194444	0.02275	0.0113077
27	M	1000	0.539857	0.460909	0.435	0.490071	0.676	0.610231	0.695182	0.294625
27	M	500000	0.0548824	0.0594	0.0709412	0.033	0.102125	0.0756	0.0560833	0.0045
27	M	1000000	0.0294615	0.094	0.0454615	0.0373913	0.0939091	0.0410476	0.0368571	0.066
27	M	2000000	0.0161818	0.0170588	0.0506667	0.015	0.0401905	0.0575294	0.0958421	0.013125
27	M	5000000	0.0461905	0.0654182	0.0310366	0.0211899	0.0359359	0.0646712	0.0450704	0.0295
27	M	7000000	0.0236863	0.0580308	0.0343333	0.0231683	0.0320316	0.0408052	0.0544494	0.0260625
27	M	10000000	0.0221651	0.054746	0.0347545	0.022165	0.04085	0.047381	0.0293294	0.0275532
27	M	15000000	0.014125	0.0405679	0.0266942	0.0214138	0.0367615	0.0348952	0.0389727	0.0355161
27	M	20000000	0.0159412	0.0414091	0.0313627	0.0141237	0.0201319	0.0216125	0.0376588	0.0243036
27	M	40000000	0.0143147	0.0213879	0.0343497	0.0151128	0.0229492	0.0276161	0.0251969	0.0194211
28	M	1000	0.5074	0.552778	0.377667	0.381933	0.556077	0.314933	0.414	0.427
28	M	5000	0.6168	0.58175	0.3784	0.3682	0.49425	0.5312	0.541	0.499
28	M	100000	0.121778	0.1555	0.190556	0.0349091	0.0774444	0.0933636	0.133545	0.0785
28	M	500000	0.0858065	0.133857	0.0679655	0.0857931	0.102643	0.0783103	0.0380968	0.0689231
28	M	1000000	0.0557273	0.0533333	0.0378182	0.0274242	0.04575	0.124576	0.0386176	0.0598889
28	M	2000000	0.0298163	0.0965833	0.0180816	0.0248776	0.0533902	0.0791042	0.0436604	0.0981
28	M	5000000	0.0253896	0.0433468	0.0314935	0.0260261	0.0409524	0.0377783	0.0385362	0.06725
28	M	7000000	0.015162	0.0411739	0.0318989	0.0199944	0.0376474	0.0553167	0.036489	0.0341045
28	M	10000000	0.0161818	0.033178	0.0329282	0.0189701	0.0323	0.0439154	0.0381274	0.0287403
28	M	15000000	0.0129457	0.0175526	0.0251993	0.013669	0.0255669	0.0300786	0.0314246	0.0243469
28	M	20000000	0.0145066	0.0193534	0.0274053	0.0197699	0.0241485	0.0251372	0.0285043	0.0262055
28	M	40000000	0.0102651	0.0374631	0.0295572	0.0151845	0.0201453	0.0329375	0.0302625	0.0168971
28	M	100000000	0.0199429	0.0355644	0.0309523	0.0227738	0.0390324	0.0472521	0.0302951	0.0229891
29	M	1000	0.216714	0.52	0.1413	0.253	0.276571	0.425571	0.11925	0.3675
29	M	5000	0.6275	0.0325	0.4295	0.559333	0.589	1	0.434	0.01825
29	M	100000	0.142167	0.03475	0.21925	0.0352857	0.0337143	0.1175	0.183714	0.18175
29	M	500000	0.0472273	0.051	0.04624	0.0353043	0.09495	0.0411765	0.102762	0.0781333
29	M	1000000	0.044	0.10885	0.0652941	0.0347419	0.0802143	0.0195385	0.0768333	0.0501538
29	M	2000000	0.0254444	0.0499167	0.0599286	0.0348511	0.056587	0.0493902	0.0592273	0.0321765
29	M	5000000	0.0228435	0.044942	0.0419927	0.0238512	0.0474865	0.0479048	0.0368235	0.031383
29	M	7000000	0.0233457	0.027	0.0376737	0.0248409	0.0526747	0.0360548	0.0306071	0.023625
29	M	10000000	0.0187083	0.0392373	0.0375385	0.0183226	0.0348202	0.0352824	0.0299891	0.0479512
29	M	15000000	0.0114054	0.0299748	0.0273028	0.0124184	0.0361092	0.022	0.0280215	0.0214024
29	M	20000000	0.0124508	0.0269194	0.0373791	0.012	0.0247769	0.0357768	0.0306098	0.0214474
29	M	40000000	0.0135501	0.024434	0.0305827	0.0130922	0.0268683	0.0242934	0.025181	0.0198143
29	M	80000000	0.0120476	0.0155	0.0327083	0.011375	0.0270417	0.0133125	0.014625	0.017375
29	M	100000000	0.0182	0.0463143	0.0282039	0.0182887	0.0363763	0.0353563	0.0461368	0.0533
