# Supplementary material for: Whole genome linkage disequilibrium maps in cattle
Source: BMC Genet. 2007 Oct 25;8:74. doi: 10.1186/1471-2156-8-74 (PMC2174945; doi:10.1186/1471-2156-8-74)
Supplement: Additional file 7 — SNP information. [file 1471-2156-8-74-S7.xls]

## Sheet: Additional file 7
sort	Marker Name	Sequence	NCBI Assay ID	BTA
1	rs43703953	AAATCAAATAGCTTCTTTAAATTCCTAGGCCACAAGACAGTAAATTGAAA[A/G]TAAGAAAGATAGGGAAGAGTGTTTTGAACAGGACAGCTCAATGAGCTCTT	ss66537715	1
2	rs43703977	TTCTCCTTCTCTTGGTAGCAAGAGTGATAGAAAGTATTGATAAAATGTGA[G/T]GCACAGGCTCACAGGTAACCATCCGTTCACTCAACCTGAAGTGAAGCACT	ss66537746	1
3	rs29009975	GAAGCCAGTTGTTATGGGACATGGAAGTAGCCAGAGACAAATACTTACTC[G/A]CTTTCCTGAGCCCTTAAGAAATGGGTGGCTCAGATGGTAAAGAATGGTAA	ss65125787ss38324471	1
4	rs29010881	GAATTTGTTACTGGATTATTATTGCCAAAATATCTGTCTTTCCAGTTCCT[G/A]TAGTGCCCCCCAGACTTATCCCCTGTTCTTCAAAAGCAACTTTATTCATC	ss38325167	1
5	rs29010139	GTGGCCAAAGTATTGGAGCTTCGGCATCACTCCTTCCAATGGAGTACGCA[G/A]TACTTTAAAAAAAGAAAAAAGTCTTTTTCTGTCTTTTTGGGGTGAGAGTA	ss38324639ss65126713	1
6	rs29010773	ACCTATAGTGAAGTGAGATATATACAAGCCTGGGGAAGTACCAAGAAAGC[A/G]GAATATGATAGAAACAGGAAGAAGTTATTAAAAGGTGCCAGACCTCAAAC	ss65127714ss38325058	1
7	rs29025993	AAACCTACAATTACGAGCTTGGCCTTGGTACAAAGCAGAATTGGGTGAGT[C/G]ATTGATGTGCTTAAAACATCAGTAGTGGGTGAGTACTGCTGTGGGATGAA	ss65127971ss38331889	1
8	AJ496764	AGAGGGTACTATAGATCTTCATGTGATCTAGGGAACAAGTGCAATAGACG[C/A]AATCTGCGGATCTCCTTGGGTTTCCAAAAGAAAGATAAACAAAAGTGATT		1
9	AJ496763	TGGTCCAAAGCCCCTCCAGCATAAAAGTGTAGTCTTCTGTCATATGCAAA[T/C]TTCTGTGACAGAAATGAGCTCTTAAGACATTGGCAGAACGGAAAGAGTAC		1
10	rs43708450	ATGTAAGGGCTCTGGATCCTACTCCTAAAAGCTCTAATTTGGGGATCAGA[A/G]CTTGAAATAGCCCCAAAGGTATCCTGTTTAGCTTGTCATTTAAATAGCTA	ss66538078	1
11	rs29012007	ATAGTCTCCTATAACCCTAGAGCTCTCAATTTCTTTGTTATTCTATAAAA[A/G]AGAAAGGAAATACTTCCTAATGCACTGTTGCTGGCCTCATCCTATTTTTT	ss38323092	1
12	rs29012006	TCTTCAGTTTATATTTCTCTCATTTTGGAGTTCAGTGCCCCTAAAATTAT[G/A]GGGAAATTGCCATATGTGATGTCGGCTGGAAAACGTTTCAAGAGACTTAG	ss38323091	1
13	rs29009637	CGTGAGTAGGGTTATATAAGCTCAACTCAAATAGAAAATTCATCACACTG[G/A]AATCATCACCCTGCACTCAAACCCCACTGTACCACCTGCTTTTGGAGTCT	ss38324129	1
14	rs29019581	CAAATTAACTTAAGTTATATACTGTGCAAAGCCAGTGATTTTTGTAACAT[T/C]GAGATTGGTATTTAATATTAACTTTATACCTCAGTTATTTGGGTGTACTA	ss38327474	1
15	rs29013314	CTACATTTAGATTTCAGGTATTTTGTTTGTTTGTTTTATTTATTCTGGCT[G/A]TGCTGGGTCATCATTGCTGTACTCAGGCTTTCTCTAGTTGCAGTGCTCAG	ss38322203	1
16	rs43708445	TAGGGTCATCCTCAAAGCTAAAAACATATATCTTGGTCTCTCTGTGGGCA[C/G]ATTTAGGGCCATACCACTTGGGGGTTTTGCGAAGGCAGTGATTTCCTCAT	ss66538072	1
17	rs29025502	AGAATAGTTATTACAAAGCTTTCTAAAAATATAAGTTTTAGGGAGATATG[G/T]GGACCATCTTTTCCAAGTAACAATTTGGACTTTTCTTCCTTTCTTTCCTC	ss38331392	1
18	rs29010295	AAGTCTTTGTGATGTGTGTGATGAGGAACAGTATAATAATCCTACATACC[T/C]GAAAAAAAAATATGAGAGGTTGCATGTCTGAAGAAACTTTTTGGATAGGA	ss38324800	1
19	rs29009705	TATTAATTCCTTTAAAGCTACTGCTAGCACTAAGCCAAGCGCATCGACAT[G/A]ACTGATCTACTTTTCTTCCTGATGATAACAGTGATGATGGTGCTTTTTAG	ss38324198	1
20	rs29009704	CACATGTGTGTGTGTGTGTGTGTAGGCAAGCAAACATTGAGATTTTAAAA[T/G]AAAAATTATTTTCCATTTTAACCTCATAATTTAAATCATAAAGATTTGAA	ss38324197	1
21	rs29014485	GAATACATCCTTAACTTCTGTGAAAACCATTGTCCTAAGAACAGTGCTGA[A/C]AAAGATGAAAATATATATTTCACACCCAAGAAAGGCACTAAACTCAGATT	ss38326173ss64913953	1
22	rs29026807	GGCACCACATCCTTGCTCTCTGATCCTTTGTGAACTATGATCGCTCCCCT[T/G]CACAAAATTATAAGCCTCTCGAGAGCAGGGTACGATGAAGTGTCAAGTGC	ss38329192	1
23	rs29026806	CCTGTGCTGTAACATGAACTGTAGACCGAAGTCCAAATTACAACACATGA[G/C]CTCTATGGCAAGAAAGAGTGAAAAAATAAAGCAACCCTGGACACACGCCA	ss63564589ss38329191	1
24	rs29013351	GTACAGTTGTGTTCCAGTAAATCTTGATTTACAAAAATGTAGACAGCCAG[C/T]TAGATTTGGCCCGTGAGCCATAGTTTGCCCACTTCTGATCTTTAATATGA	ss38322242	1
25	rs43709788	CTCTTTCATGGTGCCGTGAGGGTAGAATCTGATCATCAGTGAATTCCCAT[A/G]TTGTCAAGACAAACAGACACAGGTGAATATTTCGTGAATAACAGTAAGCA	ss66537551	1
26	rs43703988	GCTCATCCTACTTGGATCAGTGACATACTCTATAAGCTTTGTAACAAAAA[C/T]CCTTTTCAGCTCAAATTGGTTGAAGATGTATTTCTGTTATATTTAATTAA	ss66537759	1
27	rs29011682	TCCGATGCTCCCTGTGTTTGGAGCAGGAGGAGCTCGCGGGTCCTCACACA[G/A]ATTGAGGCTGACTCTGATGCAGCCTGGGTCAGTGGCAGCCCCTAGAGATG	ss65132119ss38325978	1
28	rs29013556	TATATAGATTAATAGTTAATAGGTAAGTACACATATTCATAAACTCCTAA[A/C]AGTTCTTAAGGGTATATGCATGCATGCTCAGTCATGTTGGACACTTTGCG	ss38322451	1
29	rs43710099	GAATGAAGTCTGGATATTTAGCAAACAATGGCAGTAGCATAGTAAAAGCA[G/T]TGGGCTAAGCAAATTTTTGGTTGAAAATTTCACAGATGTTGTGTCAGTCA	ss66538257	1
30	rs29012747	TTCAGGAGTGAGGGCTTGATTAATGGGCAGCTTTGCTTATTTTAACCATT[T/C]TCTGTAAACTAAAATTGCATATTACTTTTTTGCAACTGTAGCCTACAAAA	ss38323845	1
31	rs29012750	TCCACACTGCCTAACCCAAGGAAAAGCCTGGTGCATTATTAACTGTAAGC[A/G]CAGGGTCAAATTTTACTAGAGAAATGGAATTGGATCAGTCTTCTGATTTT	ss38323848	1
32	rs42587585	AACATAACTACATTTACTTAAGAATGTATTGCAATATCAAGCAGCAGATT[C/G]AACAATGCAGAACTGCATCAACCTAACACTAGCAATTTAGTAAAGATAAA	ss66538108ss64321934	1
33	rs29024516	CATAACATGGAAGAACACATTAAAGAAAATATCTGTGGAGCATAATGTAA[C/T]CTTTAAGCCAGACTCCCAGGAAATGAGTTATGTGAATCAATTCAGCTCAA	ss38334616	1
34	rs29019617	TAAAGGGAATTATAACTTAGTGTATGTATTGTTTGTCCCCAGAAGTAAGA[A/G]GATAACTGTGTATGTTTGCATTTAGGTCATCCTGTCCATTGAAGAAGGTT	ss38327510	1
35	rs29018366	TCCTAGATAAGACAGTATGACAACATTAACCACATTATAGAATACAGGGG[T/G]TTCCCAAATACCACTTATATCTTGTGCTTCTGCTAAACTATACTAAGATT	ss63133852ss38335458	1
36	rs29013984	TGTGCAACAAGAATAAAGGAAAAAGAAATGATAATTATATTTCATGGCAA[T/C]AGTCACTGACAAAAAGAAGAATGCATTAGATATGAGAAAAGGACATCTGA	ss38322885	1
37	rs29013985	TCAAAACACAAAATTCAAAGCATATTTCTAGCAGTGGCTGTTAAGGAACT[T/C]GGCCAGAAAGGAACCTAGAAATCTGAAAGCACATTGAGCAAGTAAATCAG	ss64992128ss38322886	1
38	rs29010070	ATGAATGGTGAAATGAGTCATAATATCTGTCTAGATTCAAAGGGTGGAAA[A/G]ATAGACATCTCCTGGTGGAAGAAGCTACGATGTATTATAGCCACTTTTAC	ss38324568	1
39	rs29025927	CGTCTCCCAGTCCGACCAGGACCACGAGCGTGCCTCGTTTCCCTGCGCCT[T/C]GCGCATACTGTGGGTCTCACTAACTGAAGGCTTGTGCAACCCCAGTCAAG	ss38331823	1
40	rs29010919	CGTTCATATTCCACTGACCAAGGCATGGTCAGGGCTCATGTTCATAGAGT[A/G]GGGTGTCATTAGTATGAGCCACAGTATTACTGTTTATAAAGGGCTGCAGC	ss38325205	1
41	rs29010923	TGAAGTGGAAATGGGCGGTGCTGCATAATCCTTTTATGATGAGTAAATGC[G/A]TGGTAAGAGTAAACAACAAAGCAGTCTGTCAGCATGGAAACAGATTGTCA	ss38325209	1
42	rs29010924	TGAAGAAAAAAATGTATCTTAAAATGTTCACTCTACATACTTTATGGGTA[T/C]GTGTGTGTCTGTACACATGCACTTGAATATGCATTAGTGTACAAAGATTA	ss38325210	1
43	rs29012790	ACATTTGCCAACCGATTCATCATCAAGGACTCTTCCCGGTCATCATCATC[A/G]TCCAAGTCCAGCATCGGCATTCCAAAAGGGTCGATGATGCTACAGCACCT	ss38323888	1
44	rs29012792	TTTCCCTGTCTCAGACATAGTCTTTAGCATCTACTCTAATCAAACATAAT[A/T]GGATTGTGTATGACTTAAAAGAATGTCTTCTTCATTCTTTTTAATTGACA	ss38323890ss65147343	1
45	rs29017615	TGTTGACAGTGTCAGCTGGGAGTAAAATGGACTAAATAACTGAGTCCAAG[G/T]TTAGCAATTATGGTCAGGGTGCTACTATAATGGAATTTCTTATTATAAAT	ss65104433ss38333921	1
46	rs29017614	TTTAATTAATTTAATGTAATTTCATACCAAGATAGGACATTTTTAATCAA[T/G]TAATCCAATGAATTCAGTAATGAATTCATTACAATAACAAAAAAGGAGTT	ss38333920	1
47	rs29012655	ACAGAGAGAGTGCCTATGTTATTTCTGAGGTTTTTGTTTGGGAGGTAGGT[G/A]TTTTCCTCCAGTTTTGGAATATATTTCGGGGGAAAATGACTAGTTATTCT	ss38323751	1
48	rs29012654	TTTTTTTTATAATCAGCTCCTGGATCAAGGCATCTGTTTAGTAAATCCAC[A/G]GAGAGGTTGTCCAGCACCTTTGAAGTCATACTGTGTATGGTTGCTGGAGA	ss38323750	1
49	rs29012653	TGGCTGTCACATTGGGTGGCCCGCAGAAATCCCTCTAGGCTTTAGCTACA[G/A]GTTTTCTGGATTAGCTCTTACTGTGCCATATTGGTTGCTTTTTTTTTTTT	ss38323749	1
50	rs29012652	CTCATTGGCCTGGCCTTAGAAGTTACAGTAGTGAAAGTCTTCTGATCAGG[A/T]TTTCAAACAACCACTCCTGGCAACAGCCACTCCTTCCTCCTATCACCTAG	ss38323748	1
51	rs29023028	TTGAAAGCAGGGACCATATCACAAGAATAAAGGAGGAGCAAGCTGTTCCT[G/C]CAGGAAATAATAGGCATTGAGCTTCATTCTGGAAGACCTTGAGTGTAGAT	ss38336315	1
52	rs29013666	CATAATCTCCTCTCTAATTGTACTCGCATGTACCTTCAGAACCATGTTAA[A/T]AAAATCAGTAGTGAGGGCTTGTGTGGGCAACACATATGCTAAAACTGGAG	ss38322562	1
53	rs29027895	ATGTATAACCACTCAATTTAGCCTACACTCATGGTTTCCTAGTGGATATG[C/A]ACTATCACATCCTTAAGTTGTAATTAAAGAAATCTTTTTTTTCCTCTCTT	ss38333194	1
54	rs29016906	TCCCTGAAGCATTCGGTCATTGGAATGAACCCAAGACAGGCAACACATGT[A/G]CAAGAAGCACCTACGGAGTATGCGACCATATGTGTGAGGAGCTAAATCCG	ss38333195	1
55	rs29026512	CTTCTGGCATTAAGTACATAAGAAGGGAGGAGGAGTCTGCAGCCTAGGTA[G/A]TGAAAAGGGAAGCAGACAAGCTAAAGATAAAGCTGGCTTGTTCACAGCTT	ss38337199	1
56	rs29012530	AAAACAAGTAAAGCCACTTTCACTCAAAGGCATAGGAGACAATTAGGAAG[C/A]ATTTTTTTCTTGCATTTATCTTTTTGAAAAACAATTGTTGATTGGTTTAG	ss38323621	1
57	rs29012531	CCCAACTTTACATTCAGTCAGCCTCACAGAAATCCACTAAACTTAATAAA[C/T]GCTGCCTACAGGCTCTATGTTATCTTTGAGTGATATGATTTGTGCAAATT	ss38323622ss64384267	1
58	rs43709748	ACTGTGGGGAAGCCACAGAATGCATTCCAATACAATCCCACAAGCCAGTT[A/G]TACTGGGGATAAGAAGCATCTTTAAATGCAACACTGATTTCATTATTTCT	ss66537501	1
59	rs17871157	TTTGTTGTGTCATTAGGCCCTTTCTGTCTCATAAAGTATTAGTAAAATAT[G/T]GGAAAGGTGTGATATACTTTAAGACAGATCTTTTATGTTCTCTTTAATAT	ss28451498	1
60	rs29020045	AATTGTTCACCTCCTTACTAAAGAACTCCTCTTTGTATTTTTTAATGTTT[A/G]GTGTTGCCCTCCTGCTGATAAATTTTCTCAGTTTAGTTTGGAAAAATTGG	ss38327945	1
61	rs29010287	GAAATCAGAATAATTTATTTGCTTCATCTATCTTTAACCTACAAAAAAAA[A/C]CAAACAAACCCAAAACAAAAGGGAATATTTTGCAATAATGCATGAATGAC	ss65155890ss38324792	1
62	rs29013617	CTAGGGAGAGTGATAAGTGGTTTGCGCAGATTATCCCAACCAGCCTTCAC[C/A]AAAACCCTGCAGAGATTTATGAGGAGGAAGCCAGGGCTCCGAGAAGTGAC	ss65156367ss38322512	1
63	rs43705567	AGCCTCCCCCTCCCAGGAGGTTACTGGGGACTTTAGCAGTTGACATGCTG[G/T]GGGTAGAAAGGGCCGCACACTGTTAGTGTTGGAACAGGAGGCGTTCTGGA	ss66537857	1
64	rs29024890	CAATATGTGCAGAACATCTATCTGCAAAAGAAAAGACTGAAGAAATGAGA[G/A]AAGAATTCCTGGTAACATGTAAGTCCCTGGCTCCACCCAACTAGGAATCT	ss38334998	1
65	rs29012833	ATAAGTGATGCAAGTAATTGTCTTATACCAGACAATTTTAAAGCTATTTC[T/C]ATACATTAATCTAGATCCAAGCTGGCCTCATTTCTACTAAATATCCCTAA	ss38323931	1
66	rs43710098	TAAAAAATGCTATCAAGCCTTTGCTTGTACTTGGTGTCAGATACAAGGTC[A/G]GATATTTTAATTTCATATTGATATTCATAAACACTTCTACATTTAAAGTG	ss66538256	1
67	rs29024311	CCTAGCAGACAGATAATATTGATGCAATCCTATTATCATCATCTGCCATC[G/A]TCATTCCCTATTCGGCTTTGTGGGATGTAAATTTCCTTACTAGATGGAAG	ss38334410	1
68	rs29014146	CCCCTGTTGCATCTAATCACCAGAACCACTGGGACTCAGCGGACTCGCCC[T/C]GCCCTGCAAGGACATGCAGAGTCTAATTAAAAGGGTAGTCTTTTGTTTCC	ss38323048	1
69	rs43708475	AAATCATTCAAGCTTTAATTCCTTAAAAGAGAGCAAATACTGATTCTTGA[C/T]TATTTGCTTTTATTACTATCAGAAATGAAATGTTGACCCCACACTCCCCA	ss66538109	1
70	rs43705551	TGTGTGCCTTAAAGTCCAGTTGATGGTATCTGAAATGCACCACATAGAAA[C/T]AAAACTGTTGTGTGGTTGTGATTTCTTTTTAAAATTTGGGACTTTTCTTT	ss66537838	1
71	rs43703987	TAGAGAAGAGCCCACACGAAGGAGTCCAGAGGAACAAGATAAAACAAATA[C/T]CACAAGCATGTACAGAGCTTTAGGGTTTTCAAGATATCTTTCTTTGTTCA	ss66537756	1
72	rs29009958	CAGAAACAGTGAGTGTATCCCTATGTCATTTTAGCAGATGTGATTAAGAT[G/A]ACTCTGTATTCAGATCGGCCACAGGATGGTTGTTGGCTGATGTAGAAGGT	ss38324453	1
73	rs29009709	CACTTAATTTTTATTGCTGTTCATGGAGCAAGAAGGTCCACTCTTAGTTT[A/G]TTATAAGTATCTTATGTATCTCAAATCTGAATCAAATGTATAATAACCTT	ss38324202ss63773786	1
74	rs29024943	GGGGCTGAAAGTGTGAATTTACCGAGCTGGGAGAAAGCTGTTTTACGGTT[T/C]CTTTGGCTCCTTACTCACGGAAGCAGACTCACACCAGAACCCTCCCCTCC	ss38335051	1
75	rs29015647	TGGGTGGAAGGGGATGGGAGGATGGGAATGAATAGGACTATCCACTGACT[G/C]TCCACCGTCCCTCGGCTCAGAAACTAGAACTTGAGATTGTCTTCGCCAGG	ss38332133	1
76	rs43705570	TACCAATACCAAATAACATGTAGGAAACCAGAAACAAAATTCTAAAAAAT[C/G]CCATTAAATACAGTTTGTAACTTGATAAAGATGTAGAACAAGAGTGCTAT	ss66537861	1
77	rs29012779	TTGCCTTAAAAATGTAATTTTTAAAGAATATTGTGAGGAAGAAAAATGCC[A/G]CAATAGAGCTGAGAAAGGTTTGTGTATAATTGTGACTTTTTTCCTGGGCC	ss38323877	1
78	rs29022387	CCGTTGAGCATTCAATGAATAGGAAATTTACACATTTCCCTAAAGTAATT[A/T]GCATTCTTTTTCCTTGCTTTGTTTAAATTACCTAAATTACCTTTAATGCT	ss38330883	1
79	rs43706833	TATATTCTTATACGTAGAGCAATAATGCAAAAGCTGTTCTATATGCAAAC[A/T]TGATGTCTTTATTATTCAGGAAAAGAAATAACTGTTTTTTGTTGGTTGGG	ss66537940	1
80	rs29013592	AAGGAGAGAATTGACAAAATATTTTATCCAGAAGAGATCAGACTTTAGCA[T/A]TAGGCTTGTGTTAACAGATCAGAGAAGGTGATGGTTTCATTGGACCTTGA	ss38322487	1
81	rs29015261	TTCAAGTGTGTTACTTAATACATGTTGATTTGAAAGGGAAAATTCAAGAG[C/G]AACACTTTAAATTCCTTATATGAATATACTAGGAAACATCTTTAAAATGT	ss38326960ss65164999	1
82	rs29010311	AGTGAAACAGCTCAGTCTGAGAAATGTGGCTCAGGTACCAGAAGTAAACA[A/G]AGATACTAAGGAAACAAAGAAGGATTTCTTGCTCAAGAAGGAATCAAACT	ss38324816	1
83	rs43704009	AATCTAGTGTGTTGTGGTAAAGGATTTATATAAATCCTTAACAATATGTG[G/T]ACCCCTGTTTCTGTTATACTGTTACCATAAATCCAAAGTGACTATTGCTG	ss66537781	1
84	rs43704010	GTGATAAGAACTTCTCTAAAATGAATTAGAATGAAACCAACCAGTCACTT[C/T]CCACAAAGGTTCATGCTGGCAGATTCTATCATTTAATCATTAAGTTCTAT	ss66537782	1
85	rs29019399	GGTTAATGTTTCATTAAATATTTTTTATCTTTTATATTCTAAATGCATTT[G/C]TGTTAAGGTCCCTGTGATTTTATGTGTGAAAAAACATCAAGTCCAAGGAA	ss38327289	1
86	rs29019397	GATGCCATAAGCAAAATTTCATTCAACCTGTTAACTTTGGTTCCACTGTA[C/A]GAATCATTTAATTAAAAGTCTTAGTTTTTAAATATGATTTTTTAAAAATA	ss38327287	1
87	rs29025433	CTCCTCAGTCAACAAAGACACGGTGCAGGTACTGTGCTCCAAACTGAAGG[C/T]GAAAACTGTGATGTGCAGGAAAGACTGCAGTCCTGCCTCCTGCTGTAAAA	ss38331319	1
88	rs29025711	AAATTATGTTTACTGTCTGCTAGAATGCTTACTTCAAACTTGTCATAATA[G/A]CTTGTTCCCTTCGTTTCAATAATTCAGTACAACTTCAAAAATATGTGTTT	ss38331604	1
89	rs29011049	GAATCACTTACTGATTAAAAATAGCGAGTTCAAACAGATTCAGTCCATCA[G/A]AAGTCAGCAATGTAACATTCGTTATACAAGGGATTTCATGTTTCCGGCTA	ss38325336	1
90	rs29025486	CCAAAACAAGGCACCAGATTACTGAAGGCAGATGATATTTCAAGTTAAAC[A/G]TCAAGTATATTGTCCTTACCATCAGGGATTCTGGCAGGATTAGCAGTGAA	ss65166520ss38331376	1
91	rs43710108	CTGGGAAGCCCAACTCCTTGACAATTCGCCCTTTGGTCTAACAATGCCAG[A/T]CTTGACTTGTTGCTGTTTACTAATTAAATCCACTTGGTAATTAGAAAGAA	ss66538268	1
92	rs42939801	GGGGCTCATAAGATAAAGCTTTTGCTTCTCTCAGAATTTCAGCATTTCTT[C/T]GAGATTACTCCATCCCATTTTCAAGGAGTTCTATGCCCCATCTCTGGCCC	ss64843848ss66538120	1
93	rs29022893	AGACATTCTTTGTGCACAACAAATAAATTGGTTTCCCATCCCTATCAACC[A/G]TTAATCTTGTTAAAACATTTTGGGGAGAACACAAGGAAAGAACTCATCAC	ss38336178	1
94	rs29022894	TGCTCCAAAGTATTACTTACTTTCATTACAAAGAATGCCTCCCCAGCCAT[C/T]GGGACAAGAACACCCACTCTTTCCTTCCTGGCATCGGCCTCCATTCATGC	ss38336179	1
95	rs29020368	TTCTACCCTTGAAAGCACTGACAAGAATGGCTCTTGAATTATAGCAAAAT[C/T]TCATGTGTTTTCTTGTTCTATGAAGGACTCAACAAATGCCAAGACTTGTC	ss38328053ss65168765	1
96	rs29019579	GGAGAATATAAAAATGGTGTGAATTCATTTCAGGTTTGGCGAGCTGCCTG[A/C]AACAGCATTGGAATCAGATACACGCAGATGGGGTTCAATTCCTGGGTCAG	ss38327472	1
97	rs29012506	TCACTACAATTTAGAAAACTGAGTTCCAGGAAATTGCAAATTGTCTAAGA[C/T]CTCATTGCAAATTAGTGACTAAATGGTTATTTCCTACTAACTAGCAGTAC	ss64811654ss38323597	1
98	rs29014005	ACACCTTACAGGGAGGTATAAACTCCCTGACTGCTTTCCAAGTTCTCACA[T/C]ATACTCTCATTTGCTCATCACAACAGCACACACAGGACAAGATCCTCATT	ss38322906	1
99	rs29014006	TTGTATCTGTCCTGCTTGAAAAAAAAAAAGATGTGAGTAGCTTAGAGAAA[T/C]AGGTATAATAGGGATCATTAAAAAACAGATAATTATATAAAAAAAAAACA	ss38322907	1
100	rs29012909	AAAAACAACACAAAGATGCTGCCATTTGACGGCCTTTCTGATATTTGTCT[T/A]CTCCTAAATGGTTGAATGAGTACAATTAATTTTACAAGTCTTTTTGTAAT	ss38324008	1
101	rs29012902	TATAATTTGAGGAAAAAATTAACCCAATCTTTTCCCCTATGATATCCAAG[T/C]ATGGATTAAGAGGCTGCCATTTATAAAATGAATTTATGGTTACCAAGGGG	ss63802086ss38324001	1
102	rs29012901	CTTCAGCTTCCCTTCTGTAAACAATCTCCAAAGCACTCCTGGCAGATGGG[C/T]ACCCAGGACTTTCAAGCTCTAGGTAACTAAGGAATATAATTTGAGGAAAA	ss63802084ss38324000	1
103	rs43702504	TGGCCGACTGAAGAATGACTGGAGCAAGTCAACCTTGTTTAGTTTTCACC[A/G]TTGAAGAATGATGTCTCATCCCATTCATAGAGCTGAACGTGATTCCAGTA	ss66537653	1
104	rs29013905	AGTGAGAAAGTCCAAACTTGTATGTAGAGAGGCTGAGTAGAGAACTGAGG[G/C]CTATGATATATGACTGTAATCATTCCCACTTGTTTTAGCCAGCCCAGCTG	ss38322806ss64311892	1
105	rs29013907	TCAGTTTTTGGAAGGTTTGTTGTGCAGCAGTACATCTTTAGAACAGTTTT[C/A]AATATCTGTGGATATTTTCTTAGTTCTACTTATACTACATTAGCTAATAT	ss38322808ss64311886	1
106	rs29012024	GAACTACACAGCCATGAGGACGCAGTGGTGGTGGTAGGAGGTGTGATCAC[G/A]CCTGGACCATTGCTGTAACCATCTACCACATCCGGCAACCCCAGCATGGT	ss38323109ss64395118	1
107	rs29023119	TGTTTGAAAATGTTTTTCTCTATTTGAAACAACAAAATCAAACTAAAGAA[G/T]AAACACATTGATTGACCATCCCCCAACCCAAACCCTCCATCTTCAAACTT	ss38336406	1
108	rs29025632	AGGTGAACAAACATACCCTGTTTTCTGGCAAGAAAATGGTACCAAAAAAA[C/A]CCAGAGCTGCTGGGGGGTGTGTGTGTGCGTGCACGCTCAGTTGTGTCTGA	ss65175861ss38331523	1
109	rs29025633	TTATCATAAACAAGAAGCCGGACTTCACTATTGGCTGGGGATGGACCCAG[A/G]AACAGAAAGAAGACAAAATTGTCTTAAGTGTTTAGTCCCTCAGTCGTGTC	ss38331524ss65175860	1
110	rs43708438	ATGTTCAGTGGTGGAGATGCCCGTGTATCCTCGCCTAACAGCTGTCACGG[G/T]AGGTCCACACTGCTCCTGAAAGCTAGATAATTAACTGCCGTTTGCTTTGA	ss66538064	1
111	rs42712516	TCAGGTTTCTCAAAGGTATTCAAATCACTGAAGCTGCCATGTGAGGTTTT[A/T]CAAGACAGATGTTCTAAAAAAGTGACTTATTTTTTAATCACTAGATTATT	ss64593602ss66537640	1
112	rs29027942	TAAATTTATTGAACTATTTCTTATTTAACTGCTAGGTCTCATGTCTTAGA[C/A]ACAAAAATGGGCGCTATATAATGCATTTTTAAGAAAACAATATTTATGAA	ss38329874	1
113	rs29015238	GGCATTCAGGACAGATGCTAGTCAATTATGTCAGTCATGGCACTCCTTAT[A/T]ACTGAGCTCAGTTCTGCGTCAAAATCCTCCATACATTCCCCAGAGGACTC	ss38326937ss64212156	1
114	rs29022779	AAATAAACAATACATGTAGACAAGGAATAATTCTTTGCTGGCCGTGACAA[C/T]GATGCTTGCAGAGGAAGAATGAACCTGCATCTTAAGCAGCTGAGCCTCTC	ss38336064	1
115	rs29022778	TCCCTTCTAAATAGCTCTGCAGACAGCTGCTACAAAGAGAGGCTACTGAA[T/C]GCCATCCTAGAATTGAGTTAGTAATAACTCACCTTGAAAAATAACAAGGT	ss38336063ss64212174	1
116	rs29014670	GAAGAGAGCAGGCAGGGAGTCGGGCATCCAACTGGCCTCAGATGCCTCAG[C/T]CAAGGCTGGCCTTCTAGGAAGGCAGGGGAGGTGGGATGGAGTGTCATGAG	ss38326360ss64350403	1
117	rs29016057	GTATGGGTCATATTTGTATTATATTGTCTTTATGCTATTCAGTTTTTCCA[A/G]CTATATCTAACAGAAGAATTTATTCCAAATAGATAAAATCTTCGTTGTGG	ss38332556ss65182573	1
118	rs29012593	TGTTTCGTTAATCTATCTGCCTAGTGTTTAAAAGCAAAATTCAACCAAGT[A/G]AATTTGAAGAATTACAATTGGCTTCATTGGGCACTTCATGATTTTGGTAG	ss38323688	1
119	rs29021652	AGTGACACAGTCCAGACAGGCTACCTGTCTCCTTATTTAAAAAAGGGGGG[G/A]AAAAGGGCTTTCTTTGTTTCAGTTTTAGAGGCAGTAAATACCTTTGCCTT	ss38330137ss65183463	1
120	rs29026966	GGAACAAGAAGAGGGCTGTCCTAAGCCTGGAGGGGCCTCACTCACACAGC[T/C]CTCCTAAACTACATTCTCACGGAGCCTCGGAGTCCCCAGACTGCTCGATC	ss38329352	1
121	rs43705547	TGCTGGGACCTCCCCACTGCCCCCTTCTTTGGTTGCTTGCTCTCAACCAA[C/T]GTGAGGCTGGAACAGCCCCCTTCTTTGAACAGGAAAAAGGTGAGCAGGAG	ss66537834	1
122	rs29010074	CAGTCATTTCTGTTGCTAGGTATTTGGATTTTTTCCAGTCTTTTACTCTT[T/C]CAAATAATGTCACAGTTAGGAATCTTGCATCTTTTTATTACTTTTGTCAG	ss65183648ss38324572	1
123	rs29024361	TTCTTTATCCCTTGCAAAAGTCAGTGAACCTACCACTCCAGAGGAAGACC[T/C]AGCCTGGAGTGCTGAGGGCTGAGAGTGCCTATTTATGCTGAGAAAGAAGC	ss38334460	1
124	rs29009817	GAGAGGTTTTATTGTGTTTTCTTTTATTGACTTTGTTCTGGTTTTAGGCA[T/A]GGAAGCAATAGAGACAAAGAAACTGGACATATGATTACTTGAAGAGAGGT	ss65187591ss38324312	1
125	rs29017591	CAGTCACACTCGCCCACGCCCAAGCAAACCCACAATATCACACACTCCCA[C/T]GTCCTTATTCCCTCTGAAAAGTCTCCTCCACTCTGACTGTGGCCCTGGCT	ss65188157ss38333897	1
126	rs29024604	TGTCTGGTTTCTAGGGGCAGGAAGCTACAGGCTGCTAGGATGGGGCAGTG[T/G]TTTCTCCAGAGACTTGTGGGAGCAAAGAGTAGGGTCTAGTAGGGTCTGCC	ss38334704	1
127	rs29026523	CCAAGTAGGAGAACTAAGATTTGTTATACGGGCTCTATATGATCTGTCTT[A/G]ATTTCCAAGGCCCAGGGGCAGACAGGGCCCCATGGGACTGTGTGAATCTG	ss65092645ss38337210	1
128	rs29026456	AGACTGTGTTTCTGACTTTCCTCATTCCTCCCTGGCAGGGGTAGGACTAG[A/G]GAGTCAGAAGATGGCTGCTTCTGAGCTCCAAGGAAGCCCAGGACATGCTC	ss38337143	1
129	rs29026457	ATCCAGAGCCGCTGTCTTCCTGCTCACTGCTCAGTGATCACCTTCTGTCT[G/C]TATTTTTCTTGCTCCAGATGGGCAGAAGAAGGTTCAAGAGGAATTCGACA	ss38337144	1
130	rs29012799	CAGTGGTTAAAAATCCACCTGCCAATGCAAAGAACATAAGTTTGATCCCT[G/A]GTCTGGGAATAGCCCATGTGCCACAGCTACCAAAGCCCATATGTCCTAAA	ss38323897	1
131	rs29013239	GCAGCTGCCCTAATCCCATGACCCTTCTTTAATAGGACGTCCCAGCCCAC[A/G]TCTCCAAAGCTTACCAGGAACAGCAATGTCACCCACAAGTTGTCATGTGC	ss38322126	1
132	rs29009642	TTTTACTGGCAAGGGTAGGCAGTTTCCTCCTACTCCCACTTTGATGCCTT[A/C]CTTGCATCTGTCTATTAATAGTTTCAATTTGCGAGCCCTCCTTACACTGA	ss38324135	1
133	rs29024836	GCAGAGGAAACTCGTTTCTGGGCTTGTTGAACCAAAGAGGATATTAAAGA[C/T]AGCAGGGCAATGGCTCCCTACTGCCCTCTTTTTGGTAGTTTCTACAGGGA	ss38334944	1
134	AF440368	GGGAACTGATTGCAGGTGTGGAGTGGTGAAAAAGCATCTCCCTTTATGAC[T/C]TGCTTCTTTTAATTTCCAGGTCTCAGTCTGGGAGCCCRGGGAACTGTGCC		1
135	rs43703971	CTGGGTTCAGGGTTATAAATCAGGGTGCTCCGGCTGATGGGCATGGAGGC[C/T]GGAAAACATCTGTCTGCCAGCAGGGAGAAGGAGGTGCTTGCAGCCACTGG	ss66537739	1
136	rs29019282	CTTTCCTTTTCTCCATGATACTGCTGAATTACTGCTCCCATGATACGCAC[T/C]CCCCGCCCCCTACAATGTTGGGCGATTGTTCCTCCGGGTCCTTTATGTGT	ss38327170	1
137	rs29022221	ACCCACTTATAAAGGAAAGCAAAATTCTACATTAAATAATGAAAAGGGGG[G/T]TTTTATCGGGGCTTTACTCGGCAAAATAAGCTTAAAATTATGAAAATAAG	ss63261643ss38330716	1
138	rs29016164	ATTAGAATCACAAGCTCTGTGACTCTCTCCATATGGTTCCCTGCTACTTG[T/G]GATTTTTTTATCTTCCTTCTAAGCTCTGATATCCTGTGGGCATAAGGAGA	ss38332664	1
139	rs29016166	AATAGATTATATGAAATATAAATAGAATTATTTGGAGGTTTTCATATTGG[G/A]GCTGATAGAATTCCTGATATAATATGGGTTTAAAGGATGTGTTTGTCTTT	ss38332666	1
140	rs29020582	CGTCTACATATTGAGCCTATGTATATACAAAGAAATTGTTCCATAAGCAT[T/C]TCTTTTGGTTCAGTGATTTTTATTTGATTGTGGGCCAGTGCCTAGGACCT	ss38328270	2
141	rs29012920	GTTTGTTAACCGACTGACTGACCTGAGGGGCTTTGCAAGTTGATAGAACT[A/G]CATGTCTAAGCATCATTTATCCTGCTGCTACTGCTGCTAAGTCACTTCAG	ss38324019	2
142	rs29021066	TCAATATTAAATATTGTATATACAGTTGATCCTGTATGTCAGTGTTCCAT[T/G]CGGCAGGTCACCCCAGGCATCTATGCACGGTGAAGTTTTTACACTTCCCT	ss38328761	2
143	rs43288586	CTTAAGGACTGTTGATCATTTTCATCTTCACTTTCTTCAGACCAATTCTG[A/G]TTAAAAGAAGGAAATACACCTTAACCTTAGAGTACCTAACAAATGGACCT	ss66538189ss65201589	2
144	rs29022242	ACAGTGAGCCCGGCGCCTGCCCTTCCCCCGGTGTCTAGTCCTCGCTATCA[A/G]CTAGATGATAATTCCATGTTAGAGTCGAAAAAGCGGTTCTAAGAGAGTAA	ss38330737	2
145	rs29022245	AAGAGCAGCTGGTTTCCTATACCTGTGCCATTGGGCCCCTCCTTCCCCTC[G/A]CCCCCTCTCCTAGGGTCATAGGGCACATCCTGGGCTGTCTGCATATCTTC	ss38330740	2
146	rs29013334	CAGAGAACACTCTGTGCTTCCGGTGAATGGGGCTGCCTGCTGTTAGATGC[G/A]TATCTCAGGAAGAATTTCGATGACTCCAGATCTTACATCTTCCTGTACAC	ss38322225	2
147	rs29012073	CTATCTACCTGCCCCTCAATTACCTTATCCATCCACGCAAACAGGTTTTA[T/C]TGAACATACATTCTGTGCACTAAGCAGTATGATCAGCTGTTTGGATAAAA	ss38323158ss65514383	2
148	rs43288058	CAACACAGTAGTCTTATTCATTAGACTGTGTTCTCAGTAAAGTACATATA[A/G]CTTTCTACAGCAAAGGATAATTCTCCAAATTTTATGCTCAACTGTATATT	ss66538102ss65202159	2
149	rs29013415	AAAGAGATTTAGGGAGATGTTTCTAATTAACACAATGCCAACTTTTAAAT[A/G]CATTTTAAACACCCAAATTCACTGTGGGAATTTTCAGGAAGAATTACATG	ss38322306	2
150	rs43710091	AGGCAAAAATGTGTCAGAGTAGTTGGCAATATAATGACCCAGAACTGTTA[C/T]GTCTGTTGGCAAAATGTAGGCTGGCATAAGGTTGCTCCATATGTGGTTCC	ss66538248	2
151	rs29012658	AGTCATGTCTTGACAATAAATGAGTGAGTGAATGAATGAGTAACAAAAAA[A/G]CACATACTCACTGTGTGAACTGTTCCTTAAGCTTTTCGAGGGTTAAGTGG	ss63648385ss38323754	2
152	rs29010223	TTAAATTTTAAAAGATAAAAATTTATCACCAGTTTTTAGACCATTTTCTA[A/C]GAAGTCAAAAGAGAAAACGATTGGCTACAATGCTAATGCTGTTAACACGC	ss38324726ss64958355	2
153	rs29023429	AATAACCTTTTTAAGTGGACCAAGCCCATACTTTATAGCATATGACTTTT[G/T]GGGGGTTCTGCAGTGTTTAGCATTTGAGATTGTATTTTGGATACATTTCA	ss38336720	2
154	rs29016204	TTATCATGTCAGCTGCATCTTATGAAGTTAGGCTGCCATGACTACCATCT[T/C]TCTTTCTGTGTTCTACCAGCCTCAGGCTTCTGCCACCACCTTCTTTGATG	ss65190272ss38332704	2
155	rs43296636	TACAGATTCCGTATAAAGGCAGCTAACATTGTGGGAGAGGGAGAGCCACG[C/T]GAACTAGCAGAATCTGTAATTGCAAAGGACATCCTTCATCCTCCAGAAGT	ss66538294ss65205558	2
156	rs29020690	CAAATATTTATATATGTGTGTCTAAGTAGAAAGATCTCATAAAAGAAAAC[G/A]AGTAAATCAACCTCCAAACTTTCTTGTATGTAAAGGAGGAAAGGCTGGCT	ss65207415ss38328380	2
157	rs29024489	TATTGCATTCATCTCCATATCCCTGGAGCATCACTAGGCGCCTGGCATGT[A/G]GTGGACATCAGACACATATTTACTATAGAGCGGAGCAGCCTTAAGCTTTA	ss38334589	2
158	rs29013504	AGGGCTCATAATTATAGGATGATTAGCTAAAATGTCAGTGTTACTATGAT[A/G]TCTTTCCTGGGGGAAGGACAACAGCTAAGTGCTGGCAGCCCCAGCCTTGC	ss38322399	2
159	rs29027188	AGCTGCGCCCCAGTGGTGAGCCCCACCTCCCAAGGCTTTCTAAACCTGCT[C/T]ACCCTTCTCCATCTAGGGGTCTTTTGTAACCAAAAGGACGGCTGGGAATT	ss38329575	2
160	rs29012418	TCCTCAGAGGCAGACACAAACCGTCTAAATAATGAAATGCATTAGAGTAA[C/T]GGGAAAAGTTCATTGTCTATGCTATTTTTCACATAGTTTTGTGAGTGCAG	ss38323505ss65211682	2
161	rs29012194	TCTAACAAGAAGCACTCCCTAAGGCCTTCCAAATTTACCTCCATGTCCAT[C/T]GCAGGAAGAAATTGTAAGGACAGTGCCGTTCTCCTGAGTCAGAACTGAAG	ss38323279	2
162	rs29024921	TGGCACACATGTTTATCTTCTCTCTTGCATCTAGAAGTGTGAAGAATTAT[G/A]GTATCGTCAGCATTTCTAAAACTATTATGTTATTTGCATTGTGAGCAAAT	ss38335029	2
163	G73155	AGTACATATCTACTGGCCTTTGATCTGACTAGTTCCCCAGTCTCAGGTCT[G/A]TTTGCTGTTAATCACCAGTGAGAGAAGGTCCTACCCTATCTTAAGTGGTT	ss65213319	2
164	rs29019515	GTTCTTTAATAAAGTGTGGGTTTTGCCACTGGTGGAGAATAGTAACCACC[T/C]TTTAATTTCACAATTAGTGGCTTCTCTCTAAGATAAGATTGGCCTGAAAG	ss38327406	2
165	rs29019512	TTGAAAATGGAAGCATTTTCAAGATAAAGAGTGGAAACAAAGAACAGCAT[A/T]ATAGGTATTATGTTCGGTAGACATTTTAAGATGAGTTATTGTAGGCATTT	ss63639529ss38327403	2
166	rs29016537	TACGTTAATGTTTGTTAATAACCGTTAAATCCTGTGTGCTTCCTCCTGGA[C/T]AAGTGTGTTCCTGGTGACAGTGCAGGGGTCCCTCTCTGCCACAGATTATC	ss38333041	2
167	rs29012101	ATAGGATATAGACCAAACTGCTTAAGGTGGGGGAAAAGATTTCTATAATC[T/G]GACCAATTTCTCTGCCTCATCTCTCATCTGTGCCTCTTGTGTACACTTTG	ss38323186	2
168	rs29017495	AAAATGATATATCAGAAGCTTTGGGTGTGGGAGGCAGAGCAAGAGAGGGC[A/G]TATCTAAAGAAAAAAATCAAAACCTCTTGCATATTAATCAATTAATTTGG	ss38333790	2
169	rs43706883	TTTGAGTGTCATATGGTGTCTCTCTAGATTCAAGGAAACACACTGCATAC[G/T]GCCTACTGTCAAAACATATACTTCGTATTTTGCTAAAAATATGTCCAAAA	ss66538000	2
170	rs29010212	CCATCAGTAATTGCATAAATAGTACCTTTCTTATGCAGATTTTGTACAGG[G/A]GTCTTAATGAACTATATCAATTGGTGAGCTATAAGATCTAATGCAAAAAG	ss38324715	2
171	rs43702482	AGTAAATTCTTGAAAGATTCACATTTTGAACTGAACCCTTACATATAATC[A/G]TGAACATTTCTTTCAGAGTTTCACTTTGCTTTTACTTCAGGCTTTGAAAT	ss66537627	2
172	rs43706897	ACATGTTTCTCTTCTTAGTTTTCTGTTTCTGTGATCATTATACTCTATTC[A/C]TCCTTTAAATGTTGGTGTTTTTCTGGATCTGGTCTTGATTCTCATTGTTC	ss66538017	2
173	rs43305779	GATTATGTTGTACAACAATGGGAGCAGCTTAATTTAATGTGAGTCAAAGG[A/C]AATAAAGCAGTTCTGGCACTTCCACTAATTAATCATCATCCTTCATCTTG	ss65219272ss66537622	2
174	rs43705621	GAACCCATGCTCCCTTCAACAATAGCTGAATCTCTTCATTGTTCATGGAG[A/G]TTTATTGGCAGGTATCACTGTCTGATAGTTCCCAGATTCTCCAGTATTTA	ss66537925	2
175	rs43703969	TATCTTTCTAAGCAGTGTTTCTCATATCTCTAGCAGGTAAAGATTGCTTT[C/T]TCTTCCTCATCAAGGTCACCATTAAAATCCCTGTGGAAATTTTTGAATGT	ss66537737	2
176	rs29024029	ACATCAAACTTCTTACTTCCTGTGATTCTGTGATGGCCATGGTGGGCCTC[G/A]GTTAATGTGGGGTCCTCACTGCCTAGTGTCCCTTTGAGCAGCCTCTCTTC	ss38334117	2
177	rs43703967	AATAGGCCTCCTTATTACGGGTAATTACCTTCTTCTTCAACTTCATTTGC[A/T]ATCCCTTTCTGTATGACTCAAGGACAGTATAATGAGAAAGTATAAAATAA	ss66537734	2
178	rs29015863	CACAGAAACCACCCCACTTGCCAGCACAGGACGCTTCCCTGAGTGTAGAC[G/C]GAGCTCTACACAGCTCTTCAGAAGTCTGAAAAGTTCAAATTGTGTTATAC	ss38332357	2
179	rs29015862	TGCTCCTAGTTAGAGCTCTTGCTTAGTTACCCTGGAACAGGAGGGGACAC[A/G]AATGGTGCCCCTGGCCACAGAAACCACCCCACTTGCCAGCACAGGACGCT	ss38332356	2
180	rs29015860	CTGAGCACTGTATTATGAAATCTGACAACTCTGTGAGCACCCCAACTTGC[A/G]TCCTACAATGCTCCTAGTTAGAGCTCTTGCTTAGTTACCCTGGAACAGGA	ss38332354	2
181	rs29025952	CTCTGGCGTGGGGTGGGGCCCCTCTGTCATGCTCCGCGAAGCGTCCTCGG[G/A]CGGAAGCGGGAATTTCCCTAAAGAAGAGCCAAATTAAAGTCGGAGCAAAG	ss38331848	2
182	rs29025957	CAACTCCCCGCAGCGCACCGGGGTGTGCGGGGGAGCCTCGGAGATATCTC[T/G]CCTGCTGCTTCCGGGATCTGTGAGGTTGAGGACTTTGCTTGTCTTGGTCT	ss38331853	2
183	rs29020949	TCTTGCTTTGACCAAAAGCACCTAACCCCTCCCAAGTGAGGGCACAGCAC[C/T]TAAGATGACATTCTTCTCTTCCTAGGGGTGAGAGGAAGAGAAAGAATTGA	ss38328642	2
184	rs43705549	ACACTGATGTGAAAGAGCGTTTTCAAGGATGGCTCTGGCAATTGCTTCCA[G/T]GGTCCTTTGCAACATGACTTGGCCGTTCCTCTCATTAAGAAGTGAAATAT	ss66537836	2
185	rs43706913	TTCTTCTATAGGAGTTGAGAAACTTGATTAATGAAAGCTGGCCTCTGTGG[A/G]AAAAAGGAACCTAGTCATTCCATATGTCATAAAAAGCTTGATTGGAGACT	ss66538035	2
186	rs43708525	TGGTGAAACTGAGACAGGAAGCTTGTCAAATGTGAAAACTGAGCAAGAGA[C/T]CTGAACCCAGAAATCAGAGCAACAAAAGGGAGATAAATCCAGAGGAGCTG	ss66538168	2
187	rs43706860	CACAGGCTGGCCTCTGCTGATTTTCAGATGGAGACCATCAGATATCATCC[A/G]CCGCCTCATTAGGCTGACACTGGTCCTGCCCCCTCTTGTAATAATGTCAC	ss66537975	2
188	rs43705585	TGAAAGTGCCTGTGGGTTCAGGTTGCGGCTCATGAAGGAATAGTTTCTTG[C/G]CTTCTCGAGCCCCTTGTTTTGGATGCTTGCCCTGGAAGAGGAGAGCCCAG	ss66537879	2
189	rs43710082	CTCTGTAACCTGTGGAAATAAGGACACATGCTTAAGATCTCAGAGTTAAC[A/G]GAAAAGTCTTAATGAAAACCAGACAATTCTGAAATACAAGAGTGGGTTGC	ss66538237	2
190	rs43706837	GCTTAGGTAGATGCATATGTTCTTAAACATAGGCACAATTAGATCTCCCA[A/G]TGGTAGATGAATCAGGCAACTCTTTTATTTGGCAGATTTTTCAAGGAAAA	ss66537945	2
191	rs43708529	ATATTGTATTGATACTGTTTTATATATCTGAGTAACTGTAATCAAGGAAA[C/G]TTTGCATTTTGCTTATTCTTGGAAGTACCTAAGTTTCTATTTTAGACATA	ss66538172	2
192	rs29025559	CTTTGTAAACCTAAAATTTGCATACTAAAGGAACAAATCAACTATCAAAA[G/T]ACCTAGTAGTATATAGCAGTTGCTCACCTCTAAGCAGAGTTTTAAAATTC	ss64813881ss38331450	2
193	rs43709793	GAGATAGCCAGAGAGATGTTCTGTTCATCAGGAACGCAGCCACCTGAAAA[A/G]TACCAGCTAATTAGCTGTCTGTAGCCACAAAACACAGCAGTTTAGTGCAA	ss66537559	2
194	rs29014001	CACATAAAACACAGTATTGGAGGCTGACAAAAGGACCTTCATGCATACAC[G/A]TGTAATCTACAAAGCAAAGAAAGAATGATGTTGACGAGTGGGTAAGTACA	ss38322902	2
195	rs29014000	TTTAATGCCAGGCAAATGGATTGATATTCTTCAGTGATTACTTCCAGAGC[A/G]AAATATTTAAAAGAGATTACTACGGGAAAATATTTACCACTACCAACCAC	ss64222506ss38322901	2
196	rs43559508	CCAATTGGACATTGGTTTATAGGTATTTACATAAACAAAACAAATGAGGG[A/G]AGAAATCTCTAAAAGTAATAACTTGTGACATCTGCTTACCAACTTCTAAT	ss65477175ss66538197	2
197	rs43066985	GAGAATTATGAGAAAAATATTCACCATGGGATTAGAAACCATTTTAATCA[C/T]CCTCTTCTCAGGAACATCTGGCTGAAGCCCAGACACTCTAGGCCTCCTTT	ss66537941ss64976296	2
198	rs29027923	TTTAATAGCAAAGAGTGGAGGTTCTGACGTGAGACTTTCCAGGTTCTACT[G/A]TTTAACCTGCTGCTTGATCTTGGTCAAGCTATCAAACTCCTTTTAGCCTC	ss38336842	2
199	rs29015078	ATTAAAGAATCATTTTATCTTCAGGGTTTCAATTTTAATTTGAGCTAAAT[C/G]CAAATCGAACTAACCATGGATGTTTATTCCCCTTCTTTTTGGACCAGAAA	ss38326772	2
200	rs29011469	CTCACAGGGTAGGGAGCCTGGGCCCTGGGAGCTTCGCAGCTGCTGGCCCT[A/G]GGGATGAATCATACCGGAGCGTGGGCAGGCTGTGGGGCAGGAAGGAAGTG	ss38325760	2
201	rs29011468	CTCCTTGTGTCTGTGGGTTTGCAGGGTGGATATTCCTTCAGGCTGTTACT[A/T]TTAATTCCTGGAGAATAGATTCCTTCATTGGAGTTCATGCAATCTTTATA	ss38325759	2
202	rs29011466	TCAGCCTCGTCATGAGAATCCGTGTCATAAACAAATGCCTTGTGGGGATC[C/T]GTGCAGGGGCTCCTTGTGTCTGTGGGTTTGCAGGGTGGATATTCCTTCAG	ss38325757	2
203	rs29011465	GTTAATTTACAACTGTGCAGCCTGCAGCCCTGGTTTGGAACCGCTTGGAC[A/C]GAGGCTAAGGAGGAAGCGTCCTCATCAGCCTCGTCATGAGAATCCGTGTC	ss38325756	2
204	rs29021721	CACTATTGAATTTTATATGTTGACTTTGTAATCAGCCACATTACTGGGTT[C/A]TTTTTTAGTCCTTAATTGTGTTGAGCCAACTCTTGGGATTTCTAGATATG	ss38330207	2
205	rs29020754	GAAGAGTTAAATCACACAAGGACAAAATGGTGTAAAGATTTAAAACTCTA[A/C]AGGGGAAATGAAATTGCAGTGCTTTTGTTTTTCTGTCCTTTATCTTAAGA	ss38328444	2
206	rs29020753	CTGTATCAAGAAGAGTTAAATCACACAAGGACAAAATGGTGTAAAGATTT[A/T]AAACTCTAAAGGGGAAATGAAATTGCAGTGCTTTTGTTTTTCTGTCCTTT	ss38328443	2
207	rs29014391	TAGAGAAGCAGTTGAGCAATTGAACTTGCAACTCTGATGGCTCCAGCAAT[T/G]TATTCAAGTTTGACGAACTGGGTTCTTTAAATACACAGTGCAGGTGGCGG	ss63405907ss38326076	2
208	rs29014393	ACTCCCAACCCTATTAAACAGATGACCATTGGTTGCAAGGTATCCCAACT[G/A]GAGCCTTCTGCCTAGGGGAGAGCTGAAAGCCATGGATAGGGAGGCACAGG	ss38326078	2
209	rs43702442	TGTGCACATCTGTGCTCTATATCCATCTGCAGGGATTTGGAAAATTAACA[A/T]CTCTTTAAAGGCAAAACAGGATTATAATCAAAGGGATGTATTTCTAATGG	ss66537579	2
210	rs43708505	CTTGATCATCCTCTTTCCCACATATGAATCTTTTTTAAGACTCTCTACTA[A/G]AGACATGTTTCTATTTCAAAACTTAGCAACATATTGTCTGGCTCTGACTC	ss66538147	2
211	rs29018881	GGCTCTGAGCTCCTTGCAATCAGGGGCTGTCTTCCCCATCCTGTACATGT[G/T]GTCCTCAGTGCCAGGCACTTAGCAGGCAGCCAACCAGGGTGTGTGGAGTG	ss38335978	2
212	rs29012113	ATTTTCGATTTTTAAAAATTTCTGATAATTTTAAACATGTTCAAAAGTGG[A/G]GCGAATGGTGTAACATATTCTCATGTACCTATCAACATGCTTCAGCAATT	ss38323198	2
213	rs29012918	ATTGCCTTAGATAACCTTATGAACTTAGAAGGGGTTGAAATCTTGAATTC[T/A]GTTCAAGTTTTTGATTCCACCTCCTGTCAATGTGTACATGGAGTCTTAAC	ss38324017	2
214	rs29017347	ACAAGTTCTCTCTCAGTAAGACACTCTTTCTGAGGCTATGGAAGTAAAGG[A/G]CAGGTGTCACATCTGGTTCCTCGGCGGTAGATGCACCAGAGAGGAGGGGC	ss38333640	2
215	rs29022017	GCAGGCTCCGGGTTACAGATGCAACTTCCCTCCCAGAAATGTTCCCTACT[T/C]TAATCACTTTTTTAAACTTCACAAACACAATCTCTGCACCGTGATCAATT	ss38330511	2
216	rs43710074	CTGGCTGCAGGGCGACACCACACTTCCATCAGGGATGCCTGGGTCCTGGA[A/G]AAAGATTCTTTGCAAGTTGAAGAGCAGAGCCTTTTAATTGCCATGTCCCC	ss66538228	2
217	rs29009935	CTGTGTGGCTTCTCTGGAGTCTTTCTGGGGGAGTCTAGTCCCACTGTAGT[T/A]CCATGGCTTGGTTCTGGGAATGGGAGGAGGCAGATTCTGAAGGAAGAGGC	ss65030507ss38324430	2
218	rs29009934	GGGCAGAATGGGAAGGAGAGGAAGGGATGGTGGAGAGGAAATTTAACCAC[G/A]GGCATTATAATTACAATTTTTAACCATATGAGGCTCAGGAACTGATCCCC	ss38324429ss65030506	2
219	rs29017490	CTACCTTTGAGTATGTTTAGAAAACCATAAAATGGCTGGTGGCTTTCTGT[G/T]TAAGTGTTTGAGGTCATAGGAATCAAGTGTTTTGTTTGCCCTTTTATGTA	ss38333785	2
220	rs43702488	TGGGCTCAGGAACAACCCTGTTATTTTACTCTGCATCATTCCAGTGTGGG[A/G]CTGATTCAGCTGGAGTTCTGCACTCACTAGAAGCTTGGTGAGTCACCTGC	ss66537634	2
221	rs43706906	GGACTCAAGCTGCTGAAGCTCATACCACTGGGACATCCTATAGGGAAAGA[C/G]AGCACGGATCATAAATGGAAGCCCACAGCTCCAAAGAAAGCATGTCTAGC	ss66538027	2
222	rs43705550	GGGAGTATAAAGCCATGGGTAAACCCACTCTTGTTCTCACCAAGCTGCCA[A/G]AAGTTAGCTTCTTGTACCCAGAAAAGAAGACAAGATCTGCCATTTTGTTC	ss66537837	2
223	rs29015299	CTGTGAATAATATTACAATCCACCTTGGTGTCTAAGTCAGAAACTCTGAA[A/G]TTCTCTTCTCCCCTCTTTCCCCCATCCCCGAAGCCCTTGCATGCCAAATA	ss38327001	2
224	rs43702461	CTCATCAGCTGCAGTGAGAATCCAGTAGCTTTCTTTTTCAGGCTCTTCAA[C/T]TGTGATCTTGTAGAAAATGTTTACTGGTTTAGTTTTATAATTTGTATTTT	ss66537604	2
225	rs29015828	ATCTTTCATCCTGTGAAGCAGGTCATGTAGTTATTTCTAATCCTAGTTTA[T/C]CCATTAGGCATCCAAAACTCTGGGAAGAAGAACCACTTGTTCTCCAACTC	ss38332321	2
226	rs29015829	TTGTATAAGCCCTGTAAGTTGCCAAGTTTAAAACCAGATGATGTGTAAAT[G/A]TACTTACTGTGAAAGAACCCATAGAATTTAAGATCTATATAGAAATTTAC	ss38332322	2
227	rs43704000	TGTAAGGCACCATGTGGCGAGGCTAAATTCTCTTCTTTGTCTAAAATAAT[A/G]TCTGCCCCACCCTTATTTCCTATGTTCCATAAATTGATACCATGGATGGT	ss66537771	2
228	rs43705627	CTACACATATTAAGTGCCTCTGTGCACTGAGTCCTGTAGAGAACCAGCCC[C/T]TGACTTCCGCACGAAATAAGGGCGCATAGACTGCAGCTGGTGGGGGGTTG	ss66537934	2
229	rs29018841	TGACCTAACCCTGATAATTTATTAAAATTCCCAGGGAAAGAAATCTCTAT[C/G]TTAATTTATTCATCAATTACCATTTCTTTTTACAAAAAATAGATTTAAAA	ss38335936	2
230	rs43702485	CCCTCTGTTAAGAAATCCAGCTCCAGTTCAGCAATGGTACAGTGACGATT[A/C]CATAGCAATGATTGGTAGCCTGTGAGCTCATGTTGAATGCTTGTTATAGA	ss66537631	2
231	rs29010385	AATAATTTACTGAAGAATAATACTGTAACAATTTCCCTTCTGAAAACCAT[T/C]CGGTGACCATCCCAGAGAATGTGACCAAAAAAAAAAAAAAAAAAGCCCAG	ss38324892	2
232	rs29013470	TCTGGCACGCTTAGCTCACCCACGCCCTCCTTGCAGTTCACCAGGGCCCC[G/A]GGCACAGGACATTACTCGCCATGCCCTTTCAACTCAGAGGATTCTCTCTG	ss38322364	2
233	rs43710034	AGTGTGACATTCACCTTTGGCAGCTGTGCTGTAACCAGACATAGCCAGGT[G/T]TTAACTGAAATTGAAAATAGCCTTTTCAACAGTCCTAGGTCCTCATTATT	ss66538178	2
234	rs43710035	TGAAAATAGCCTTTTCAACAGTCCTAGGTCCTCATTATTTTTAACATCAT[A/T]GTTCATGTTGCTAAAAATATTCCTAAATCTCTCCCTATGGATAATTTGGA	ss66538179	2
235	rs43705540	TGCACGCAGTGAGGGCCTGATCAATGAGGAATGACTATCTGTTGATTACC[C/T]CACAGCTTTCACCCACTGTATTGCAGTTCATGCATCCTGCTGTCCTGCTT	ss66537825	2
236	rs43703996	GAATGACATTAATTATGGGAAAAGCAATCGTATCTGGCAGTTGGCAAGCA[C/T]GCATTATTCTTCAACACTCTTGCACGGGTTTGTGTCCAGCCAGCACTAGA	ss66537767	2
237	rs29025245	CCTTGGAGCTTCCTGTGGGTGTTAAAAAGCAGGAGAGAAATGTGAACCTG[G/A]GAAGGTGTTTTTCGCTTGATTTAGAACCTTTCTGAGTTCTTTGGGGAAAA	ss38331130	2
238	rs29016244	AGATGGTCATGATCTCTTCTGTAGGGAAGGGGATAAAAAAAGAATAATGA[T/A]ACAAGACACTTAATAGCGAAATTGTTCATGACTGCTGAGATTCTCGGAAG	ss38332744	2
239	rs29019495	TAAAAACTCTGGGAACAAAATCAGCCATGATGAGTGCTGTCAGACAGAGG[G/T]CTGATGGTGCAGGAATCCCACTTTTGCCAAGAGGCAACCAACCCAGGGAT	ss38327386	2
240	rs29023449	CATATATTAATAAATATAGCTTACACCTCTTAACCCCTACCTTTGTCTTA[C/T]GAGATCTTACACAGTCTTTATGCTATCATTTTTTAGATGGCTATGTGCCT	ss38336740	2
241	rs29023447	AAAAAGAAGTTTCTTTTCCTTACCATGCAGAAAGAGCAAACAATAGTTAA[T/C]TGACTCGCACTTCCTGCATCTGTCTGCTCTACAGAAGGAAGTGTTTCTCA	ss38336738	2
242	rs43710118	TTTTAAATGAAAAAGTTTACCCTTTCTACCAATCAAATGCAAATTAAATT[A/C]TATCTAGAGATATATCATTTTGAGTACAAAAGATAGTCCAAATGAAAAGT	ss66538284	2
243	rs43702459	CCTTTTAAGTTGATAAAGTAGTTGCTTCATTTCTAATTGACCCATGTGAC[A/T]GTTTCAGAGATTTCAGTTGATAAATGGGGAAAAGATTTGAACTATCAATT	ss66537601	2
244	rs29009838	TTCAGGAAGTGGCAGGCCAAGGATTTGAGCCTGGCTTTGATTTGGGGTTG[G/C]TGTTTTTCAGAATGCCACCCCATAGGGTGGATTTCTGACGCAGGTGTGTG	ss38324333	2
245	rs29014082	CAGACGCTTTATAGGCATGACTGTCTCTGGTGTCTCTGCCTGGCAATATG[C/T]TGGGTTTCTCTTTTAACCCTCACACGAGCCCTGTGGGGTATATTGCCCTC	ss38322984	2
246	rs29014081	AGGCTCTGCTGGCTTCAGAAGTATTTGCAGCGCAAAGTAATATGAATAAC[G/C]ATACCGACCATTCATTACCCACCTACCGCGTGCCAGACATTGGTCTGAAT	ss38322983	2
247	rs29011463	AAGCTTCTTAGAGCATCAGACAGGACTGAGGATTAGACGTGATGGCACAC[A/G]CCAAAGGCTCAGCACGGGGTCAGCTAGGTGGCCGTCAGAGCCGCTTTGGC	ss38325754	2
248	rs29014395	CAAGGTAGTGTGTGACAAGGGGCCCTGAGCTACCTTTTATTTTCTTTTCA[C/T]AATATAGTCAGTCTGGACTTCAATGTAAAACTGAATCACAAAGTGGTCTT	ss38326080	2
249	rs29020867	GTGACAAAGATGTGATATCTCCATAAGTGTTTGCAAATTAAAGACATTCA[G/A]CCAATCACATGGATGGGTTGCACAGGAAAGTGAATGCATCCAATAACTCA	ss38328558	2
250	rs29024263	TAAAATGAAAAGGCCTGAAAATAGCACTCTTATTTAAATTACAATACTTC[G/A]CACTCATCTGAGATTTCTTCATCTTTGCAATAACGCAGCTGTTTTCCTCA	ss38334360	2
251	rs29024264	TGTCATAAATCAATGGCATTATCCAAGAGTCTTAGTTAAGAAAAAGGGCT[C/G]GAGTGATTGAAGAGTTGGGACTCTGCCAATCCAAAATTCTCTTGGTTCAG	ss38334361	2
252	rs29010017	TCCAGAGCCCAGGGAACCAAGCTTTGTTTGAATTTAATTCTAGGTCCATT[C/T]TTCAGCCACATAAAAATAAGGAAGGCATTTTTTTCACTTGCTAATGCCCA	ss65153321ss38324513	2
253	rs29012261	GACACCCCACATCACCTTGAGCCTATCTTGCTGGCAATGTTTTTAACAAC[A/G]CCAAGTACTTAATTGATTTCCCTCTTGGTTCCCCTACTAGACTCAACGAT	ss65234431ss38323348	2
254	rs29019900	AAAACTTGCTGCCAGGGAAGGTTCTGATGTTGTGTGATATTGCATAGGCA[A/G]TTATAAACAACTGTGTCTGATAGCAGTTATCCACTGATATGTGCCTCGTG	ss38327796	2
255	rs29010056	ATTATTCTATGCAGCTTAAATTATACCTGGTCTATGGCTTTACTTAGCAG[G/A]AATCACATCAAAATATTTTATTTTATTTCTTAATCATCCCCATCAGTTTA	ss38324554ss65234916	2
256	rs29010055	TGAGGGGTAGCAGAATCTCCAGAACAGGCTACTGGTTCTGCTTGGCTCTG[C/T]GCTGTCCACGGTCTCCAGGCACCCCGAAGACAAAGAGGCTGGAGAAATTG	ss38324553ss65234915	2
257	rs29016786	GAGTTCTGTTTTTTGTTTTTTTTTTAAAACCACCAAGAAGGTTCCTTGCC[G/A]TATTAACCCCAGAGAACATAAGTTCATTGGTACCTTTATGCCAACAGCAA	ss38333071	2
258	rs29010029	ATTCAGGACATTTCATCCCAGCTCTACCTACCACTTTCTAACTGCATGGC[G/C]TTGAGCAAGTTTTTTAAAACCACACTGCCCTTCAGTCTCTTTGCCTGCAA	ss65234063ss38324527	2
259	rs29020665	TCTGTGAATAATCTACAGAACTTGGCAAATTAATATGGAATTTCCAGAAG[C/G]CTTTAAAAGGACAGAATTTTTCCATACGTTAAATTAGAGCATATTTGCCA	ss38328353ss62745789	2
260	rs29018308	CCAATGCAGGCATAATGCAGTTGGTGATTTTTAACGTATGCAAATGTTCA[T/C]GGCTGGTCTGCTTGGCTTTGCAGGCGTGCTGGAGGCCAGGACAGAGATGC	ss38335398	2
261	rs29010496	GCTACAGTCATACTCTGGAGAAAATTCAGAATTTAATGCCTTTGTTATTA[C/A]ACAAGAGACTAAGCATTCAACTCACTCACATAATAAAAATAACACCATAA	ss38325007	2
262	rs29012274	TATAAAATCTTTATCTTGGAATGTATTCTTTGAAATTAAATGCATCAGAG[C/A]AATAATATAGTCTCCATGATGTTAGGATCATCCTTAGCAAAATTCTAATG	ss38323361	2
263	rs29012281	GCGAGTAAAAACGGAAGCTGTATGTTTAAGTATTTAAAAGCTAACAGAGT[T/G]TTAAATAAAGTATGTTGGCTTTTCCTACCTTGACAAATACAACTTCATGA	ss38323368	2
264	rs29012282	ATGTTTAAGTATTTAAAAGCTAACAGAGTTTTAAATAAAGTATGTTGGCT[T/C]TTCCTACCTTGACAAATACAACTTCATGACAGTTTGGAATACTGTACCTG	ss38323369	2
265	rs29012478	TACCAACTAAAGTCTACTCTTTATTCAGGTTTCCTTAGCTTTTTCCTAAC[G/A]TCCTTCTCCTATTACAAGATCCCATATTACAGGTGGCCTTTATGGATTCA	ss38323569	2
266	rs29014706	AATTCCTGGGATGCTTCTTCTGAGGAGCTGTTCCTGTGGATCCGGCCATC[G/A]CTCTTCATACTGTGGAAAGTCTTCTTGAAGGCCTCCATCATGGCGTGGGC	ss38326398	2
267	rs29022267	CAGGTCCCGGCTTGCCAGCCATCTGCCCCTTTAGGATCCAAGCGGCTGTC[A/G]CCGTGGAAACCCCCATCCCTGAAGGTACACTGTGTCAGGTCTGAGTCCCT	ss38330762	2
268	rs29013679	TATAACTTCCTGTCATTGGAAGCAGTGTACAGTTAGTGAAGTTTGGTATA[A/G]TTCAGCTTTTCTTTAGATCTTCCATAGAAAGTCTGTAGACAATTTCTTGT	ss38322576	2
269	rs29016197	GTGTGCACACGCACGCATGTATATAGAGAGATGCAGCAGCAAGCATCTGG[T/C]CTGTGCGCTGCCAAACTGGAGGGAAGTGGTTCCCGGAGGCGTGGAGGTGG	ss38332697	2
270	rs43708513	GCAGAGCGGATTTCAGTCGCTCGAGGGGGATATTCAGGTTCAAGAAATAG[A/C]AAGCTTATACGTAAATACTTGTAAATAAAAAAGCTTATAAACACATTAAA	ss66538155	2
271	rs29022958	GCGCAGTGCTCAGTTCTGAGCTTGTGACCACTAAGCGTGGGCTGAATGCA[G/T]GAATGAGCAGAAACTAGTGAACATCTTGATGCATAAAGTTTTCCCATGCT	ss38336245	2
272	rs29027597	GAGACAGTACCTCCGTTTATTGAGTCATTGGGGTGTTATTACTGCAGGAC[G/C]TCCACGCCCAACGGCTGGAGGACCTTCTTCCCCACTTCCCTGGGTTTGTG	ss38329988	2
273	rs29014020	CATGAACAATTGCAAAACAATGGGTACAAATGTTAGAGTAATGGGAAAGA[T/C]GAATTTACTGGCTCAGCCTGACTGTGAATGACTACTCACTCAGTCAGACA	ss38322921	2
274	rs29014021	ATGAACAATTGCAAAACAATGGGTACAAATGTTAGAGTAATGGGAAAGAT[G/A]AATTTACTGGCTCAGCCTGACTGTGAATGACTACTCACTCAGTCAGACAA	ss38322922	2
275	rs29014019	CCCCATAGTGGCTGCCCAAACTCAAAATTGGTGACTTTATTGAGTTCTTA[T/C]GGTTTCTTCCTACGTAGAAGTTTATGGATTTGAAAGAGCTGGAGCTCATT	ss38322920	2
276	rs29019465	AGGAACTCTTTAATTCTCTGGAATAAGGAGTTGTGTTCTTACACCGAAAT[G/A]CACCTCAACAAAACAAGGGCCACGAGCAGCAGGATGGATGACGGGCCTGT	ss38327356	2
277	rs29024930	ATGTCCAGGCTTTATCTTCATGAAGTTTAAAAACAGTTGAAGTCCAGCAC[A/G]GCGATCCGAGAGCAGGTGGTGAAAAGGATGAGCTGGATGTGAGTGCAGGC	ss38335038	2
278	rs29020939	CTCAGGAGCCTGGGGCTCAGCCAATCGGCACCGGAAAGCGCCCGGGGAAT[T/A]CTGGGAGCTGTAGTCAGCCTCCGGCGAATGCTGCAAACTTTTGCAAGAGG	ss38328632	2
279	rs29020941	ATTCTTACTCAATATATTACTAAGCTGTCTGACTTTTGCCAACACACCTC[G/T]CGAGCCTCAGTATCCTCATCTGTCAGATAGGGGCATAATGCCTACTTCAT	ss38328634	2
280	rs29025431	GGGCCTTCTGTCTCTCAGGAGGGGAGGAGCCAGAGTATAGATGAATATGG[A/C]AGTGAATACGGCAGCGACGTCTGTCACAGCTGGAATTCCCTCCCTCATAC	ss38331317	2
281	rs29014448	GTTTACAAGGTAATTTTCATTTGGCCAGTATTTGTTAAGCACCTGCTACG[T/C]ATCAGGAACTGCTCTAGACAATGGAGTTACAGGCGAATAAAACAGATAGA	ss38326135	2
282	rs29015278	GCTGAGGACCTTGAGGGGTGAGGAGCAAGTCACAGCCGGACAGCGGGTAT[C/G]AGGTCTAACCTTAACTCCACTGGCTTCAGTTTGGTCCCCAAACGCACGCA	ss38326977	2
283	rs43702457	GAGGCCCCCACCCCTACCCCACCCCCGAAAACAGTTCTGGGAGAACTGAC[A/G]CTACTTAAGTTCAGCCACTTATAGACTGTGTGACCCTAAACAAGTCCTCT	ss66537598	2
284	rs29016354	ACAGGTGACGGAGGTGCTGGGGGCTTTTTAGCTGCTGGCTCAGGAGATCC[C/T]GAGACAGATCGGGAAGATGAGACCCTCCTTACCGACTGAGGGCTTGGTGA	ss38332854	2
285	rs29012608	ATGCAATGGAAAATAGTCAAAGTGCAGAGCCCAGTATCAGATAAATACTT[G/T]TAGGGTGAAGCAATGAATGATCTAATAATTGGTCTCCTAGCCTCCAGGCT	ss38323703	2
286	rs29013708	TTTGTTGAGTTCTTTTTTTTCTATGTGTTTTCAGCTTCAAGTACTGGTGT[T/C]TTACACGTACCCATTAACTAAACATGTGAGCCTGATTTGGTAGTCATGAG	ss65241496ss38322605	2
287	rs29012461	GCACAGTCCAGAAGCAAGCGGTTTGACAAGTTTTGACAACTGTCGACACC[T/C]GTGTAACCCCGGTGGCATCAAGATAGAGGACACTTCCAGAATATTTCCGC	ss38323549	2
288	rs29013773	GGTTGTTGTAAGGTTTAAATGTAAAGTCTTGGCACTCTGTCCAGCATAGA[T/G]TAAGTGCTAAATAACAATAATAAAATTATTAAAATGTGTTTTAGTGAAAT	ss38322671ss64132813	3
289	rs29010435	TTAATGACTGGACCACCAGGGAAGTCCCCTAGATTGAACTTTTTGGTCAA[A/C]CTTTTGAAACTTTCTCTGTAATTTATTCAAACTTTGGCTGTCCTTTTCCC	ss38324942	3
290	rs29022178	CGTGCCATCCATGAAAAACTTCCTGGCGTCCTGGCGTCACTCAAAAGCTT[C/G]CCTCAAGCACGGCCCCAAGCAGTTTAAGCAAACGTCTGATTGCAAAGAGT	ss38330673	3
291	rs29025548	CTGAGGGTCTGTGACTGAGGGAGACAGCAGGGCTGTGTTGGCAGGGGAAC[C/T]GTCTCAGGGTGCTCATTCCTGTGGTTGACTGGCTCTGGGTGGGGGCTGAG	ss38331439	3
292	rs29025545	TGCTCTAGTATCTCATTACATAAATTGAAGCTCTAATTAGCCCTTCTTTC[T/C]TCCTCCTCATCCTCTTATGGATTGGAAAAGGCCAGATGAGGTCCCTTCTC	ss38331436	3
293	rs29025547	CATACACTGGGGCTAGTGCTCTGCAACTGGAGACTAGTGCCCAGGCAACC[G/T]CCAGCACCCCCGTGGTCTGAGGGTCTGTGACTGAGGGAGACAGCAGGGCT	ss38331438	3
294	rs29012060	TGGATCTGTAGTTACATATATTAGGACCTTTTATTCTTTCCTCTGAGTCT[T/C]TTGCTCCCATTCTATTTTTCTTCTTTTTAACTACAATTTTGCAAAGGGTC	ss65244660ss38323145	3
295	rs29012306	GTACACAGGTTTTTCCAAACTTACTTGTTTCCAACACCTCTTTTCCTCCC[A/C]AAACCACTGTTCCAAGGCACATATTTTGGGAAATACTGCTGCAGGATATT	ss38323393	3
296	rs29016890	ATGAATCTAACAGTAAATACAATTAGTTAGCTTTCCAGGAAAACCTAAGA[G/C]AGATAAATACTGCCTAAAAAAAGGAGTATAGAGTAAGAAGGATAGGATTT	ss38333178	3
297	rs43710055	TGGCCCTCTCCCCAGAATGTGTTGGCATAAGCATTGCTGAGGGCTTCGCC[C/T]CCAGACGTAAGGATGTGGTGGCCTTTGTGTTTCTGGTCTGGAAGGCAAGA	ss66538205	3
298	rs29009811	AGACGCAAGGAGTTCTCCCTGGGCAGGACAGGGGTGGGTAGTGCAGCAAG[C/G]TCTCGCCCACTAGCAGAGGTGGGAAGTGGGTACAGAGGGCTCTGACAAGC	ss38324306	3
299	rs29012865	CCAGGAAAGCCAAATCATTCATCTAACTACTGTTGGAAGTTTACAGAATA[C/T]TGATGGGAAGACCTGGTGCTGATGACCAAGGCAAGAGTCCATGGATAGAT	ss38323964ss65244788	3
300	rs29019390	AGCTGGGCTGGGTTGGGCGGAAGACGAGACCTGGGGCTGCCCAGATGACA[G/T]CTCTGTCCCATACTCCAGACTGCTTAGGACAGGCTGTGACGAAATCAGCA	ss38327280	3
301	rs29023452	CAGGGAATCCCCTGGGTTATATTTTTAAGGAGCTTTGTGTTGTGAAGTGT[C/T]GGTTGGGCCCCAGAAGGCTGGAGGCGGGGGAGTAAACCACCACGGTGTTG	ss38336743	3
302	rs29016222	CGTCAAGAGAAGCCACTGTAACCAGAACCTGTGCACTGCACAATGAAGGA[T/G]GGCCCCAAGCCATAGCAATTAGAGAAATCCGCATGCAGCAACAAAGACCC	ss38332722	3
303	rs29027882	ATTGCAGTGAGAGCTGAGTCTACACCCAAGTTTTGAAAAGTTGAAAAGAA[T/C]GGCAGAGTAGCACAGTTGGGAACAACACCTGACAGCTTCTCTACCTCTTC	ss38322643	3
304	rs29025760	GCTGGGATAAGGACCGAGAGGCAGTCTGGAGCTGCCCCTTAATGTGGAGA[T/C]GAAGAGGATGACCAGGAGCCTCAGGGCTGCTCCCTAGTGACTCTCTTGGG	ss38331654	3
305	rs29010539	GTCATCTCTCCCCGCGTGGAATTCAGGCTCGCAGGGAAATTTGGCTCACT[G/C]CTTTCCTGGTCTCGGCCACCTCTGCCTCTCTTTTCCCCGTTGGCATATTC	ss38325050	3
306	rs29010859	TTATTTTAATGACTGGTTGTTAAACAATGTGTACTGTGGAATACATACCA[A/G]GGAGGGACCGTTCCACCCCCGTGCCTGCCTCTCCTCACTCCCCAGCTCCT	ss38325144	3
307	rs17871480	GGTCTCCCCCAGGTCCGGGCACGGTCACCTTCGTCGATGAGGGACTCCAC[T/C]GACAGTGTCCGGTTCCGCATGTTGAGGGAGTCCGTGGACTGTGAGAGGAT	ss28451821	3
308	rs43708460	GTTGTTTACACACCTGAGGAACGTGTTCTGGAAGCTGTACTCTTGGGCTT[C/G]GACCATGTGTTGAGACAAAACAGACGTTGTGACCAACCAAGCTGATGGAG	ss66538089	3
309	rs43708459	AACAACAAGAGGGAGCAGCAGGATGTCAATGGAGGAAATATATCCATGGC[A/G]AACTCAGAGACTGATGTGTTTATATTCAGAATCAGATGAGCTTCAATATG	ss66538088	3
310	rs29012563	CTGCCCCAGGAGGTCTGGGAGCCAAGAAGGAGGGTGGGGTGGGAACATAG[G/A]GATCCCCTTTTACCTCAGTTGAAATGTGGGAATTGTCCACCTGCCCATCC	ss38323658	3
311	rs29012564	CTTGGAGACAGCGCTCCTTGATACACAAGTGGCTGAAGAAAGGATGAATT[G/A]TCCTCCCTTTGTCTAATGAGCCTTCTAGAATATCCTGTGCTCCCTGCCCA	ss38323659	3
312	rs43710109	ACATAGCTCTGGCCTGGGCATTCCACATAACAAGTTTCTGTATAACAAAC[C/T]GGAGCACATTCTACATAGCAGGTCTGCACAGGGCATGGGCCTTCACACTG	ss66538269	3
313	rs43705584	GGAGGATGGAAGCTTGGGAGTGGACACGGCTCTGCACGTGATCTCAGATC[C/T]GGGCAGGAGGTACCCCAGGAGGGTCGTGGGGCACAACTCTCAGAGCAGCG	ss66537878	3
314	rs29010816	TGGTCAAGAGTAGGGAGAGACAATGGGGTTAAGTGCTGCCTGGGGTTTAA[T/C]GCTTTGTGACAGCCCAGGATTGGAGCAGAGTTCCGGGTTCCCAGGAGAGG	ss38325101	3
315	rs29010082	AAGGCTGTGATGAGAATGCTTGGGAGGTACTTGATACAGTACTTAATTTG[A/G]GGGCTCTGGAGTCAAGTAGAACTGAGCTCAAATCCTGCCTGTTATTGTCA	ss38324580	3
316	rs17871527	GAAGGACTCCTGGTATGGGCTGYTCTTCTGCCCCCTGCTCCGTTGGGAAT[G/T]AGCTCTCCTGAGCTGGGTGGGGAAAAGGGGACTTCGTGGGCATTCATTCC	ss28451868	3
317	rs43709763	AATGGCTGACCTCACGGCATAAATGCCATATTCAAACATGTTAAGAAACA[G/T]TATTTACTGAAAATGTACCAAATACCAGCTATTTTCACCCCATAATAGGG	ss66537519	3
318	rs29024843	TCCTACAGTCCCATTGCAATTACTTTGCTACCATTTAAGATACATGGTTC[C/T]ACAGTAACAGTATGCTTGAGAAGTCCAGCTTCCCTCCATATCCCTTCCCT	ss38334951	3
319	rs29010509	TCACAGGGGGAAAAAAGAGACCTATTTCCGCCTGGTTTCGAACCGGAGAC[T/C]TTTCACATGTGAGGCAAACGTGATAACCACTACACCACGGAAAGGCGACA	ss38325020	3
320	rs29010510	ATGTGAGGCAAACGTGATAACCACTACACCACGGAAAGGCGACAGTCGCT[G/A]CCACTGAGCCCTGTATCCAGGAAAACCCAAGGTTCAGCCGCCACTATCCA	ss38325021	3
321	rs43708470	CATAAAGAGGATAGAGTAATATAATGAACATCTTTTCAGTAGTCACAGCA[A/G]TGAGTTTTGTGGGATTGTTTCTTATTGTTCCCTTGACACAGAATGATAGC	ss66538103	3
322	rs43706930	TCCCCTGTCCTCCACATCATGTTGCCATGAAGAACCTCATGGTTTATGTT[C/T]AGGATGACCCAGACTTTTTCTTTGCCTTATAGTTATAGACCCAACAAGTC	ss66538054	3
323	rs29015905	CTATCTTCTCTAGAAGACGAGCAGGAGGCTCCAGGAAGAGCCAAGGCATT[C/T]GGGTGCCAACCTGATCCTCAAGCTAGTCTGTGCCTCAGGTCACAGCAGAA	ss38332399	3
324	rs43706923	TTGACTTTCATCACTTCACCTTCCTCCTCTATCAGTGGGGTTGAAGACAA[C/T]GGCTGCAATGAAAAACAGGCCTGTCCTAGAGCAGAGAAAGGAAAGTAAAA	ss66538047	3
325	rs29011736	GTTTTTGCACAGCCCACCCTGAGGCCCGAGCTTCCACATCTAGCCCTCAC[A/G]TGCACCAGTGGACACACGTCTCGGGCTGGGAGTGTAGAGGGGTGGCACAG	ss65247438ss38326032	3
326	rs29011739	CGGGCTGGGAGTGTAGAGGGGTGGCACAGACTGTCTGCAGGCCTCTCTCT[G/A]TTCTAGCTGCTGCAAACCAGTTGCTGTATTCTCCTCTGAGGCTCTGAAGC	ss38326035ss65247436	3
327	rs17870319	AAGCACGGGGACTCCGTGCGGGAGCTGCTCAGGGGTACCCAGCCCCACGT[G/A]GAGGCCCTGGAGGAGGCCCTGGCACAGATCAAAGGGACCAACAGCGCCGT	ss28450660ss28451655	3
328	rs43705614	GCCATTCCAACAGTTAACTACTCTTATTTGCCTTATGTTGAGGCGGCCGA[A/G]TGTTGAAAAGCAATCTCTCTACACATCCCTATAGAGTTGTACAGTTTCTG	ss66537916	3
329	rs29012635	TCAGGGTCCACTGAAAGTGGAATCTCCTGCCATCTTGGGCCTAACTGGCT[T/C]TAACCAGCTTTTGTCGTATCCTCAACAGCTCTGGCATTCTTTTAATGGTT	ss65248573ss38323730	3
330	rs17871312	CTGCCTTTTCACAGGCTTGTTACAAATGTTGAGTGAAGGAGATTTGTGTTGTCAGTGTAGAGTACTGATAGAGTTTAAAATATGCTTTTAGACAAAGTATCTCAAAATTGTAGTAAAAGTCCTTTATTCACACTTACAAATACAGACATAGGGAATGAATTAAGTGACGATTAATCAAGTTTTCCTAGAATAAGAATCTGAAGGTAACCTTCAGA[G/C]CAAGCTGCTCTTCCTTGGTCCATTTCCCTGATGGT		3
331	rs29020744	CTCTAGTTTAAGACATATTGTTTAGCATCTGCCACTTGCCTGTAGTAACG[C/T]GACTGTAAGTAGGTTGAGCACACAGCTTTGGAAACGTGACTAGCAGAACC	ss38328434	3
332	rs43703939	TTTTTCTGGTCCCTCCTCCCTTCTGTGGAGAAATGAAGGAGATGGAGAGA[A/G]GGAGAGCCACCAGCTTTACGCTCAGTCTCTCATCTTTTCTTCCTAGGGCA	ss66537698	3
333	rs29013261	TCCTATCTTTAATGATGATTTTGTAGGTTAAAGATGGAGCCTCATATTTT[C/T]ATAAGCTCCCCAGGATTCCAGTCCTGAGATACAACTAGGATTAGGAACCA	ss38322148ss65250099	3
334	rs29013260	TTTGGTGTGTGCTTCCTTCAACTCTAGATAACCATCAACATGAGATCAAG[G/A]TATGTTTGTAGTAAACCTCAGTTGGTGCTGATTCTTATGAGCATATTATA	ss65250100ss38322147	3
335	rs29010140	TGCTTAGGGACAATAAAAAAGTAAATTCTGGATATTCCAAGTGAAGAAAG[C/A]AAGCCACAGGTACACAAAATCACGCCCAAAGCAAAGCATAATAGTAAATG	ss38324640ss65250137	3
336	BTCN14808	AAAAGCTGAAGCCTCGGTACTTGGAACAGCTACCTGGACAACTGAAACAGTTCTC[C/T]TTGTTCTTGGGGAAATACTCATGGTTTGCAGGGGAAAA		3
337	rs43702499	AGGTTGAATTCCACTCTGACACTTATCTGCCGGGTGACCCAGAGCAATTA[C/T]GTCATTGCTATAAACCTCAAATTCTTCAGCAATAAAACGGGGATAGTAAC	ss66537648	3
338	rs43706917	GAAAAGATAAGAAAACATTACTGTTGATATTAACCAACGACACCATTATG[C/T]AGGATGACCCAATGTGTTCTGGTCATCATGGAGGCCACCCAGGGTTATGT	ss66538039	3
339	rs29014875	AGATTTGGGTAAAATGTTCCGTATCTGTGCCCTTATAACATCTCACACTC[T/C]TCTGTATCATAGTCGTCAGTGCCTGTCACTGAAATGATCTGTTTAGACAT	ss38326568	3
340	rs29012123	AAACAACTGGATCTGCACACAGCGAAGCTATTGCCCGAGGTATCTGGTGT[A/G]CTGTTACAAGGAAGTTTTATGATATGTATTGTTTATCTCAACCTACATCT	ss38323208	3
341	rs29024428	GTTCTCTGTTCAGTCTTTGCATTGAAGGGATCCATTTTCACAGCCTTTTC[T/G]TTGTTGTTGTTTTTTCCTCTTTTTCTTGCCTTGAAAGTTCTATAAAATTA	ss38334528	3
342	rs43705583	GGTACAGATAGATTTACTAATTTGAGAATTTTTTCAGAACTGAGTCCTTT[C/T]AGAATTCTGCAGAATCACAGCGATTTCACACAGTGAGGCCTCAATATGAA	ss66537877	3
343	rs43705556	CTTTCCCAATTAAATTTAATCCTAGAGTGTCATTAGATAAATGAATATTA[C/T]GTAGGTGATATAATGTTACCAGTCACCACGGGAGGAAACTGAACTATACT	ss66537844	3
344	rs43702528	GTGAAAAAAGGTTAGGTTATAACAACCTGAGGTCAGTCTTCTTGAGAAAC[A/T]GGCTGATTTAAAACAAATTCTGGATTTTGTTTGCATTTTACATCCTTTCC	ss66537685	3
345	rs29014727	ATTATCCTGCTTGGCATCCTTGCTGGCCAAAGATTGTGGATAACAGAAAC[T/A]GTAGTATGCCTGTGGCAGGATTCACTCCAGAGAAAAGGAAACAGGGATAT	ss38326419	3
346	rs29014726	TTTCCAAAGAATATTAAACCACAGGAGAAAATGAATTGCAGCCCATCTCT[G/T]GCAGCTGTTTGAGTGTATTTCTTTTAAATATGAACACACAGGATTACTCC	ss38326418	3
347	rs29014725	CAATTCACTATACTGATCCTTTGCAAGAAGAGGTCAATTAAACTTTGTGG[G/A]TAGGGAGAAGGATTGTTTTTTGTCTTGCTATCTATTACTATTTCACTCTG	ss38326417	3
348	rs29014457	CATGATGGTCTAACTCATACACTGTGACTTTTGCCAAGGACTCTGACTGC[G/A]ATCCTGCTGAACTCAACTGCAATTCTTGTGTCAGCTCTGCCTGTAGTGCA	ss38326144	3
349	rs29014458	GAAGAAGCAGGGAGAGAAGCCACTCACCAGCCCTGTACTCAAACCCAGCA[C/T]GATATTCAATAATGACCTGTCAGGGAAAGGAGGCTGTGTATACTCACACT	ss38326145	3
350	rs29011631	TGCATTAGTTAAGTTGATTCATAGTCTCCACCTGCCTGTGCTGCCCTTCG[C/T]GTCTCGTCTCAAAACACATATGTGACTTTATCATTAATCTTTATGACCAC	ss38325926	3
351	rs29011630	TAACTGTGAAATATGAGATGATTATCCAAACTGAACTGCACATGGTGACT[T/C]TGGAGTTAATAAGCTTTACTAGCAATAAATTTAGACATTCCCAGCAGCAT	ss38325925	3
352	rs29013986	ATGCCTGATTTCATTCTGGATGCAGAATTTGTTCAAACTGGAAAACAAGA[A/G]AGGAAACAAGAAATAAACATCTTTGTAAGTCAGGGACAAACTGAAAAATG	ss38322887	3
353	rs43702492	AGTTCAGTGTGTTTAATCTTGACTTTCAAAATGAAACAGCTGTTCCCATG[A/G]AAGTCTTAAAATGAAATATTAAAGATAATAAAATTGCAATGATTTTGCTG	ss66537639	3
354	rs29013214	TGGGTTTGCCGAATGCTTTTGTGAATAGAATTTCATTGGAAGGCAACTAC[G/A]CCCACTTGTTCATGTATTACCTATGGCTTTTTCTGGAGTTTGAAGGTAGA	ss38322100	3
355	rs29013211	ATTAATAAATGTAAGTACATTTGCTCTTATTCTTACTTCCTCCCGTCTAA[T/C]CTTAGAATTGAGATTGGCAAACTACGGTATCTGGGTTTGCCGAATGCTTT	ss38322097	3
356	rs43706841	TAGATGTAAAAACTGTAATATGAAACCAGAACTGGAGAACAGAGGTACTT[G/T]GACTAACTTTTCAATGTAGGTTTTATGTTATAGAAAGCATCACATAGTAC	ss66537950	3
357	rs43705538	TAATAAAAAATGAGAAATTATGGATCAAATAATGATGTTGGAGCCACTTA[C/T]GTAAACAATAGAGAGCATTTTGGATGAGCTCCAAATATCATCACTATTGT	ss66537823	3
358	rs43704025	TTTTTAAACAGTTGCTTCTCATCTCCGCACAAGAGGGCAGCCTTTCACCA[A/G]AACCAAGGAAACAGTTGGGCAGAACTTTGTGTTAATTTGTATAGAGACCC	ss66537804	3
359	rs43705595	GGACAAATGCATTATTGAAGAATTATATTTTAATTTATCTTCACGCCGTG[C/T]TTTTGATGGGCATTTGCATTAACACAATATGATTATGCTTCTTTACACTG	ss66537890	3
360	rs29022445	CGCCCCCCCCCCCCACCACCACCACCAAAGGTTGCTGAGAGGACCTGAAG[C/T]GCTCAGTGTAGCAAAGACCTCCTCAGGATTGCTTGTGGAAGTCAGTGTTG	ss38330941	3
361	rs29022446	TACCAACTCCCCGGAGTTCACACCCTACCTAGAGAGTAAGTAGCTCAATT[G/T]GTAGTAACTGTTCATTCTTGTTTTCATAAACTTCTAAATATTCTGTGAGC	ss38330942	3
362	rs29025727	GGTTTGCTGTCAGATTCCTTCAGCTAAATTTGTCAAAGGGAGAAAAACCT[G/C]TGTCGGGTGAGGGAAATCTTTCTCTTCAAACAGCTCCATATCACCCCCTG	ss38331620	3
363	rs29013313	AAGTAATTGAATTTTTTTACTCTTTTTTTTTCTGTGCAGAAATTTTATAT[T/C]TTTATGTAAGCAATTCCTTTATGTAATCAAAATTTATTTATGTAAATAAT	ss38322202	3
364	rs29012393	AGGTTCTTGGGAGAATGATATATAATTAATTATAAGCAGTCAACTATCAC[A/G]CTTCCTCTCTCTGGTTGCCATGGTGAATGAAAGGTACGGTTGCCTTTCTC	ss38323480	3
365	rs17871228	AGCAAAAAAATTATAATGAAAGCCATGCCAATTCATTCACCTAATTCTGT[G/A]TAGTCTCAGCTTACATACTGTTTACCTAGCCACCTTTTATCTGTTGTTGG	ss28451569	3
366	rs29010802	GCTATCATGTGCCTTGAAGGTTGTAGCAGAAGGCGAAATAATTCATAATT[C/A]TTTTAGCTAGGTTGGTGACCACTAGATAGTAGGCTGCTTTAAAGTCTGTG	ss38325087	3
367	rs42445694	TGCATTTTATGTAGTTCAAAATACCCAAACAAAAACATGAGTGTTTAAAA[A/T]TTTTCATTTTCTACATATATCTCAGGCAATTCTTGATTAGCAAAAAAAAA	ss66538278ss64043730	3
368	rs42445693	ATTATTTTCAACTTGATGAAGCATCATTAAAATAGGACTATACACTAAAA[G/T]ATATTTTGCATTGCTGATTATAAATGTGATCTAATTGTTCATGAATCATA	ss66537700ss64043728	3
369	rs29016955	CATTGTTCAGGGAGTTCCACTGACGTTTCTATCAAATAAAATGCAATGTC[G/A]AGAGTTCCAACAATTTTACTGATAAAATAACTAGGATAGAAAGTGAGCAA	ss38333244	3
370	rs43706901	TGTTTTCTAGTAGACTGGAAACAATCTTCTTGACTGAATGAAGCTAGGCT[A/G]AAATTACAGCTTTCCCCATAAACACCTCAGCTACTATGTTCAGCTCCTAC	ss66538021	3
371	rs29009820	GAACCCAGCTTCAGGAAGGTCCAGCTCCACTTAAGGTTTCACCTGATTAG[G/T]TAAGGCCCACCCAAGATAATTTCCATTGTGATTAACTAAAAGTCAGTGGT	ss38324315ss64357873	3
372	rs29024137	ATTGAAATAAAATATTGATATTTATGATTAATATAAAAAGCAGTCTTCTT[A/C]AACTATGGTCATGGGAGAACTTCTCAATCATTCCAGAATGTCAGATATCC	ss38334230	3
373	rs43705620	ACATGAGAACTACTAATCAAATGGAAAGGTTTGTTCCTTGCTACTTTTGC[C/T]GGCAGTAGTGAGAATTTGGGCAACGTTTCTCACTCAAATTGAATTTACTC	ss66537924	3
374	rs43705596	CAGCTGTTGTTATTTTAAGATACGCATGATCTCCTCTTTCTGTTCTACCC[C/T]CTTTGTTTTCACTAAGTGGTGGCAGCATGTTTGCAAGCCTAGTCTGGCCT	ss66537891	3
375	rs29024052	GGGGCAAATGGCAACCACCAAAAAAGTGGATAATAAGAAAACTTCTAAAA[C/T]GTTAACATACCCTTAAAGCTCGAGTGAGGTCTAGAGGAGAAATTTAGAAT	ss65256097ss38334140	3
376	rs29021260	CAAACCTGATTAAAGGTGTCCAGAGGGCCTGGGGTTAACACTGAGTTGTT[C/T]TTTAAGTACAAGATTATGGTTTCCAATAAAGTGGATTTGTGGTACCTGAG	ss38328956	3
377	rs29013886	GAGTAACACTCAGAGAGGTTATTCAGTTGGGCTAAGATTATATCAAGATT[C/T]AGGTCCAGGACTGTGAATTCAAGGCCCTCCCTCTATACTAAATTGGGTAA	ss38322786ss64917398	3
378	rs29013887	GGACTGTGAATTCAAGGCCCTCCCTCTATACTAAATTGGGTAAAAACACT[T/G]CAGCAGACTCCATGGGCTCTATTTCTGGACTCTCATAGCTTTGCAGCCAA	ss38322787ss64917397	3
379	rs29013889	TATAGGCAGGGGATCTGAGTCCCACAAAAAAATCAAAATATCTTGTTTCT[T/C]CTGTTTCCTGAAGTGTTCCCATAACATTTTCTCCATCACTTTCAGGATCT	ss64917390ss38322790	3
380	rs29013888	CAGTAAAACTTCTAACACTCTATTCCTAAAAACTGGGGGAAAATACAGAC[C/T]GTCAAGATATTAGGCTCTTGAAGATACTTTCAGCCTCTCCCTGAGTTTAT	ss38322789ss64917389	3
381	rs43338029	TCAGGATTCTCTTCTTCTCTCCCTTTTTCAGCTATCCATTCTCAAGGATC[C/T]TTTGGTTGTTGCTGAAGTTATTTATTGCTCATTTTAGAACTAAACAAAAT	ss66537656ss65258144	3
382	rs43710069	GATTTAACCTCCAGCTCCTCTCCCCTAGCCTCTCTTCTCTTCACTTGGAA[A/G]GAGCAGATGTATGGAGGCTGAAAGTTCCAATATAAATCTCTCAGTTGGTT	ss66538221	3
383	rs29013555	ACCTCTACCCATAAATGTTCCTCTCATAAAAGTCTAACCGAGCATACATA[C/T]TAGAATGCATTAGGTAAAATCTTGCCAAAACAATCCAGATTATTTCCAGA	ss65258208ss38322450	3
384	rs43706876	AAGCAAGAACCTGGTACCATCTGAGGTATCAGGCAGTTGATGACAGTAGC[C/T]TCTGTGAACTAGGATACTTTATAGACTGTGGTTCCAACTGAAGAGCAAGG	ss66537993	3
385	AF440380	GYGACCTCATTCTCCTACTTACTGTAAAACTATTTCTATCTTCTCTATTG[C/T]TCAGAGTCTTCATTGAACTAAACTGGTAAACAAACCACACAGATGTGAAA		3
386	rs43706928	AGCTGCTTAATGACATGAAAAAGAATTTTGAAAGTTGAGATGCTGTTTGC[A/T]GTGTCTTTTCCTGATAAAGTAATAGTGTTGGAGATGTATGTTGATGTTTG	ss66538052	3
387	rs29012776	CTCGCCTCCTTCTTGTCTATCATTGGGCCGTATCCATGTAGCGAGGGTGA[T/C]CATATATTTTTTTCCAAACTACGTCACTTCTGAAGCTAACCTTCACTAGG	ss65018904ss38323874	3
388	rs29022196	AGGGTTTGTTAGTAACAATGGATTATTAACAGAGCAAAAGTTGGCACAAG[C/G]GATGATATGAAAATACAAGAATGCAGCAGAGAACACAAAGAATATTCAGA	ss65045367ss38330691	3
389	rs29013284	CAGTCCATGGGTTGCAAAGAGTCGGACACAAATGAACGACTACTTTACTT[T/C]ACTTTAATATGACCATCAGTTAAGATCAATTGCTCAGTCATGTCTGACTC	ss38322171	3
390	rs29009577	CCTGACCACAATTCTTCCTGTCGATTACTCATAGGGCTGGATATAGAAAC[C/T]TTTACTTGTCTTTTCTAGACACTAGTTAAATGTGTTTTCAGATCATTTCG	ss38324062	3
391	rs29027388	TAAGATTTAATTTCTTTTAGAGGAAATGACTAAGCTGAAGTGTCTGGACG[T/C]TTGAAGAATAGACCGGAAGTAAGAGGCTAACATTTATCTCTACATTGTCT	ss38329775	3
392	rs29027384	TAGATTATGTTCCAGTTTTGGGTTATTTTTAGGGAAACCATACATTTTCT[G/A]ACTTTTGAAAAATGCAAGCACTCAGAGTGCTTTGCACACAGTATGCATGG	ss38329771	3
393	rs29010021	GGTAGTTACTATAAAGGAGTATAAACAAATTTCAAGTTTCTTAAAACTGG[A/G]AAAACAATAAAGGAAAAAGCAAGTTAAACTCTGAATGAGAAACAGTAAGT	ss63431368ss38324517	3
394	rs29017973	GCTGAAATGGTGGCAGACAGATCTATTCTTTGGAGTCATCTTTGCTTTAC[C/T]GTGCAGTGTTATCATCAGATAAATGCTTTCAGGTAGCAATTCTTTAGCTC	ss64417164ss38335058	3
395	rs43710120	TTTGGAGGTCAGAGAAAGCCTTTATATGCCTTCTAAAGACCTTGGTACTT[C/T]TTCCTCTTCACAAAAGTACAAAATCAAATTTTAATTGGCTCTCCACATGA	ss66538286	3
396	rs29026805	TAGCCACTTGGAGAGGCTAGAGGCAGATGGGATTCACCCTGAGGACAGAA[C/T]GCAGGCAGCAGCCATTTGGGGGATATTGGCACTGGCAAGAGCCCTTTTGG	ss65261134ss38329190	3
397	rs43709768	GGGGTTGAGGATAAGAGGAAAGGATTTGGGCTGCAAACAACTTGAAAAGA[C/T]AGTGTTATGTCTGTGTTACTGGGATCTGGGACAGTTTCTAATACATAATG	ss66537524	3
398	rs29010067	TAATTCATCTACTTTGGATTTCTCCTGAGTAACTGCTATGTGCTAGAGCC[T/G]CAGTTCCCAAAATATGAGCCAAGTTGCCCCAGGGTACCATGGTGCCTTCA	ss63719663ss38324565	3
399	rs43349893	AGCCAAGTTTGACAATTTTTAAAGGATTTAGCTTCTTGAAGTTTGTTCTC[C/T]AGCAGACCTACACGGGGATTTGTCCCAGACCTCCCGTTTACAGTCAAAGG	ss65261928ss66537600	3
400	rs29012939	GTCCAGGCTTGTCCCCACTACAAACTAGTTGCCAATCGTGCTGGTTATGA[T/A]TAAGGGAATCTCATGGAATCTTCCCTATAGAGTAGGCAAGGCAGGGATTA	ss65263371ss38324038	3
401	rs29013607	ACCAACATGAGGGAACCAGTTCAGTGCTGGCCTGGCTTAAACTGGGAATA[G/A]ACTTGAGAGAAGCTTGACAGCTGGATCCAGGTAAAAGTGAATAGGTGGTT	ss38322502	3
402	rs29013608	CTATAAAGGCTTCTGTTGTGTCCTTGGGCAAGGTGAATTTCTTGGGTCTC[A/G]GTTTCTTCATCAGAAACTAATGGTGTTGATTAGTTTGCATCTCTAGCATT	ss38322503	3
403	rs29013475	GTTGGCTGAACAATCTGAGGGTATATGGCTGAGCTGTTGGAGAAAAAAAG[G/A]GAGAATTATCAACAGAAACCTACAGACAAGAAGTATTTCTATTTACTAAA	ss38322369	3
404	rs43355584	CCGCAAAAGCTTGGCTTTTGGGGTGTGTTCTTTCCAAAGACTCTGTGGGG[A/G]TACATTTTCAATGTGGAGAGCAATACGCAGGGACCAAAATCAATGGACTT	ss65264926ss66537800	3
405	rs29016848	CAAACACTCCTCACCCGCTGGGAGGTGTTCAAGCAGCTACACAGGAGAAA[G/T]AAAGAAAATGACCAGTACAAGAAAGGCCAGGAGTGTATTGCGAGGCAGCA	ss38333136	3
406	rs29013442	GTTGTAACTAGGGAGCCTGGGAATAATTGGCTTTTTTTTTTTGGTGAGTG[A/C]GTACTTGCCCATCCCTGAAGGACTCCAAAACTCTGCTGGAGGGACATTTG	ss38322334	3
407	rs29017419	TTTCTTTTTTTTTTTTTTCTTTCATCAGACCTGAAACTGAAGCCACAGAC[G/A]TTTTGAAACCTTCTCTCAGCAGTAGCTGCCATGCTTCGTGTCACTTGCTT	ss38333713	3
408	rs29026707	ATTGATGGATAAAATCCAATCATTCAAGACCCAGACTAGATGCTACATCT[G/A]CTAAGGAGTCATGTCTAATGTGTACCAGTCTCCAGAAGTAATCTCTCTGT	ss38329092	3
409	rs29024002	TGCAGTAAGTACTCATTGAATTATGCACCAAGCATTGTCACATGGGTTGC[C/T]TCATTTAATCCTCCCTCTTCTCTGTGATTGTTCTTGTTCAGACCCTACTG	ss38334090	3
410	rs29014976	CCCTTATTTTCTGCTTCATGAGGTCTCCTTCTATTGCCTCTTCCATAATG[A/G]ATACAGATGTCAGCACATAGTAAGTAGCTTGATAAGAACTTGATCAACTG	ss38326669	3
411	rs29026675	CAATGACAATCCACTGAGACCTCTTCTCTGCTTCTCCAGATCCTGTCCAT[G/C]CTTTAATCCTGGAGAAGTTCAGGATAAGAAAGAATTAGAAAGAAATAGTC	ss38329060ss63790298	3
412	rs29011194	AGCCTTCGAGATGAAAGTTGCAGGGAAATAAAGCCTTAAGACATTACAGT[A/G]TTTTCAAATATCATTATTACTGCTCTATAAATATCCCACACCCACAGTGT	ss38325482ss65268258	3
413	rs29010265	TTGAACACGAACCACCTGAATGCACCCCCGTTTCTGGGCAGATTCTAGCA[T/C]AGCCCAGGGAGAGCAGCCTGAGGATGTTTGCCTCCTGAAACCACTGCCCA	ss38324770	3
414	rs29010266	CATGAAAGTCAAGTGGATTTAAGAACAAGAGGGCTCTGGAGTGATGGTGA[G/A]GCAGGAAGGGAAAGACAGTAGATGAGTGTGAACTGCTGTTTTGAAAACTG	ss38324771	3
415	rs29014008	ACTAATCCTTGGTCAACAGGGTCAGAGCCTATGCATGTGCCAAGGAGACA[T/G]GAGAGAGTCCAGTGGAAAATAAAGGAATAACATTTGAATCCCAGTCCACA	ss65269226ss38322909	3
416	rs29011217	GATTAGATTTTCAACTAGTTGTATAATGTCAGTCAAAGCTAGCTAGAACA[A/G]TGCTCAAGAGAGTTAGATTAAGGACCTATTTCCTTTTACTGCTTATAGAG	ss38325505	3
417	rs29018282	CTACATCAGTGGTATGACATTTGTAAAGCAACAGATTCTCAATATATTAT[C/T]GCAAGAATCAGGCAGGCGAGTCTCCCAGTCATGCATGATTTTTTTTTTTT	ss38335372	3
418	rs43702507	TTTTGCCTCTTAGGAGGTGCGTCACCTTAGGCAAATGTGCAATTCATCTG[C/T]GTCTCCAGCTTCCCCATCACTGTAATGGAAATAATAAGACTATTATGAGG	ss66537657	3
419	rs29021852	GCCATATATTAAAAAGTGATAAGTACTTTGGGAAAATGAAAAAAGTTAAG[T/C]AGGGAGGAGGGACAGGGAGAGGGAGAACACCATATTGACAGCATAAAGTT	ss38330342	3
420	rs29011444	AAACACCCTCTTCATTCGTGTGTCAAGGTGAGTTGCAAGACCTCATGAGC[G/A]TACTGTGCCTAACCCCCATGTCCAACTGGGGCACTGATGGCCTCTGGGAC	ss38325735ss65275425	3
421	rs29026932	CTCTGTACAGCAGGAGAAATAGCAATATTGAACCTTTAGTTGTGGTTTGT[T/C]TGATGCAGGTCATCATGGCCACGTGAGGTCGGCACAGGGCAGTGAGGTCG	ss38329318ss65275438	3
422	rs29027110	AATCTAGAGAGAAAGAAAAACCGTGTCTTTTATCATAAGTGAGAGAAGTC[A/G]CCCTTTAGAAAAATAATGATTTCTCTTAAAATTCCTTAAAGTTTCATAAA	ss38329497ss65275477	3
423	rs29024737	GGTGGGCAGGAAGATGTACCCAGGCCCAGAACAAGCCTCTCAGCTGTAGC[A/G]AGCCTCCTTCAGCCTGGAGTGAGAGGTGGTGCCAAGGGGAGTTAGCCAGC	ss38334839	3
424	rs42616768	GAAAACCCGCATGGAGTAAAGGCCGTCACCAGAGGGCAGCGCTGTGCCAT[C/T]GCCCTCTGGTTCACTTTGGATGCTCGACACAGCGAGAGGGTGAGAGCAGC	ss66537920ss64394844	3
425	rs29024849	AACTGTTCGGGGCTGGAACATTGAGATTCTGCGAAGCAGTGGGCCTATCG[G/T]AATGCACAGGAGGCAGCAGCCTGCCTGCCATCTCCTCTTCTTTCCCTGGG	ss38334957	3
426	rs43710037	ATAGTTCCTAAATCCTAAAGCAGCCGTCATGGCCTTCTCTGATCTGATAC[A/G]TGGATTTCTGCTCAACATGTCTCACGAACCTATACACGATCTGATACATA	ss66538181	3
427	rs43709736	CAGAGCACGCAGCACAGGGTCTGATAAATGCCCATGATTTTGTGTTCCCT[A/G]TGGGTTCAGCACTTAGAACCATCTGTTTATTTGATCAGCGTGAGTTTTTC	ss66537487	3
428	rs43710097	TGGGTGAACTTGAAAGCTTTGGGGGCAGCTGTGTCATTAGAAGCTGGTCC[C/T]GGAAATGAGATCCAAATCAAGTTTGGGTGTGCTGTGTTGAGGGGCAAGCA	ss66538255	3
429	rs43359974	CTCTGGGTTCCTGCCGTGAATTATCTGCTGACCCAGCAGTAGCTCTTCCC[C/T]GAGCACCCGGGGTGTATTCAATGTAAAACATACAGCCACATTTAAACTGG	ss65279304ss66537930	3
430	rs43364763	TGCCTCGGGAAGCATCTCGTGAGCGAGGGGGACCTCTTGAAGGACCAGCG[A/G]GGGAGCCCTGCCTACATCAGTCCAGACGTGCTCAGCGGTATGTGCGCGGC	ss66537856ss65279891	3
431	rs43702522	AGGTGCTGGGGCTCCAGTGGTGGCCCAAACCAGTACTGCCCATCCAGGTC[C/T]AAAACGTGGGGTCTCATGGAGGAAGATGGCAGTCAGCACACTAATTACTC	ss66537675	3
432	rs29010259	ACCTGCAATATCTCTGGTAATCGTATGATTAACCTCATTGTTGAGATGGC[C/G]TGGGCTGTGCATTTGGAAATCACTGAACTTGGCATTGAAAAAAAACAAAA	ss38324764	3
433	rs29010257	AGGAGTGAAGTGAGCCATGGACATGGCTGGATTCCAAATAAGCAGAAAAG[G/A]GGACCTTAAAGCAAAGGTTCTATAGTGTGGCCACTTGCCCTGCCCCTCTT	ss38324762	3
434	rs29010258	AAATAAGCAGAAAAGGGGACCTTAAAGCAAAGGTTCTATAGTGTGGCCAC[T/C]TGCCCTGCCCCTCTTGCTATTTATATCAGAATGGGAAAAATCCTTCAAAT	ss38324763	3
435	rs29010260	TCATAGAGAGTTACCTTACAGCTGAGTTCTGGGGGATCATACACTGACTA[T/C]GCACACATAGCGTGAATATAGGGATCACGTAGGAAATCATCTTGTCTTCA	ss65282104ss38324765	3
436	rs43705557	AGCCTTTGATTGAATTTGTCAAACATGATAATTTTATTGAGCAAGCCAAA[G/T]TACATAAGGTTGCATTTGCACTCCTAAATTAAGAGAGTGACTTTAGATAT	ss66537845	3
437	rs29014115	GGTCATTTGTTTCCATCAGACTTTGGATTTGTGCTGGGCAAGAAGTAACC[A/G]TCTCTGGCAAGACCTGGCATCTGGGCTGCTGTTTGGTTGGATGGAGGCAG	ss38323017	3
438	rs29017225	TTAGGAAACAAGGACAAAGCAGGTTCCCAACCTATGTGAAGAGACTGGAG[T/C]GCAGGGGTGGCCCTGCCAGAGCAGAGCTTAGCTCACAGCAGTGAGGGTGA	ss65282206ss38333517	3
439	rs29015967	AGCTCCTTTGTACAGGCACCATCACCTATTTCTTCTCATGCAGCCTTTAG[C/T]GCGGCTGCAGAAAGGATTAGCTGCCTATTTTACAGGGAGGAAAACTGAGG	ss38332466	3
440	rs29012427	TATATTGGAGGCACTGAACACAGCATTGGAAAGTCAAAGAAATAAACTGA[A/G]TACTTTGGGCTGATGGAAGTATGTTGAACCTTAGCGTCTCATCTCTGTGC	ss38323514	3
441	rs29012429	TGGGCTGATGGAAGTATGTTGAACCTTAGCGTCTCATCTCTGTGCATTTA[T/G]GTTTAACTTGAGAACACTACCTGGTTTCTAAGACAGGGCCTGATACACAA	ss38323516	3
442	rs29012430	TGAGAACACTACCTGGTTTCTAAGACAGGGCCTGATACACAATCAATATT[T/C]GTTGTGCTTTTAATTTACAAAGCATCTCATCCAGAATTTCTCAAGCTTGG	ss38323517	3
443	rs29012431	TTTGTTGGCATGTAAGATGTTTAGCAGCACCCCTTGTCTCTGTCTACTAG[G/A]TCCACAGTCCTTTCTCCCTTCTCAGTTGCTATAACCAAAAATATTTCCAT	ss38323518	3
444	rs29012432	CCTCTGGCTAGTGACTAGTGGAACCAGCAGTTGAACTTGACAGGGCTTTT[G/A]GCTGAATCCTCTACCTTCTGACTTACATGACCGTGTGTGGCATAAAGGTA	ss38323519	3
445	rs29010883	TCTCCTGGGGGCCCCGGTGGCCTTAAGCCTGTAAGAGCAACTGGCTAAAT[T/C]GGCCGTGTTTCTTCCTGCAGGGAAAAAGTGCCGCCAAACAGCTCGCTGAC	ss38325169ss65282778	3
446	rs29018711	TAAATCTGGCAGCCCAAATCAAAGAGGAAGTTCCTTCTTCCAGGCCTGAA[G/A]CCCCTCGGCGAGTTGCCCAAGGCCGGAAGGTGCCCAAGGGCCCGTTCACC	ss38335805	3
447	rs29010815	AGTCACCCAACGGCTGGCTGTTGGGAGTCAGGAGTCGCATGGAAGATTCG[C/T]TGTGAGAGCCACTGCCTCTGAGAATAGAGTGATCCCATATGCGGGAGGCT	ss38325100	3
448	rs29011022	AAACTGAGTCTGCAAATCCAGGTCCCACCCTCCCCTCTTGCTCCAGCCCA[G/A]AAAGTTGTGGTTGTGGGCAGGGGTCTGGGGTGGGAGGCAGGACGTGGTGA	ss65283655ss38325309	3
449	rs29012400	TCTTTCCATGTGCATGAAAACACTATTTTCATCATAACAAAGTCCCCAAA[C/G]CCCACTTAGCTAATGGATGCATCCACAAGAAGAAAAACTGCCTGCATACA	ss38323487	3
450	rs29012399	AGATATAGATTCAGATATATGATATGTGTGGAGATTTTCCAAAAATACAC[G/A]CAGGAACACAAGAAACTATTACAGTGGTTATCTCTAACCATGGAGTAGAG	ss38323486	3
451	rs29012691	AAGCATTTTCAAGTGCTAAGAAAATGAGAGTTAAAAACTAGATAATGATC[G/T]CGGTTTTGTTGTGAATGACAGCCTTTCAAAGCCTCCACACGAAACGAGTC	ss62462209ss38323789	4
452	rs29024866	CAAAATTCTCAGCAAGTTTTGGAGAATTCGAGAAATTCGAGCACACGTTT[A/C]TAAACTAAAGGAAAAATCTCTCTGCAGAGTAAACTGATAACTGGAAAAGC	ss38334974	4
453	rs29011076	GCCCGGAGTTGCCAGCAAGCCCCTGGCCTTAAAGGCACAGCATGTGGATT[A/C]TGGCTTGAGAGAGGAGCTGGGCGCTAACAAGTAGCTGGGCTGCCACTCAC	ss38325363ss65290041	4
454	rs29020751	TTTCTGAACTCTGTATTAGTGTAAAATTCTGAGTGCAGAGCTTATTAATG[T/C]GTTGACTGAGCTTTGTGTGAAGAGGGGAAAACCTGGATTATTGAAGCAGC	ss38328441	4
455	rs29012684	GAAAAACTTTTCTTACTGTATTGCTACTACCACTGTGACTCAGACTTTAG[T/C]ACACACACGTGTTTTAAATGCAAATGAAGCCATATGATATAAAGTTAGTT	ss38323782	4
456	rs29012683	TTCTCCTAATTTTCTGCCCATTAGTTCCTTTCCAATTTGCTGTAGCCAAA[A/G]GAGCAAAAATCACTTTGGCCAAGCGGGGAAGAGAAACCAGACAGCTTTGA	ss38323781	4
457	rs29013760	GTGGTGAAAAATTAAGAAAACAGTCACAGTGACTCCTAGGTTAAAGAACA[G/A]TTTGATGATCAATACGGTTCTTAATGGGAAACCAATTAAGCAGTTGAAAA	ss38322658	4
458	rs29013761	GATTATTGAAGATACTGAGGGGTTTGAAACTGGTCTGTTGGGTGAAAAAG[G/T]TTAATTAACAAAGCATTCTATAAATTCTAAAACCTTAAGGAAATGAAAAT	ss38322659	4
459	rs29020531	AGGGACTTTTATTTCTGAGAGCATTAAGCAAGTCTTCAATTTACTGGACT[C/A]ATTTAAAATTCTAACCCCCCCCCTTTTTCTCTCCTCACACACATCCGTAT	ss38328219	4
460	rs29014143	GTAGGACACTGAGGAAGACAGGGAGAAGGGAAAGTTTATGAGAAAAGACA[C/T]AGCTGTGAGGAAGCAGTCAGATCCCTAGCCAGCTACACATACATGGGTAA	ss38323045	4
461	rs29014142	AAGCCTGGTCCTCCATTGTAAAGTTAGAATTTAACAAGCAAGCAATCTTA[C/G]TAGAAAACTTGACACCTGGAGCATGGGTAAATCTACACAGAACACTCCAG	ss38323044	4
462	rs29014141	AACACACACACGTCAAACAAAAAATAAAACAAAAAAAATCCCTCCTCCAC[G/A]AGTGAAAAAAAAAACCCCAACAATGCTAGACCCTGAGTAGACACTCAGAA	ss38323043	4
463	rs29013864	GTGGTGGAAGAGACCAAACCTCACATTAATGTAGCAACCACCTCTTCCAG[G/C]ACATTCCACATTTTCTATTCTCATTTTCTCTGACCCCAAGAGCTTATGTT	ss38322764	4
464	rs29013865	CTTGTAGCATTTCTCTCACTTCATTTTATTCTATGAGTGCAATTTGCAGT[T/G]CAAAATGGCTGGTGTCTCCACATCGGTCCTGGGGGCCAGGTGCCTGAACC	ss38322765	4
465	rs29013861	TCAGAGAGATGAAACTGATGAGGTATAGTGTAAAAGGAGAGGAAAGAACA[T/C]GCGGACACAGGAAATTGGATTAAAACAAGTATCTACTGAGTGCCATTTTA	ss38322761	4
466	rs29013859	AAGTACAAAATAGTACATTACAACAATTACAAAGCAGTGTATTAACCAAA[G/A]AGTGAATTCTTGGAAGTTCTGGGTTTTAAGTGAGGCTTGGGGAAGATAGC	ss38322759	4
467	rs29018168	TAGACAAGGGGAGGGGTTGGTAGAGAGGAGACATTGAAGGTAAAGAAAAA[T/C]AGGAAAATGATTGATGAGGCCACTTCCAGAGGGAACAGGAAGGAGACAGG	ss38335258	4
468	rs29013956	TGACCTAACTCATTGTAAAGACAAAACTCTAATTTCATGGATTCTTGCCA[T/C]GTCTTTATGGACCTCATTGCATACCTAGAGTAAGATGACTCTTAGGTAGA	ss38322857	4
469	rs43706896	TCCTGAATTTTCCCTACCTTGTCTTGCTAACACAAAGCTTGCCCCTGTGC[C/T]GCTCACCATGGAAAAACCAGAAATGTAGCTACAAGGTCTCCTTAGCCCAT	ss66538016	4
470	rs29023731	ACAATGAGCATGTTCATAAAGCATGAACATATAAAACCGCTCCTCTAAAT[G/T]AAAGAGATTCATCTCTAATTATATTTCCTTAAAATTATAGAATTATGAAT	ss38337026	4
471	rs29023005	TCTGGGCTTTCAAGAACATTATTTGTTAATTGCATGACTGTTTGCTAGTA[T/C]GCTGCGTGCCCACATGCTTGGTGTATCTGACTCTTTGGGACACCATGGAC	ss38336292	4
472	rs29023004	GTTCAAGTCACAGATATTTTCATAACACAGGAGCAAATAAATACACATGC[G/A]CAACAACCGCATCACTTCGGAAAGCAAACCCCTGACAAACTGCTCCTCAG	ss38336291	4
473	rs29013539	GCAGTCCAACGATTAGGATTCCATGCTTTCACTGCCAAGTAGGGAATTCA[C/T]GGCAGTCCAGCGATTAGGATTCCATGCTTTCACTGCCAAGGACCCAGGGT	ss38322434ss65295102	4
474	rs29020560	CACCTGCTGCTCACCATTCACAGCCTGGCTGTTCATGGATTTTTAACAGG[A/C]TCATCAGAAAATCTCAGGGAGAAAAATCTTGAGGACATTCAACCACATTG	ss65294945ss38328248	4
475	rs29021086	CGACCTTCACTGAAGAAAAGCGGCGTTAGACATTTTCCCACTATTAACCC[A/C]GCCAGCCTTGCTTGTCTCAGAGCCAGATCAGACTTGTGCACATGGCTTTT	ss38328781ss63560221	4
476	rs29012443	AAAATTTACTGACTACCTTGCTATGTCTAGACACTGCAAAGCTACACTTG[T/A]GAGTGTGTAGTACAGTCACTATTTAGGGGAAATATCTAGACTTGTAACTA	ss38323531	4
477	rs29012444	AATATCTAGACTTGTAACTACCCTCATCTGGATGTGAATGGGTTACATTT[C/T]TTCAGTAATTTGAAAATACAACAACTTTGCTTCAAACTACCTCCTTTTCC	ss38323532	4
478	rs29012445	ATTTCTTCAGTAATTTGAAAATACAACAACTTTGCTTCAAACTACCTCCT[T/C]TTCCCCCTTTCTTCCCCATTGTATGATAACAGAGAGACCTAAGTATGGGG	ss38323533	4
479	rs29017229	TATTCTGCCAAAGGGAAATTTACCATCTGGCTGTCTTGATGAATCACATA[T/C]GCCGAGAATAATATTTTAGAAGATACTGACAACAAGACACAGTAATTTGT	ss38333521	4
480	rs43710065	TGTAAACAGGGGAATGACATCATAACATTTCACTAACACTAAATCAAGAT[C/T]GTACATAGGATGGATTGAGTGGCAAGAAACTGAGACTGCCCATATATATT	ss66538217	4
481	rs43384297	ATACTTGCGGAGCAAATGAAGAAACCCTTGAAACATGAGAAAATGAACCT[C/T]AAGATTCATTGGAGACTCAAAAATATGGCCACCCGTGCTTTGTTCCAAGA	ss66537660ss65297397	4
482	rs29019189	TTTATTTAAGGGAGAAGCCAGGTTATGGAGGTTCTGAAAAGAAGGCATTC[A/G]TCTGTCATCTGTGCACACGCTCCAGGGCACATACCTTGAACTGAGCCTCC	ss65297581ss38327074	4
483	rs29022997	AATCAGGAGAATTCACATAAACATGGATTTCTGTTTTTATTCATATAAAA[G/A]CTTGGATTTCTGTTCTCCATTAAAATAAAAGCCTTGCTTGTTCAGATTGT	ss65298189ss38336284	4
484	rs43708504	ATTTGCTACCCCTGGGATACTGAACATTCTTAAATATTTGGAAAGACATC[A/G]TTTCACCCTTAGACTTACTCAAGGTGATTTACTATCTTTCTAAATGCTCT	ss66538146	4
485	rs29015286	GTATCTTTAATGAAAATTGTTAGGTTACCATAAAGCAGGAGTGGTTTCAG[G/T]ACCATGGTCAGAGAACTGTTCTGTAGGGAAGGGTGGGAAGTTAAAGGGTT	ss65301386ss38326987	4
486	rs43702508	ATCTGCTGATTGTCAGTCACTAGCTACCGGATGCCACAAAGCTCTGCAAT[A/T]CTACTGGACCATGGCAAATGTAAAAAAGATAGTTAACTACTGCAAATAGC	ss66537659	4
487	rs29017408	AATAAGTAAGTGCAAGAAAGTCAGATGATTAAATTTGTTTTGGGTCATTA[C/T]AAACAGTCCTGGTATCCAGAAGTGTTACATTTCATTTCTTCCCTGTGTCA	ss38333702	4
488	rs29009696	ACAGGTAGGTGCAGGATGTATAATTTCCCATTTCAAAATGAAAGAAGAGA[G/A]GCTTGGATATAATTTGTTAATTATATCTGGATGGTGGGAGTCATTGAATG	ss38324189	4
489	rs29013771	TATTTCTAGAAAATATGAACCTTTAGGTCTAAGAGAAACCCCAATATGTT[A/T]TTCAAGTTTATAACTTTGAGCTTTATTCAGCTATTTCCCCATTGAATTAA	ss38322669ss64967491	4
490	rs29019875	TCTGCATCTTGGGCCTGGGGAGAGCACCTTGGTGTCATGATCTTCCTTCA[G/A]GAGGATGAACCTCAGACACAGCCGGCACAGGATCAGGGCATTTGGGAGAA	ss38327771	4
491	rs29013818	GCTTAGGTTCCAATTCTTGATAGCTGTGTGAATTTGACCAAACTACTTAA[T/A]TTCTCCATGTCTAAATTTCTCCATAGAGTAATATAAAAGATTTAATATTT	ss38322717	4
492	rs29015971	GAGTCTTAACCCCTGGATGGTCAAGGAAGTCCAAGTAACTACATTTTTAC[G/A]AAGGCTTATACATCGAAGGCTTATATGTCAAAGTTTGAGAACTGTTGCTG	ss38332470	4
493	rs29009951	ATACTACATGCCAAATGTAAGGCTCTATTCCACACAGTCATTCAGGGATC[T/C]TGGCTGGGGAAGTTTCTATTATATTGAAAGTATTTCATTTACAGTCTTGC	ss38324446	4
494	rs43710044	CAATATTAACATGCATTCAAACAGTAGCTTTATTAATGCCATAAAGCTAT[G/T]GAAAGAAACGTGGCTTACCCTTGTCATTTCACTAGTTCAGTTTGCAATGA	ss66538188	4
495	rs29010063	AAAACTAAACAAGACTGTTGCAAAACCCAAATGTCCTAAAAAGCTACTCA[A/G]TTTTATACGTAAGAGATTATGTGAAAACAAAATGTGAGCTATCTGTAAAA	ss38324561ss63076021	4
496	rs43394624	ATCATCTGTTCTGTCAGCTCAGCTGAACAATGAGACATTCACTTGGCCAT[A/G]ATGAGGGGAAAATGAATGATTCTTATTCACCGCAAAATAACACTGGAAGA	ss66537803ss65310390	4
497	rs29020907	TATGCTTATTATCTTCAAAGAATCTGAAATAGCCTATTATATATTTATTG[G/A]CTCCTAGGACATGTTCCAGCCAGATAATGATCTTTTGTCAAAATAAGAGT	ss38328600	4
498	rs29013265	ATGAAGGAGTCAAAAAACTGTCAGTGATTAAAAAAGAATAGAGAAAGTCA[T/C]GAGTGTGCACTGATTGCAAAAAAGACTCTTAGTAACTCTTCTTAAAGTTA	ss38322152	4
499	rs29013552	ATTCATGAACAATTTGGACTCAAAATCATGAGACAGGGAAGAGAAAGGTA[G/A]GCATTTTAATATCTGTATATTGAAAACTAAAATTTTGTTCCAGTATCTTC	ss38322447	4
500	rs29018824	TGGAATCCAGAGGCTCCTATATTTTCTCTCTTTTCTAAAATTCTCCACCT[G/T]GAAAGAGACAAAAGTTTTCGGCAATTAGTGTGAAACTGCACTGACCCTAT	ss38335919	4
501	rs29012211	GGGAAAGTAAATTATGTACTTCTTGGGCAACTAGTAATAACTAGGCATGG[G/A]GTTAAAGAATACTGATCATTAAGTGTTGAAATTTAGAGGAAAACAAATTA	ss38323298	4
502	rs43708437	GCAGTGAGATAGCAACAGTTGTTATCGATTTTGCATTCCTTTGGCAGAGT[C/T]GCATCAATTCTCTTATAACCTAATCCAGCAGAGATATTAGATGGATTGTT	ss66538063	4
503	rs29015877	GACATGACTGGGCGACTGAAAACAGTGGGCAGGTAGTGGACAAAAGTATC[A/G]TTCATATCCTGGGTGGAATGGAGCAGGATGGCTCAAGATTTCATCATGCT	ss38332371	4
504	rs43710062	TGTCTAACAAACTGACACTCTCTGTCTGCCACCCTCTTAAGAGTAAAGGA[A/G]GTGTCATTTTCTATTCCATAAGCATGAACTGCTTTGCCTAGAGAAGCAAC	ss66538213	4
505	rs29011031	TTGGGTGTTGAAGCTAGAAACCATAGTTATAGCCAGGGATACACCTCTGT[C/T]CAAAGTCTGAGGCTGGATGCTGCTGGGTCCAGCTGGGAGGGCCAGACTGG	ss65319684ss38325318	4
506	rs43703936	ATTGTTCCAGGGACTCAAGAAAGGCAGTGGCTTCTCTCTCCCCTCTACTA[A/G]CTCAGCTTCACCCTAAGACTGATTGTCTAATTCCTTTGAAGTTTGCAAGA	ss66537695	4
507	rs29024795	GGTTTAGATCAGTAACTGCAGGCTCATTATGTGTGAAGGTACTTTGCCTA[C/T]TGCTCACAAAATCTTGGGAGCAGAGATGGCAAAAGTCTAATTAATAACCT	ss38334901	4
508	rs29024796	GCAGAGATGGCAAAAGTCTAATTAATAACCTGGGGGTTGTGAGTGAGAGA[T/C]GAAGGAGGGCATGTCCACTGGATTCTCTGGCCTATGGGGCGCAGCATACC	ss38334902	4
509	rs29024797	GTTCCTGACATGTCACTCTCTCTCATTTCTGGGTCTTGGCACTTGCGGCT[G/C]CTTTCTGTCTAGAAGGCTGTATCCATTCTCGCCTCCCCGTTAGTATGGTA	ss38334903	4
510	rs43705554	GTCTAACAGCAGAGTGGAAATATGGGTTTAGAACCATGTACACTTAGACT[A/G]GAATTCCTATTTCCTCACTTTGTAAAATTTAAGTTATCATGGGAGAGTCA	ss66537842	4
511	rs29012649	TTGAGCTCCCTGTGCTATTCAGCAGCTTCCCGTTATCTATTAATATTTTA[T/C]ACAGTGTAGTACAAAAAAGATATTCATGACCCAGATAATCACGATGGTGT	ss38323744	4
512	NPY	TCGCAAATGATGGGGGCGAGAGAGTTGGCTTTGCTTTTGTATTCCTTGAG[T/C]CCCTGCAAAGGAGCAATAATAGGAACGTTTTCCTCCAAATTTAGATTTAA		4
513	NPY	CCAAAGACATTGCCAGATTTTTCAGCCTGCCCAGACTGAAGTGAAAAGAC[A/G]TCTAGAACTATTTCCCCCGTACAGTGTTTTATTTCGGTCTGAACCCCTTA		4
514	NPY	GAGATCATGGGCATCTTGAAGGACAAGGTCTTTTTCTTTTTNTTTTTTGT[A/G]TCCCAGGGCCAGACAACATCAGGCACATACTCAGCTCTCAGTAAATGTTT		4
515	rs43708464	TGAAAGAGAGTAATTGAGCCACTGTAAAATCAGATTAGAAAAATGTACCA[C/T]CTTTGCCTTACCTCTCTTTTTTCCTCTCTCCCAAGCGTCTCACTCATATA	ss66538094	4
516	rs29025407	GCCTGCTCTGCTGCAAAGACCCCAGAGCCACCCGTTACCTGGTTGTTGAC[A/G]ACCACGTGGACAGTGCCATGAGTCGTGTAAGATGGCAGGTCACTCAGGTG	ss38331293	4
517	rs29014823	AGCCGCTCCCAGGCAGTGGGAAGCCCCCACGGCCTCTCCCATCCTTCTGT[C/T]CATGACTCCTGCCCCATATGTCCACTCACTGGCCTCCTGGGGAGGTCGGA	ss38326516	4
518	rs29023470	AGGAGTCACCACCTCTCCCTGTCCTCTCTCTCCTACAAAGTCCAGGGAGC[C/T]GCAGGGTGGGGGTGACGTCCCAGGACAAAAGAGGGAGACCACTGAGTGCA	ss38336761	4
519	rs43704011	CCAGTCCTCTTAAGAGAATGAAGTGCTCTTGAGGAATTTGCTGATGACTT[C/T]AAAAAAAAAGCACCAAACACTGTAATTGCATTCGTGAAAATTTCTTCCTT	ss66537783	4
520	rs29019526	ATGAGGTAAAGATTCCAGAATGCTGAGAGACCTCACCGCCAAATTTGAGA[A/T]AATTTTGGGTTGAATTGATTCCCATTAACTACAAATTACTTCTTTTCAGG	ss38327418	4
521	rs29012949	ATCTTCCCATAGTGCTTTGTGGTACAGCATTCGTTTATACAGGTGTGTAC[A/T]GGGTTCCTACACTATTTCCCACCTAACTAGATATAGCTGCTGGCTTTGCT	ss38324048	4
522	rs43405902	TGCAGTAGGTAAAACTACCAAAAGGAAAAAAAGAAGGAGTGTCCATGCCT[C/G]GAATTCATCTCTTTCAGTGCTATCAGTGTAGAGTTTTCACTGAAGCCCAG	ss66538191ss65324791	4
523	rs29023392	CTGAATTTTTAGAGGCAATCTTCTAAACTAAAATTTACACACACAGTGTA[C/A]ATTTTCGGAAGCTTTCCTCCTGAAAAGCCAATTTCTCATACACCTTGTAA	ss38336682	4
524	rs29013711	CATAAAAGAATGGCTTATCGTCTAATCTAAGGTGCTACATTAGATTCGCT[A/G]AATATGGTCAATAGCGACAGAAGACTGCATCATTCTTTTGCACTTTCTTT	ss65325704ss38322608	4
525	rs29010335	CAACAGAACAGAATATCTAAGAACTGTGAGAGAGCTAAGGTGTAACATAC[C/A]CATTACAGGAAATCATGGGAGACTGTTAGGGGATTTTGCCCCTCTAATCA	ss38324841	4
526	rs43708828	TGTTTACTGAAATAGTTCCAAGCAGTACCATGCCGGGATGATACATTACC[A/G]TCCTTATTGCTGTCAGCACGAGAGCTCTTTTGGTTTGTCTTTTGAGGGCT	ss66537477	4
527	rs29020694	TACCTCCCGGTATGAACCCTCATTTCCAGCTATCATTTAGTTGTGCTTTG[C/T]GTTATTTTCCATGCTACCATCTGTCACTGGGCTACGATCTCATCAAGTTT	ss38328384	4
528	rs29020693	TGAACTTAATTTCTCATTAGTTAGTTAAGGATCATGGTGTGTTACCTCCC[G/A]GTATGAACCCTCATTTCCAGCTATCATTTAGTTGTGCTTTGCGTTATTTT	ss38328383	4
529	rs29004508	CCCTGGGCTCCACCCTCTCCTGAGTTTGTCCAAGATGGACCAGACATTGG[C/T]GATCTACCAACAGATCCTCACCAGTCTGCCTTCCAGAAATGTGGTCCAAA	ss38342992	4
530	BTA132764	AGCTGCCCCTTGCCGCAGGTCAGGGCCCTGGAGAGCTTGGAGAGCTTGGG[C/T]GTYGTCCTGGAAGCYTCCCTCTACTCCACCGAGGTGGTGGCCCTGAGCCG		4
531	BTA132764	CAGGTCAGGGCCCTGGAGAGCTTGGAGAGCTTGGGYGTYGTCCTGGAAGC[T/C]TCCCTCTACTCCACCGAGGTGGTGGCCCTGAGCCGGCTGCAGGGGTCACT		4
532	rs29004488	GATTCCTGTGGCTTTGGCCCTATCTGTCTTACGTGGAGGCTGTGCCCATC[T/C]GCAAGGTCCAGGATGACACCAAAACCCTCATCAAGACAATTGTCACCAGG	ss38342972	4
533	rs29004487	CAGGCCCCAGAAGCCCATCCCGGGAAGGAAAATGCGCTGTGGACCCCTGT[T/A]TCGATTCCTGTGGCTTTGGCCCTATCTGTCTTACGTGGAGGCTGTGCCCA	ss38342971	4
534	rs29024400	ACCTATTCCACTTACTCATTCAGACAAATATTATTAAGTACTTGATAACT[T/G]CCAGGGAATTTGATACATGGTGAGATGAGAGGAGAAATAAATATGCATGA	ss64023223ss38334500	4
535	rs43702454	AAATAAATCTCAGTGTGAATATTTCACGGCCATCTTCCTAGCCTGTTGGC[A/G]TTTTCCACCAGCCCTATAGTAGTGATGGTGGCCAGCAGCAGTGCCCAGGA	ss66537592	4
536	rs43708489	TGATGGTGGCCAGCAGCAGTGCCCAGGACTGGGCTGCCCACCACTCTCCC[C/T]GCCCTGAGAGGGAGCGTTCTCTATTTGGCCAGCCTAAGAGTAGGAAATGA	ss66538126	4
537	AB070368	TCCCAATAGTGATAATGTATATTTTGGTGTGAGAGTGTGTGTATTGATTG[G/C]AATGTGTGTGATCAGAAAACACATACCATTTTATAATCCGTTCTTTCCAG		4
538	rs43710066	AAGCTTGCCAAAGGTGAGAGAGAGACAAACCTCCAGACAGACTCACAAGT[A/G]GGAACTCTGGAGGTTTCCCTAGCACAGCCCAGGTTTCTCAGGTTCTGGCT	ss66538218	4
539	rs43703952	AGCTCAGAATTCAATACATAACCATTTAGCAACAAATATGAAAAAAAAAA[A/T]AAATGGCTATGTGTCTTGTGGCGATACCTGGGTCTTGCAGGTTTGTGGTA	ss66537714	4
540	rs29019721	CCGATGGGATGGTGTGTTGTGGAGCTGCGCTCTGCCACCCGCACAGCATT[A/G]TCAGTCTTCTTGGTTTAATTTGCTGCTGTTTATGCTGGTTTAAAATGACC	ss38327614	4
541	rs29010048	TAAGGTTGATGCCCTTGAGCTGCATGGTGGCGCCCATGGCAAGTACGCTG[T/G]GTGAATCCTTCTTTTTCCGTCCATAAACACCTCTCAGTCCGCATTGTAAA	ss38324546	4
542	rs29019448	CACAAATAAAGCCGACTTTATTTCATGACCCATCTTCACTGCTGTTCTCA[G/A]TTAGATCCTATTGGCTCGCATCACCCTTCCCATCCCTTTTGCCAGGGATG	ss38327339	4
543	rs29025696	CTCCAAAGGGTCCAGTCAGGAAAGAACTCACCCACAGATTTGGGACCCTC[C/T]CTTCATTGAGGACAGAAGGCCAAAGTTCCTGGGCTGTTTGTGGGTAGACC	ss38331589	4
544	rs29010270	ATAAAGGATGTTTTGATTTGGTAGAGTGGAAGATAATTTGGGAAATTATA[G/A]TCCTCATCAACTCATTTCTAATAAGTGTATTTATTCATGTGACTCCTTTG	ss38324775	4
545	rs29009791	GGGCCTTTCCTGCCTTGGAGAAGACATATGATTCGGGAATGACTACAATT[T/A]AAAAAAATTTAAGTTGATACCACCAGCTTATGAGTAAATGCGTAGCTCCG	ss38324286	4
546	rs29009788	GCTGAGTGTATGGCTGCTTAGCTTAGTAGTCATCAAGGGCAAAGCACCAT[T/C]GTCAGTCTGGGAAGGAAATTCCACAAAGAAGGAAGTCCTTGCTCATCTGG	ss38324283	4
547	rs29009787	CCAGCAGCCAAGCCTGGGGAAAAATTTCCCATTCTGCTTCTCTCACCTCT[T/C]ACATTGGCTATCTTTATTATAAGGTGATGCTGAGTGTATGGCTGCTTAGC	ss38324282	4
548	rs29010024	TGCCTATCCCTCCAGCAGCGCGGTGGACAATGCAGAAATGACCAAACTGC[G/A]TTCTCTGTCCGTCCTTTCCTCTCTCACCGAGGTTTGGCTCTATCACGTGG	ss38324522	4
549	rs29010023	CAGGGAGTGCCAACTCATTTGAATATCTGCCTAATTAGGAAGGTAAATTA[G/T]CTGCTCCTGCTGCCAGCAATCACACCACGCACTGCAAAGCCAAGTATACG	ss38324521	4
550	rs29022854	AATAGACATTGCCGTCAGGCGAGACGCCTCCGACAACCAGGTCGCTTCCC[G/A]CTCTGCTGTAGCGATCTGTGACACCCAAACCCACCCAGCCAGCTGTCCGG	ss38336139	4
551	rs43710043	TCAGCTAACAATCATTTTCAGATTCATCATGTCAAGTCTTTTAATCCACA[A/G]TAAAGCAGAAAGGCTCCCATAAATAGGATCAGTGAACACAGGGTGTCATG	ss66538187	4
552	rs29011127	TCAAGGTGTCCCCAGTCTGTTGCTGTGGGTTCTGCCCTGGCCTTCAGGAG[C/T]ACCTGCTCTAGGATCACCCAGAGGTTTTGTGAGCGACCGCATGCTCTTGG	ss38325414	4
553	BV103782	ATACAGTCTATAGCTGCCCACCTCTGAGCCTTCTCCACTCTTATGGGTGA[G/T]CTGTATTTCCCCAAAATATATGTTGAAGTGCTAAGCTCAAGAGCCTCAGA		4
554	rs29009830	GCAGGGTCAGGAGTCCAGAGTCAGAAAGAAATCCATCTAAAGTTTAGTCA[A/C]GTTGAGTAGAACATGAAGGCTATTTTGGTCAACATCTACTTAGTGGCTAC	ss64342179ss38324325	4
555	rs43706887	TTTCCTTACCTGGGAATTTTACAAAGTGAACAGAAAAACATCACACTTTA[C/T]ATTTGAGAAGTTTGACGGATCCTTGAAAACATAATTTGTCCTCTTTTAAC	ss66538005	4
556	rs29025507	ATGCAGCAATAGTAGGTTCAGATGGTGCAATTAGAGCAATTTTGGTTTTA[A/G]AAGTTTGAAAACTAATTAAAAGCCATATTGTGAAGAAACTTGAATGTAAG	ss38331397	4
557	rs42708555	ATTTAATTTTAGTGGAATTTGCATTTGGCAGTCCCAATTCATCTGTTTCA[A/G]CATCTGAGTGAAATAGCCCTCTTTGAATTCTAATGGAATGAATACAGTGA	ss66538194ss64589268	4
558	rs29012198	AGCTAAGGGGAAACGTGATCTCGAATAACACAAAAAATATGCAACCTTCC[G/A]TTTACAATCAAATGCTAGGTGTCATCCTCATGACTGATGGAGTGAGGAGG	ss38323285	4
559	rs29013578	ACTGAAAAAAGGAGCTGGAGAAAAATGGATTAAACGGGTTTCAATTCTTC[T/A]TGACTTCTCAGGGCCTTTGATAAAGATTGTTAGGCTTCTTAGGTCTATAG	ss38322473	4
560	rs43705586	TGCATTATAAAATGTGCTTTGTGACAATACAAGGGGTGGCCGCGGGCAGG[A/G]AGCCGTGTGCAGGCGTGTGAGAGCACAACAGCCTCTACGGTGAGTGCTCC	ss66537880	4
561	rs43706845	GACTTACTTGCCCAAGGTCGCCCAGCAAGGTGAACCGGGACTAGACTGTA[A/T]ATTTCCTCACTGTCAAAAGTTCTTCTCAATGTACTAGCTGCTCACCAGCT	ss66537954	4
562	rs43708507	TCTCCTAAGGATCCTCTTTCCCAGAGCACTGTGTCCCTCTTAAATTGTTG[C/G]CCACAACAGCCCCGAGGAAGGGGCAGGCTTACTGAACCCCAATTTATAGA	ss66538149	4
563	rs29013491	ATTGTGAGAAAACATTCATAGTATATGTGAAATAACACTGCAAGCCCCAA[C/T]GGCTATTTGCTATAACACAATTCTTATAGTTAGTTCCTTGTGAATGATTC	ss38322385	4
564	rs29013490	AAAGACACATGGAAGGGAAGCCCATTGTGAGAAAACATTCATAGTATATG[T/C]GAAATAACACTGCAAGCCCCAACGGCTATTTGCTATAACACAATTCTTAT	ss38322384	4
565	rs29011099	GGGTCCTTGGAGGTTGAGGCAGAGTCCGTGTCACTGCCTGTATTGACCAG[G/A]TGGGCACGCTGCGCTTTGCTCTCGTTAACGCTCGGGGAGGTCCTGTTCTA	ss38325386	4
566	rs29011101	TCTGTGCTTCGTGCTTTTCTGCTCGGTCTGGTAATCGTCATAGTAAAGTG[T/C]GCTCATGTGGCTCAGCATGAGTCATGAAGAGGAAAAGTGCTTACGAGCCC	ss38325388	4
567	rs29017574	AGCTGAACGTGAGGTGCTGTCACCTACTAAAACGCTGTATTAGCCAGCCT[C/T]CTTAGCTGGGAGGCACAGCCATGTGACTAATGCATAATTAACGAGACGTT	ss38333876	4
568	rs29023425	TGATGTGAAATAGAGATTTGAAATTAAAAATTTGTGACAACAAGTTAGTC[G/A]TATTCTGGTATCTGGGTTTTACAGTCACTTCTACACAAAATACAGACTAT	ss38336716	5
569	rs43708481	CAGGAAAAATTCATAACTTGCTGGAGGTGTAACAGCTGTTGATTTAAGGT[G/T]TGCATCTTTGATAACACAATGCTGCTGGGAAGATAACATCTTTTTGACAA	ss66538116	5
570	rs29025771	TTTGATCTCAGCTAGTGTATAATCAATCTTTTCTCTGTTCGTATACTGTC[T/C]TGGTAGGGAGTTAGAATAAATTACAGGTGCATTGAAAGGTCATGATCAGT	ss38331665	5
571	rs29002382	GAGAAGAGAATAGCAAGTGAAAGCAAGTGTTTTGGTCAGTTATTCATAGC[T/C]GAAAAAAATATTCTGTCCAATTTTTAGTGATATTGTCCATATATTCTGGA	ss38339853ss65339308	5
572	rs29002177	TACAGTTTTCTTTTATAAATAGAAAGGTTGGTAAATCCTGTCTTTTAGAT[G/A]ATTCAACAATAAAGGTTAAGTGCTTTATTACTGTCAAAATGCATCAGGGA	ss38339614ss64785975	5
573	E64H04-38783-1	TTACCATTCCCCAGCTAAAATATACTG[T/C]TTTTTCATAGCACTTGAAACACTTCTGTTCAATAACSTTCTACCTACATTGCCCCCAACAATTCTGTCCATTTACATTCATTAGTATGCTTAAAGTGGTTTGTGTCCCTTCTCTAACCTTTTTATGCTCATTGTCCTTAACTTTTGCAAGTACATAAAGCAATTAATAAGCAAATTAATTAAGTAAAATAGCATAYACTAAGAAAGTCTTTTTCTATTAAATTTAATTTCAATGCTTTGGAAATGCTTGACAAAGATACATTACTATCTTACAGTTAAATTAAATAAGAATGTGAAACTACAAGGGTGGTRAAAATTAGTTTTTAAAAAATAGAAAAATTCTTTACTAAGTATGCTTCACAAAGGCA…		5
574	E454D12-38943-3	TGATTATGGCCAACCATATAGCATTTTAATATTTGAGGAAAAGAACAGTC[G/A]ATACTGCTTCCTTCTCTGCCCGCTACCAGCTCCTTTCCATCTTGATCCGA		5
575	E454D12-38943-1	TACTTGTTATTTTTCCAAAGCCCTTTCACATATGTTATCTCTATATAATC[G/C]TGTGAGTGGGAAGACTATCTAAGCTACAATTCCTCCAGTTTTCAGATTAG		5
576	rs29003107	GTTAGGTGCTTTCTAGTAAAGCCCAATACTGCTGCCGTCATCTCTTCTAC[T/C]TTATACTCAGGGAGAGCCCACCTGAGGAGGAACCTAAGCAGAGAACAGCA	ss38340312	5
577	rs43710106	CATAGTAATGCTTCCATTTCTCTGTGGAAACATAAGCGGGAAGCATGAAG[A/T]AGACAGGGGAGAGAGTCTCAGGAAAAGCAACTGGCTTGCTTTCATTCCTG	ss66538266	5
578	rs29024495	ATGGCTTTTCTCACCAGAAAGCATTAAAAATCTCTCTCCCATGGCTACAA[G/A]TCCCAGAAAGTATCTGATTTCTCAGAGCACAGTCCCTGGAGTCACTTTCT	ss38334595	5
579	rs29024494	TATTAGTTTACCCAACTGTAGCTTTTCACAATTGCATCTTCTTTCCAACA[C/A]TGATTCCAAATGGCTTTTCTCACCAGAAAGCATTAAAAATCTCTCTCCCA	ss38334594	5
580	rs43424975	AAAAAGTTTAAAAGCTAATATCATTTTCAGCTCCTTCATTTTACCCATTT[G/A]TCAATTAACTGGCAGAGCCAAAAGTAAAATGGAGGATCACTATTTTTCTG	ss65343234	5
581	rs29002469	GGGTTTGGAACATCTGAATGGACCAAACTAGGATGTTATCAAACTTAACC[G/A]AAGAGGTTGTATGAGTCTATTAATGCCTTTTTGCTAATAAATGTTTGCTA	ss38339950	5
582	rs29003294	TACTTCAAAATCCACATCCTCTTACATTTGTCACTTAAGAAATCTGGTAA[G/A]ATTATCCCTGATATTTAAAATTATAAACTTTGATAAAGGTGTATGTTCAT	ss38340528	5
583	rs29002466	GGTGTGTTTGCAATTAAAATGTTTTTATTTGATATTAATGATGGTAATCT[T/C]GACTAAGGCCAAAGCCAAAACAAACAGGGCTGTGGAAACAGAAAATCAAG	ss38339947	5
584	MYF	TGTTGCAAATTTCTACCAGGCTTTCTGTGACCACCTGACCTTTGGGTTTC[A/G]AAGGTGGTGACCTGCAGTTTAAGCGGCCGAATAAGCAAGGATTTTTTTTT		5
585	rs29001905	CCTCTTACTGAGAAAAGACAATGCCTCATTGTTTTTATCCTACTTGTCAC[T/C]CACACATTGCTTATACATAATGTCCACTCAATACAGACTCAATGTTTTGT	ss65346029ss38339297	5
586	rs29002468	CCATGAATTTTATTATGCATTAATAGGCAATTTCAGCTCAACTTTTAGTT[T/C]GTTAGAAGCAAGGATAGAGAACGCTAGTACTATTTGTTTTTTTTTTTTAA	ss38339949	5
587	rs29002465	TGAAGAAAATTCACAGGCAAGTAGCTGTTGGGTAGGTGAATGGAGGCAGT[G/A]AGTAAGGTGAAAGAGCCATGTCAGAGCAAACAATCCTAGAGTCCAGACAT	ss38339945	5
588	rs29001772	TTTACCTACATTGCTAGAGTAGTTGAAATATCAATTTTAAATATAAGGGG[G/A]AAAAAACCTGTGCCAGATAAGAGGACCTCTCATAATAATATGGAATACTG	ss38339142ss38340180	5
589	rs29009924	TTAAAAATCTGAAATTTTGCAAAAATGCAGAGATTTTTCCAACCTAAACT[C/G]TAGATATATTTTGGTATTTAAGTGAATGTTTGCTGTTGCCCTATCCTCAG	ss38324419	5
590	rs29009927	AGGTCTAGGCTTTTTAATAAGAACTTGGAATTCCTATACAGTGTTAGTGT[G/A]TAACTAAGAATGCAAAATGGTGCACCTGCTATGAAAGACAATATGGAGCT	ss38324422	5
591	rs29021807	AGTTCAACTGTTTGTGTGGAAAAGACATGCTTTCTATTCAGAAGGCATAG[C/A]GCAGAATATAGTTATAAAAATATTAGTCCCATACCTCTCGAATAGCAGTA	ss38330297ss38330296	5
592	rs29021806	TAGCCTACACATTCAGGCTTTCATCCTTCCTGCGCATCAGACCCAACCCA[G/A]TCTTGACCAAAGCTGATAGTGATCTGGAGGCTTATTCTCATGAGAAGTTA	ss38330295	5
593	rs43710116	AAGCAATTGCATGCAATTTCGTTGAGTATGAGGTTGTGGGTGTGGATTTT[A/G]TGCTTGACATAATGTCTCTGCTAAATTACTGACAGTGGTTTGTGGCTGTT	ss66538279	5
594	rs29003169	AGGACAAAAAATCTGCATATATAAGTGCAGTGGCAGATTGTATTCCCTGT[A/T]TCTACATTCAGAATAATTATGGACTTATTAAACAGGAATATTTAAACGTA	ss38340382	5
595	rs29003239	TGGAACCAGTCGTTTCAAGAACCCCAACCTGTGTATGAAGCCATTGGTAC[G/A]TATATTCTTTACTCCTTTCTAATTTTTCATTTGCAGTGGTATCCTTATAC	ss38340464	5
596	rs29001995	TATTTTTGTAAACCTAAATTGATATCTCCTTGTGTATTTATGGTAACCTA[T/C]GATTTTTATGTAAAAATGACTCTTAACCCTCGTGTTGAAATTTAGATTTA	ss38339399	5
597	rs29010308	CTTTTCAGTTTACAACAGGATCACTCCAGAATTCCACTATAAATCTGGAC[A/G]CATGTATTTTGCATAACTTGTATTTTTTATATAGCTTCTATTTTTAAGCA	ss64244810ss38324813	5
598	rs29012239	TCCACCACCAATCACCTATCTGATCTCAAGCAATTTATTAAACAGTCAAC[C/T]TCATTTTCTTCATCAGAAAAACAAAGTTAATGTAAACATACCTTGAAGTT	ss38323326	5
599	rs29012240	TTCTTCATCAGAAAAACAAAGTTAATGTAAACATACCTTGAAGTTTTTTA[T/G]GGAGAGCTAAAAAAGATATGTAACATTTTCAACAAAATGGCTTTTCATAT	ss38323327	5
600	rs29010787	CTCATTCTCTGACCCACAGATGGGAGGCCAGGTTGACCTAAACCCAAAGA[A/G]AGAAAAAGCTTTCGTGGGTGTCTGGAGGCTTAGAAGAGCTCGGCCTCATA	ss38325072	5
601	rs43706904	CGGAAGCACTGTAAGTGTTTGCCTCATGCTTCTGTATCAGTTTCAGGACC[A/C]TCGTAAATCAACAGTTGGCGGATGGAGGTGCTCAGACCAGAAATCATGGC	ss66538025	5
602	rs29013951	GAAATTAGGGGAAATAAAAACTTTACAGGAAAAATAAAGAGCTCAATGAT[A/G]GAATGATATGACTGATTTTCTAACATTCAAATACAGGGGTGAGTGCCAAA	ss38322852	5
603	rs29013950	CTTAATGTAAGATATTTCCATAATGTTGGGATTTTATATAGTGCCCATGG[T/C]TGACTTTAGAAATTAGGGGAAATAAAAACTTTACAGGAAAAATAAAGAGC	ss38322851	5
604	rs43708435	ACACACAGACTGTGGGCAGGAGCTGTGGGGTGTGATACCAACAGGCGATT[G/T]TCCTCTTGGTTCTGCCATCCTACCTGGGGGTCCCTTTCCACTTTCCCCAG	ss66538060	5
605	rs43708500	GTGAGTGGTCCAGCACTCCCTTCCCAGAACAGGGATGCTAAAATCTGAAA[A/G]CATTAGCAGAGTGGGGAGGGATGCTGAAAAAGCATTGACCTTTGTCTGGG	ss66538142	5
606	rs43710050	GTGGCTGAGATCCAGGCTCAGTATGACGACACTGCCGGTCGCAGCCGGGC[C/G]GAGGCTGAGTCCTGGTACCGCAGCAAGGTGAGTGGTCCAGCACTCCCTTC	ss66538200	5
607	rs17871182	GGCGGGAAGCCAAGTGCAGGGAGGTGAGACGCTAAGAGGCCCTTGTCCTC[G/A]AAGCCCCACTGCTTGGTTCCAGTCCCTGCAGGTTTGCTTGCTTTCAAGTA	ss28451523	5
608	rs29010361	ATTTATCCCCCACTTCTCCCCATACACTCTTACACCCCAGGTCCCCTCTA[G/A]TTTTTCCCCTGACTCTAAACTCGCTTCTCATCACTGAGCTGACCACAGTT	ss38324867	5
609	rs29004002	AGTCACGGAGGGGAACTTATGGTGTGGGGGATGTTAAGGGCCAGGTGACA[G/A]CTTAAGGAGTCCCCTCACATCAGACACTGTGGGCGCCCTGCTTCCTCAGC	ss38339193	5
610	rs29001818	TGAGAAGGGCAGGTCTGGGGGCCAGTCCTAAAGCCTGGCCACTCAGCGGA[G/A]CCTAAGTCCGAGTGACCAACCTGGGCCCGACCCCTCCACCCAGGGCTCCA	ss38339202	5
611	rs29003692	AACTCCTGACCTGCTGGCCCCCTTCCCTGCTGGCCCTGCTCTGACATCAT[T/C]CTGCCCTGGCGTGGGGTTACTTAGTTCTTCCTCTTGCCTTCCAGCAACTC	ss38340979	5
612	rs29001830	TTCTTCTGTTCCAACCACTTCTTATGAAGGAAGAAACTGTGGGAGGTCAG[T/C]GTGGGAAAGCTGAAGGGGACCGCCCTAAACCACCATGCATATGGCAGTAA	ss38339214	5
613	rs29001868	GATAGTCTGATCAAAGAACACCTATGTCTTCTCACATACTGTTAAATCTG[A/T]TTTATTCTAAGCATCTCCCTTAACCTGTTCTAAAACATAACAGCCAAGTC	ss38339255	5
614	rs29003499	AAGTCAGCACAGAGGGGCGCTGGGCTCCAGAAGCCCTCGAGTCTGGGAAC[T/C]GGGGACAGGAAAATCCAAGACCAAAGGAATCTCCCAGTCTTCCTCCAGGG	ss38340768	5
615	rs29018890	CAGAAGAGCTGTTCACTCAAGGGCCTGCTTCAGCCTTTCACCTCTCCAAG[A/C]CTCCATTTCCCCTTTGGCTGGCATAATGGAGCTAAAGCTTTTGGTCTGGG	ss38335987	5
616	rs43708509	TTTCGAATAAACAATGAACATGTCATTGATGCTACGTTGACCGGAGGCCC[C/T]GCCAGGTGAGAAGAGGGATGAGCAAGAAGGGATTTAGGAGTCCCTCAGGG	ss66538151	5
617	rs29002134	TAGTACGGTGATAGTCAAGGTTAACTTGATGTTCCTATTATAACACTTGA[T/C]TTTTTGAAAAAGAGGTAGAGTATCTTGGACTTAAAAAAAATTGTTGTACA	ss38339563	5
618	E228D18-38734	AGTATTGTATGTTGTAACAGACATGGTGAACAGAACTAAGCATATTAAAT[G/A]TTATGTATATATAACAAGTGGTAGGTGCTAATATTATGTTAACATTCTCA		5
619	rs43704003	GAGTTTCCATCAGAAGACTGTAGGGTTCTCAATTGAGTTAACTGTGGGGG[A/G]AAAAAGTCATTTTGGGCTATGAACTGACCCTGTGGCACTGAAAGGGATCT	ss66537775	5
620	rs29016423	AAGTTAAATGTTGAAGTGTTATCTTCACTCTCTTATTACTGTATGTTCTC[A/G]CTGTTAATATAATAAGACCTCCTGCCCTGCTCACATTTTGTGCTCATCCT	ss38332924	5
621	rs29016422	GGAAGTCAGGGCGTGCAATAGTGCAGGGTGTGGACCTCCCAGTGATATGA[T/C]TGAGACCTTCACCAAGAAAGCACGTGAGTCTCAATATGTGTGTTATATAC	ss38332923	5
622	rs29012217	TTGGAATCCAAAATTGTGGAAGAGAAGGAAGGAATCAAGGCTGGATAGAG[A/G]GAGAAATCAAGACATTATGTGTCTTCAGTGAAAGCCTTGGTCAACCTTTC	ss65349747ss38323304	5
623	rs29012216	TCCACATATGAGAGAAATGTAAATTGTTAACAAAGATTTAGTGTTTCTTT[A/G]AAACAAAATGACAGATCATTAACACAAAGTCTCCTGTGTTTTTAACACAA	ss38323303	5
624	rs29003943	AGCCTATAAGCATGAAACAGAATGTAAGTGCCATGAGTTTATAATTAATC[T/C]TGAGTGATAATACTTTGGAAGGAATGATGCTAAAGCTGAAACTCCAGTAC	ss38340734	5
625	rs29003917	ATGTCCCGGTTTTATTTCATCCCAATTAAACAAATCTTAAATTAGCTTGT[T/C]AGAATGATTATGCTTATAAAGGCACCGTATTTTTTGGAGATGCAAACCAA	ss38340532	5
626	rs29001869	TTGCCTTAAAACTGGGCATTAATACCTTCTTTGGGTAAGCCCCATTTTAA[T/C]TTTTCAATCCCAATTAGATTTTAGAGTACAAGAGTCAAACATTAGCCAAA	ss38339256	5
627	rs29003400	AAATTCAAACTCAGAAAATTGGGGAATAAAATACTTCTTTTTTCCAAAAT[T/C]CATCCCCTGAAAATGAAGAGTCATCTTATACCTAAAAGTGCTTAAAAGTC	ss38340654	5
628	rs29003935	ACTTAAAGCTGGTGTTTCTAAATCCAGGTCTCCTGCAGCAGCAATTTCTT[T/C]CAGCCCCTATTTTTATAATTTTTAAAAACACTAATAAAGTATAAAAGAGA	ss38340657	5
629	rs29003440	GATATATGATAAAATATTTAAAATGCCCAAGCTATTTTAATTAACCATAA[G/A]TAAATTTTTAAGAAATTCCTAAAACAAGACAAAAAATTTTTTAAAATATA	ss38340697	5
630	rs29003957	TGGGCTGTTGGTAGCAGATTTTCAGTTTTAAAATACCAGGACATCTTTTT[T/C]CTTGTGGTCCATGAAAGTACACAGTAATCCAAATTCCAGCCTACAGTGCA	ss38340836	5
631	rs29003937	TGTCTTTAACAATACCAATAATCTCATCATGTGGTTTTTGGAAGAATTAA[G/A]TAAGATACTATGTCAAAGTGCCTAATACGTAGTAGTTCTGTAAAATTGTT	ss38340693	5
632	rs29010249	CTAATAGGGTAGCCACAAGCCATTGTGGCTTTGGCACTTGAAATGTGTCT[C/T]GTCTTAACTGAGATGTGCTATAAATGTAAAATGCAAACCAAATTTCAAAG	ss64801926ss38324754	5
633	rs29010250	CAGTCCAAAGACAAAAAAGAATATTTTTTTTTCTTCTAGAAAATGCTATA[C/A]ATTGCAATATTTCCTTGTGAATATGATAGGCTTTCTAAAGGAGAAGGAAG	ss38324755	5
634	rs29022394	AATAGGATCTACTCTTAATTGCTTATGGTAAAACTATGCCATGATGCCTA[T/C]TGAGCATAAATCAGGGTTTATAATTGTATATTTTCATGATAATTAAAGTA	ss38330890	5
635	rs29003235	GAAGCTAAAGGAGATTTAGTCCTAGACCTGTGTTTTCTCTCCTGGGGCCC[T/C]TTTTAAGATTCATGTCCCTCATCTTCTGCAAACTGTCAGCTGGAACAGGG	ss38340460	5
636	rs29003264	CCAATAGAGATATAATATAATTTATGTGCCTGTCTGTTTCCTCTACAAAC[G/A]TTTGTGGTGCCTGTTTTTGCACTCATCACACACTGAGTGATTCCAATGTG	ss38340495	5
637	rs29003266	GAATAGCAAGCTTGATTAAAGACAGCTAACATCATTTCAGGATGGGAAGT[T/C]GTGGAGAACTAATTTGTTGAAATTCTTTGAGGAAATCACTGCCCCTGTGA	ss38340498	5
638	rs29002568	CATATACCCTTGGGAACGTGTGCTGTACTTGTTAAGGAAGTCTAGGGCTC[T/C]GAAATCCTGGTTCACAAAGCACTAACATTTTTTCTTTTTGCAACAAGAAA	ss38340073	5
639	rs29003583	GGGTTTAATATCCAGACCAACTCTCAGGATTATAGATAGGAAGTTAGAAA[G/A]CACACAGGTCAATGCTCCAAAATTTTAGCCACATTTTCCCTAAGTGCTTC	ss38340863	5
640	rs29016523	ACTATCAGCCATTTTCAAAACAGAATTTGCTAGTAGCTGCTAGCTGCAAC[C/T]TTGTAGTTCCAAAGCCCTCCTCCACCCACAATCTTCCCAACTATGTAAAC	ss38333027	5
641	rs29018584	TGAGTATGTAAATAAGTATTCAAAGAAATAACGAGGGCTAGATTATTTAC[A/C]TTTTAGTAAGCTAAAAAAACATGGATGTAGCAAAACTGTGCTGAAATAAA	ss38335678	5
642	AF440372	TGACACGTGTGACAACATGGATGAATCTTGAGGACATTATATTAAGTGAA[G/A]TAAGCCAATCGTAAAAGAAAAATGCTATATGGTTTCACTTATATGAGGTA		5
643	rs43705605	TGATGTATAAAAATGTAATTCCCAATTTTTCTTTCCATTTTGGAGGCATG[A/G]TTGTGAACTTAAAGTTTATAATTCTGTAAATACATACTTATTTTCAATAT	ss66537906	5
644	rs29018610	TCCTGGAGAGACCTCTAGAAGCATTAACTCTGTCTCCCGATATTGTCCCC[G/A]TTTTTAAAAGGTTGTGGTCCTGACCTGAGATCAGCTTTAATGGACCACTA	ss38335704	5
645	rs43710038	TTTGAAGATTTATTTAAGGTGGTGAAAAAATGATCTTCAACCATCTTTAA[A/C]TTAGTAAGCGAAAAAATGATAATTTAATTAAGAATTGCATTGTTGTATTT	ss66538182	5
646	rs43710052	AAACAATACTGGAGCATGATCTCCCACTCAAGCCAGAGTCCACATTTGTC[A/G]TTTTTGTTGTTTTTCTAAAAACAGATGCAAGTCCAGCATGAGGATCAGTA	ss66538202	5
647	rs43705533	GGTTGAGAAGATGTCCCTATGGTCGGCCTATCTTCAAAGATGTGTCCTTT[C/T]GAAAGGGGACTAGGGCATGCTCCATGCTTCGCACTAGGGGAAAAAATGCT	ss66537818	5
648	rs43710041	GTTAGAAATGGACCACAACTTGGTTACCCTCCTCTTCCCCGCCCCCACTC[C/T]AACTGGGCACTTCTCTACCCCCATCCTGCCTCTCTAGGTCCTGGAATAAA	ss66538185	5
649	rs29024740	GTTTCTCTAAGTGTTCAAGGTTAAAGAGTACAACTTTCTGTATGTGGTCA[T/C]TTTTTTCCACACGTGGTGGCAGTGCTTCTGTTTCAGCAGGTTTTCATACA	ss38334842	5
650	rs29013281	GGAACTTGCACATGATGCTTTGAATATAATCTCAAATGGAGGCTGGAATA[A/G]AGAGTTGCTAAAGCGAGTTAATGGGGAAACTGACTGGAAAGCAGCCATTG	ss38322168	5
651	rs29002595	ACTATTTTCATAATAATTTTGTATTAACTTTGGATTTAAGGCCCTTATTC[T/C]TCAAGTTTAGTAGGCAATATTTCTGTGAGTAAATAGCATTTRTAAGTACA	ss38340107	5
652	rs29004128	AGAAAGTGGGAAAATGCTATATTATTCCTTTATGATGAAGGAATCTTCTA[T/C]AGTTATGTTAGAGAAACTAACTGCATTCATGAAAAAGTGCTTAGACTTCA	ss38340106	5
653	rs29004127	CAAAAAGAGTTCTCCCCATAATAAGGATATTATGTATTCTAACAATAATC[A/T]ATCATTTTAAAAAGGATTCCTTCTTTTCTGTTTGTAATAAAACTTGCCTT	ss38340105	5
654	rs29002171	GAAGTAACAAAGGAAACTGACAAAATAAAGATTGAAAAGTTCTGGAACAA[G/A]GAAATTTGTTTTCCAAACTAATTGRATTCTCTTTTTCCCATCTAAGTCCT	ss38339602	5
655	rs29002682	AGGCCAGACAAGAAATTCAGGCAGGGTTTTACTAGGGCTCCTGTTGCAGC[A/T]GGGGCTGCGRGGAGSGGGAGGGCGAGAACAATCAGCAGGGTCCCTTGTTC	ss38341158	5
656	rs29012597	AGAATATACTTTGGATACCCAAAGCTTGAAAAACATTCTGCTTGGTGGAC[A/G]CATTGATATACTAAGCAGATCTCAGGCCCTGAGTCCATAGGAAAGGTCAC	ss38323692	5
657	rs29003193	GTGGAGTGGAATTTGTTTCTCTTCAACAAACTTGTATTAAGATATTCTGA[T/C]TGGTTGCACCATTCGCACTAGTTAGACATTATCTTTTCCACAGYTATTAC	ss38340410	5
658	rs29003192	ATGCAATAYTGGTAGAGGAATGTCCTAAGAGAATATTACTATGTATACAT[G/A]TAGGAACCAAGGATGAGAATATTATGAAATCCATGACATTATCCAGATTT	ss38340409	5
659	rs29003246	CAACCAAGAAATGAGTAGCATTTGTTGCATTTCTTTGAATATAAGTAAAA[T/C]AATTAGATAACTGGTCTTTTGTGCTTCTCTGAGCTACCACAAAATTGTCA	ss38340471	5
660	rs29003581	TTGTAAAAGTCCATATTAACCTGGCAGTTACATGTACCTAGCAGGTGTTG[T/C]CTAGGAAGCTGTGTTTCCTTAGAATTAACGACATGCGATTATTGTAGCCA	ss38340861	5
661	rs29003622	GGGACGATGGAGAGGCCCAAAGGCAACAGAGATGGAATTCAGCTTCATTT[A/C]GAAAAGGAAATCGGTTTCAGTTGCAGAGCCCTCATCTCTTCATCAGAGGA	ss38340902	5
662	rs29003242	CCCACTTTATACATTCCTCTTTAAAAAGTAAAAATAAAGCCAAAACAAAA[G/A]AGCAACCCATGGAGATCAACTAAATGTGAGAAATGCACTTTTCCTAAAAC	ss38340467	5
663	rs29003241	GTGTCTGCACAAATACAGTGCCTGCACATACAATGCTGTGTGTAAATAAT[T/C]GATATACTTTTGGACAACTTCCCACTTTATACATTCCTCTTTAAAAAGTA	ss38340466	5
664	rs29003901	CCACGTATCTAACACATAGGCACATTTTCCTCCAGGCAGGTTGAAACAGY[G/A]TGAGCATAGACATAAAATAATCATCTGACTCACTGCCAACCTTTGCCCTC	ss38340415	5
665	rs29009717	TATTAAATGTATTTTATGCAGCTATGATTATACATGGCCCCTTGGCTTTT[A/G]CATACATTATGTTTAATCCTCACAAACACCCCTGTTGAAACAGTATCATT	ss38324210	5
666	rs29003802	GACTACAAAGTAGGGAAAGGAGTAAGATTTGAGGGCACGGGTATTACTGA[G/A]AAGGAGACTAAGCACCACACGGAGAGACTGTTTGAAAGTATCCATGGTCT	ss38341115	5
667	rs29002609	ACCAGCCTTGCTGAAAAGACAATAAACCAAAGGGAACATTCCCCAGCTCC[T/C]AAGGTGGCCTCTTTAACCATGGTTGAACACAGACTTCTCTCTCTCCTCCC	ss38340124	5
668	rs29002141	GAGGAGTGTGTCAACACAGACAAGAGCTTCTCCAGTCAGGGGGTGCTGGA[G/A]CAGAGCCCCAGGGGGTGGGGAGGCAGGTCAGAGGAACAGATGGCAGCCAT	ss38339570	5
669	rs29002142	GAACAGGCTGCTTTTAAAGAGCAAAAGAAACAAGAAAGGCTATCAATCTT[T/C]TAAGAAAAAGGAAGGATAAGCTAGGAAATAATTAGGGGAAAATAATATCT	ss38339571	5
670	rs29002145	GGGACTGCCCCATTAAGAAAATGCTTTGGGTAGGGTGTTAAGGAAACTTC[T/C]AGGAAAGTGGCAAACCCATAGCTAAAATTCCAGGCCAAGATTGCTGGGGG	ss38339576	5
671	rs29002144	TAGTTTATACAACCCAGCTCTCCACGGGTAAAGTCAATGCTGATTAACGA[T/C]GAGCTTCTGCATATGAGCGAAAACACATTTTTATACCTAAAGGCTGATTG	ss38339573	5
672	rs29004052	AATGATCATAAAGCAAGAAGACCCCTGGGACTCTATTCTGTTTAGGCAAA[G/A]GCAGGTGTGCTGGGGAGCTTTATATTTGCACAYAAACACAGAAAGCAGGG	ss38339574	5
673	rs29011637	TACAGATTCTCAACCTGAGTTAGAGGTGGATGAAAAGGAAGCAGTTTTCT[A/G]GGGCGTGTTTTCATGTCAATAGATTCATTTACTCAAATGTGTGATAAACA	ss38325933	5
674	rs29021647	GGAGGTCAGAGAAGCGGAGAGCTGTCTCTTTAACTAGAACCAAGTCCTTA[G/A]GGGCCGCTCCAGTAAAGTCATCGCTATCACTGTCTGTAGTGGGTTGTAGC	ss38330132	5
675	rs29012227	ACCACCAACCTATCAGGAAGTTCTGTTCAAGATACCTCCCCAGCCAGTCC[C/A]TCAGTATGAATTCATTTATAAGCATATTTTTCAACTGCCAATTAGGATGA	ss38323314	5
676	rs29012226	ACTCAGGCATGAGCTACTATTATCTGGGTACTTCTGAGAGCATGTGGGAG[C/T]GGGGTCTGTCCTGAAAAGGCCTCACTCGGTTACATCAGCAGTGAGTCCTG	ss38323313	5
677	rs29012226	TTTTTTAAATTTTGTGTTGGCTCTGGAATATAAAATTGCTCGCCATCCTC[C/T]ACGAATATTCCTTTCATACGGGTAAGGTGTATNANCAGATGTGTGTGTCT		5
678	rs29012619	ttttttaaattttgtgttggctctggaatataaaattgctcgccatcctc[C/T]acgaatattcctttcatacgggtaaggtgtatnancagatgtgtgtgtct		5
679	rs29013289	CTTCTTCAGAACTTTCTCTTTTTTATCTTGCTGCATATTTGTACTTCTTA[T/A]CAAATGGAGATATTATTCAGGGATTTAAATACATGATTTTTTTTTGTGTT		5
680	rs29019962	GAAGCTATATGGACTGCTCTCTCTGACGGGAGTGATGACACCTATTCACA[G/A]ATCAGTTACAGAGTCACTCTGCTGTACAGCAGAAATTAACAATTATTTAT	ss38327858	5
681	rs29027363	TAGGATCTGCTTTATAGGTTATGAGTCTTCAGCTTTCTGTGTCCACAGCA[T/C]CTGACATATAGGTCCTAAGCTAAAATGCAGCCTCTGCATAGAATGTCTTC	ss38329750	5
682	rs29027364	GCAGCCTCTGCATAGAATGTCTTCTAAGTTGGCCAGCATATATCAGTGAC[C/T]TAGGACATGAAGTAGAAAAGGGGAAATATCTGTGTTATTTTAGATGCACC	ss38329751	5
683	rs29013289	AACTGTCCTCGTAGTCAGACATTCAGTACCCACCAGTGTGGTCATCTTAG[G/A]GGCATTTGCACTGTTTAAGGCAGAGCCTTCTGCAGGCTGGGGGAGGGGAC	ss38322176	5
684	rs43705558	TATGAATATCATTCCACATAAAAAAACTACCAAACTAGAAGCAAGAACAA[A/G]GTATAAAATATAGAGGACAAATGGCTCTTCATGACTGAGGAAGACATTCA	ss66537846	5
685	rs29016859	TCGGGCTTGCTGATATAGCACGAGTGGAGTTTTCCATAGGAAATTAACCA[G/A]GTAACACTCACATTCTTTCCCTTCTCTCCTTTCCACTCTTCTCTTCCCTC	ss38333147	5
686	rs29012619	TAAATTTGGAATATTTAATGTCTAAGAATAGCTAAGAACCCATAAAAAAA[G/T]AAACATATTTGTTATTGTACCAAATCCATAGTTATTATAAGGCTATAATA	ss38323714	5
687	rs29012620	GGAAAGTAAAAAGAGAATCACAGATACATGGAAACTTCAGTGAGGAAAGG[G/C]TGGATTTTTCCTAAGCCACATGATGATCAGTGATTTTTGACATAGTGGAA	ss38323715	5
688	rs29003538	ACTGAGAGAAGGAAAGCTCTCTCTGGATGGGGCTACAGTCAAAGTTAGGA[T/C]GGGAAGGGTCTTAAAAGTTGGGAAGGAAACAAGACAGAAAACTGTGGATA	ss38340812	5
689	rs29003540	TCCTTCTCTGGCCAGCTATAGGGTCTCTGGGGAGCAAAGTGACTAAGATG[G/C]GGAGAATTTCTGGAGTCCTCCCTGTCCCTGGCCTTAGGCCTCACCACTGG	ss38340814	5
690	rs29001961	TCTACAAGCCTCAGTTTCTACAAAATGGGGCTAATGATAGCACTTACTTT[A/T]CCGAGTCTTAATGAAACTCAAATGGAATAATCCAAATATTGAGCATAAAT	ss38339359	5
691	rs29003203	GCAGCTGTGAACACAATGCCAAAGGAACTCTAGTCCTTAACCACACTGCA[G/A]TTCCGCAATTGTGCCAATCTGGAGTAACAACACATCCAGACAAGGGATAA	ss38340425	5
692	rs29003204	AAAATCTTAATATTTGTTGAAAATATCATGCCATAGAATATAAAAAGTTA[T/C]GGTATCGGCAGGGAAGGGTGGGAGCGGTCAGTACTTAAGTTCCCTTTCTC	ss38340426	5
693	rs43706834	TTCCTAACTGCCTGACCTTGACAGATGGCTTGCCCCCGATTTCTTATCTA[T/C]CGCATCAGGAAAGGGCAGAATGCTAACAAATCTGAGTGCCTAGAACCATC	ss66537942	5
694	rs29003580	AGGAAATTGGGCTGCACACCTCCAACTGGATACGGAGGAGCCCATGAACG[G/A]GACAGCATGGAGTAAGCTCTGACACTGAGGGGAGGCGGCAAGAAGAGCAG	ss38340860	5
695	rs29009890	GATTAAATTAGATATTGCTAATAAATAGAAATCTTCTCTTCAGATCAACA[T/C]TGTTCATCCCTTTCCTGCAGTTTGAACACCTTTCCTTGTTGACTTGATTC	ss38324385	5
696	rs29009891	GGAAAATGCAGCCAATGATGATTGTGGAGTCATATTTGATTAACAGATAT[A/G]ATTCAATTTAAAGTCTCCAGATAAACAGCTTAAGCCTAATTAATAGGTGA	ss38324386	5
697	rs29009893	TTCCAACTTCTTCTTGTGACACTTCTACTTTCTTTCACTTTGTTTCATTC[G/A]TTCTCATATTAATTTTCCCTCTTTAAAAATGAGCTAGGACATATGCTCAT	ss38324388	5
698	rs29017601	GTCTCCTCTGTAAGTGAGGACGACCACACTGCAGTGCTCTGAAGGTAAAA[T/C]GTTTCACTATATGCCAGGCACTGTGCGAAGGACGTGAGATCTCTGGTTTC	ss38333907	5
699	rs43706834	CCTTTGTTCATTTTTGCCTCACTAATAACACCTAGACTCATACTTTGGCC[C/T]CAGCAGTACAGAGGATACAGGTATTGTTTTCTTTAAAAAAAAAAACAAAA	ss66537942	5
700	rs29023011	AGAGCTAAAATATCTCAGTAAGATCAAAATGATTTATTGGATTTATTAGC[A/G]CAGTGATCATTTAAATACATTTTCCTACATTTTGCAGTGCTAAATTCATC	ss38336298	5
701	rs29023012	TTAACCGCTCTTTGCCTTCTCCCAAAGTCACCCACTTTTGATATTTTTTT[C/G]CATAACTTGATTCAATTTTTTCTGCTCTTGCCACATTTTCTCCAGCTCCT	ss38336299	5
702	rs43706847	TGCCTGGATCGGGGCCAGCCAGGGAAATTAGCTCAGACCCACAGGCCCCT[G/T]GGAGAGGTGTCAGGCAAAAATAGACCAGAGAAAGCCAGCGAATCCTTGAG	ss66537956	5
703	rs29027240	AAAATGGACAACGAAAAGCCAGCTTGAGAGGAGGGCGGGGGGTAAGGGAC[G/A]GACTGAGGGCGGCGACGGCACTAAATGAAAACCAACCATTCAATACCCTG	ss38329627	5
704	rs29027242	GCAGGGAAGTGAGGTCAAAGTCAACGGTGGGGTTCGCGTCTGGACGACTG[C/G]TATTATAGTCCTAATGAGGCTTAAACACCACACGTTGCTCCTGCGATGAA	ss38329629	5
705	rs29011984	GAACATCTTAGAGCTCTGTCTACCACAGCCCCCCACCTTTTAACTTGATA[A/C]ATGTATCCCCAAATACAGACTACATCTCCCAGGCTCCCTTACAGCTATGA	ss38323069	5
706	rs29013654	ACTTATTTACATGAATCTCAATCTTGTTGTTTTCCTTTTTCTGTTAAACA[G/A]TTTCTATGCAGTTTCTTTGTTTCTTCTTTCTCCAGTCATTGCAGTATGAT	ss38322550ss63359633	5
707	rs29013655	TTTTTCTGTTAAACAGTTTCTATGCAGTTTCTTTGTTTCTTCTTTCTCCA[G/T]TCATTGCAGTATGATTTTTGAAGTGATCCTGTTTTTCCTTAAATCCAGTA	ss63359635ss38322551	5
708	rs29010421	ACAGAGGACTGTATGTGAGGACTCAAAGACCTTTCTTTGAGTCTATCCTG[A/G]CACCCTCAGATTGAGTTAGTACTTGGATCACAGCTCTGTGTGTTAGAGTG	ss38324928	5
709	rs29018394	ACAATTGTCTGATCTTTTATGCCCCAACCATAGGTAATTCAAGGCCTTGC[T/C]TGGCAGGCCTCATGAGGAGAAACTGTCCCGGCCTCACCAGGTTTCTACAG	ss38335487	5
710	rs29027236	TCTTTAAAGAGGCCTCATCAAACTCTGGAGGCCAACCAACAGGGTTTCTC[T/C]TGAACAACAGGAGGCAGAGAATTATAAATTTATAAAAACATCTTGTTTCT	ss38329623	5
711	rs29027237	TATTCTGAAGCAGGAAGTACAGACTTCTTGTTAATAATTCCCAATCTTGT[C/G]CAAATTAATGCACGTTAAAATAAATCATAAAGTTGAGTTAGAGATCTCAT	ss38329624	5
712	rs29027238	CAAACTCCACTTTTTACTTTTTTGCAGAAAAACAGTTCTAGATTAGAATT[T/C]GCTTCTTTGAGGTAGTAGTGTAGAGATGTGTGCTTCTTCCAGAACTCTGG	ss38329625	5
713	rs29009713	TCCTAGCAGTAAAGTCAGAATTCAAACTTATGCTTTTTAAGCCTAATCTC[C/T]CCCTATCTTTTCTTCAGAGCCCATTAATTCAAATGATTCACTTCAATGAA	ss38324206	5
714	rs17871339	GTAAATTTCAGATATCCTGAAGGTGAGATCCAACCCTTTTGTACA[T/C]TGGTTACCAGTTAACATCTACAGAAGGAAAAACAAGATTTAAAACATACAAAGAGTCTGTTTAAGACATTTATAATTGCAGTGTATAAGCTTGTAAAAAATTTTTTCAGATCAAACAGTGTTTTCTAGGACTGATAATGAAAAATGCCTTCCAATAATGAGATTCTATGTTTAGGTTTTTTTGTGTTCCTTACCAGGAACAATCTTCTCTCTCTTGCTAGCTTATTATCTCTGACWAAAAAAARGGTWATCCCAGTAGTAATATTCAGATGGAAAACCAATTTCCCCAAATAACTAACTCTTCTCGTAGCACTGATTCTTGTGGCTCCTGAAAGTTTAAGGGGCTCAAA…		5
715	rs29014017	TTTGAGGTAGGAGAAGGCAGAGAGAGAGGTCAGTTCCTCCAAGGGACTCT[T/C]GGACCTTTTATTTCAGGCTTGTTGTTTAAGAAGGCTTTTCATGCCTCTGT	ss38322918	5
716	rs29014016	GTCTGGGACTGCTGCAGGGCAGTCCTCGAATATAATGTGACTCAGCTGAA[C/T]ACATTGATTTCTCACAGCCAGGGATTAACTCCCTCTATCGAAGGGCCATG	ss38322917	5
717	rs29014015	CCCACGTCCTCTGTTTTTGATTAAAAACCCCTCTGCCCCTTAGTGATGAT[T/G]CTATAGTCGATCTCATCCCGAAAGGTCCATATTCCACATCCAGCTGGGTC	ss38322916	5
718	rs29024670	GGATTGTGGTGGTGGGTACACCATCCATCGGGTTGTCAAAATTCCTAGAA[T/C]GCTAAACCCTCCGAAGGGTGATTGTACTGCATATAAATTCGACCTCATCT	ss38334770	5
719	rs29020609	CATTATTTGCATAATTTTAACAAGAAGGACACAGGTGGTAAGCGGCATTC[C/G]GATGCTCTGGAGGTGAGCAGAGTGAGGCCTGGAGAAAGGGAGACTGCTGA	ss38328297	5
720	rs29010247	GTAAATATCACTTAGGAGATAGGATTAAATATTTAGGAATATGAGTTACA[C/T]GTAGAGAGCAAGGAGCACATATTCTGGATTAGATGATTGTGACTTAACAC	ss38324752	5
721	rs29027083	TGGGAGGTCCCGGGAGAAGTCAGGTACTGTGCAACCCTGCCCAGGGTGCC[G/A]CTGGGTTGGAGCCTGGGTCCTGGAGTCACTGGCTTGAGTTTGGACCCTGG	ss38329470	5
722	rs43703979	AGAGAGACAAATCAAGCTAACAGAAATTTGGATGTGTGGATTTTTCAGTT[C/T]TGGAAGTTACATGAAACTAACTGGCTGTGGTCACACATAACGGATTCTTA	ss66537748	5
723	AC137534	GCTCGGGGGCTGGGAACCTCACCCCCACTGAAACCACAGCCCAGGAGCGG[T/C]GACCATGGGATTCCTAAGACTCACCCAAGAAGATGCACGCAGCCTGCCTG		5
724	AC137534	GTACGCATTCAGTAGACATTCATGGAGCGCCTACTGAGTACCAGGCAGTG[A/T]GGAGAGTGTTGGGTGCATGGGGTGAACAAAAATGTGACCCCAGCCTTGAA		5
725	rs29011980	CTCAAGTTATTTGTTTGACAAGCTGGCAGGGGGAGCTGCCTCCAAGCCAG[C/G]TGCTGGATGAGGGGCTAGGGACCTAACTAGGGCTCTGAGCCATGACCTGA	ss38323065	5
726	rs29010136	AGTTTCAGAAGCTCAGCTGCCATTTTGGATCTAAGTTCCTGCAGAGCCCA[G/T]CCTTATGGCACACCAAACTCTGGTAATTCAGGAGCAAATAAAAATGAGTT	ss38324636	5
727	rs29003183	AAGACGGGTGAGGCTGCCAGCTCTCAGAACGGAAACTGACGCCAGCCTCA[G/C]GAGACCCTGTTCCTAGACCCTGTTTCCCTGTGGGGCCCACCCCTCCCTTC	ss38340398	5
728	rs29003188	AGGACTGCAGAAAGCATCACAAAGAAGCTGGTTGTGACAGCGACCTCAGC[G/A]GTCAGCTGCATTCGGTTAGGCAGGTGGGGGTGTGGTGGGCAAGAAGTGTA	ss38340403	5
729	rs29003186	TYTGCTCAGCAGACTGAGCAAGGTTTGAGGGGTCTCGCCTCTTGGGAATG[T/C]GGGAAGTTAGAAGACCTGGTTCCTTCCCCAGAAATGAGCCAGCTGGCTGG		5
730	rs43705566	ATTACACTTTAAGAATTACTACTTAAGTTCAATACAGTTAAGATCCTTTT[A/T]AAAATGTCTCTTTATTAATCAATTTGGCTTTTCAATTAATCATTTGAGAT	ss66537855	5
731	rs29026124	CCCAAGTCCTGGCATCCATCTAAGGCCTTCAAGTCGGCTCTGCTTGGCCC[T/C]CAGCATCACCCAGCACCCTCCGCCCCCGCCGAGCCCCGTGGTCTCACCGT	ss38332020	5
732	rs29012925	CCATCCTGCCAGGAAACAGGCTGCCTGCTGAGGAGTGGGCTCCCCGTGAC[G/A]GGTTACAGCTGTACAACGAACGGATGCTCCCTCCTCCCGACCAAGCCTTC	ss38324024	5
733	rs17871378	TCAGGGGTTACCTGGAGAATTCAGGGGCCCTTCTAGCTAGAACAAAGGCT[A/C]ACGGAAGGAGGTACAGGTGGGGCCAGGTGTAGGAGGGCAACCCTCCCCTC	ss38340988ss28451719	5
734	rs29003175	CCTAGGAAAAGCAGACAGACCTAWAAATAATATAGATGCAGAGAAGGCCA[A/C]ATTTGGTCACTGCAGCCGGACTTACAGAGATATCCCTATATGTGTAAAAT	ss38340389	5
735	rs29003182	GTCTCAAGCAGGATATGGAGGGGGGTTCCCAGGGTTGGTTTATTCCTCAC[G/C]TTTGCAGAATCAGAAACTTAATTTTGTCAGCGTCCCTAGAATTATAGGCC	ss38340396	5
736	rs29003969	CTTCCTCAACAGGTCTTCGAGCTTGCTAGACTCCTCAAAGTGAATCCCTA[T/C]GTCCTCATTCTCTGCTATGATAACATCTCTGTAGAACAAGGATRTGTCGA	ss38340990	5
737	rs29002571	AAAATAATTATTAAATAGGGAGAATAATCCTGTCATTTAACAATGAACAT[G/A]TTCCTAGATGCCAAAAACTGTCTCTGAGTGGTTTCCAAACTTCAAGGCCY		5
738	rs29002570	CAAATGCAACCCAGTATAGTGTCACAGAAAGCAAGCCAGATTCAGAACAC[G/A]TCACTGATGACTAGTTCCCTGCCTGGTCAAACTATTTTAAAATAATTATT	ss38340075	5
739	rs29011061	GCTCACACTTAGGCTGCTTCCAAGTTTTAGCTCCTGTGAATAATGCCACC[G/A]TGAACCTTAGCATACTAACCGAATGCGTGTTTTTACCCAGTGGAGGTAAC	ss38325348	5
740	rs29023691	GTGCTGAGTGTGGAGCTGAGTGACTGAGCAGAAATCGGCATCCGGCCTCC[G/A]GTGACCTCGGATCCTGGTGTAGCCCCGCCCTAGGCAGGCTGCCTGGTATT	ss38336986	5
741	rs29023692	GAGCAGAAATCGGCATCCGGCCTCCGGTGACCTCGGATCCTGGTGTAGCC[C/T]CGCCCTAGGCAGGCTGCCTGGTATTCTTCGAGGTCTCCCTCGGGCCCCCT	ss38336987	5
742	rs29013386	GAGTTCATTAAACTTTTTCAATGTTTCTCTTTTCTTTAGCATAATCGCTA[G/C]TGCTATATTTTCAGGTTCAATTTTATTTGCTTCTATTGTGTTTAATTTGC	ss38322277ss65363190	5
743	rs29013383	ATGTGGTGGGCTGCCACCTGTGACTGCTGAACAGACCAGTTACATCACTC[G/A]GAGTTGACAAATGGAGGCTTTCTTGTTCTAACTTTACTTCTGAGCTAATG	ss38322274ss65363187	6
744	rs29013456	ATTAACAAACTATGATAAAAATTTCTGTCTGCTTGTGCTTTTAAAGGAAA[C/T]GACTTTAGCACATGTATTTAAATGATATTTTAGGTAAAAGTGATAAGCAT	ss38322348ss64836016	6
745	rs29013369	AGGGACTGAACCCCATGTCTCCTGTGTTACAAATGGATACATTACCACCC[G/A]GCCACCTAGGAAGCAAGCCCAAAGTTGTGAATACTTATGTTAAAACTTGT	ss38322260	6
746	rs29013370	CTAATCATTTTTATAAATGCCCACCACAGACATGACTAATGTCAGTATGA[C/T]TTGAGCCACACAGCATATACTTTCTACTATATGTGGGTGCTTAAGCCACT	ss38322261	6
747	rs29018469	AATATTCTTCATAAGCTGCAATCCATTAATTATGGTTTATTTAGTTCACA[G/A]TGACTTAGTAACAGCAGCAGCACGTGGTCTCCTGACCACATGGCTTGATG	ss38335562	6
748	rs29018471	CATGGCTTGATGGCCATTATGGCCTCCCAACAGGGCTCCCAGCAGGGCTT[C/G]TGCAGTGCTCCCAGCCTGTGTAGAATGCAGCAGCACAGCCCCTTAGTGGT	ss38335564	6
749	rs29018472	ATTTGATTGTCTCTCCTCTGTAGTTTGGTTTGGGCTACTTTTGTGGTGGA[T/C]TGACTCTCAGTTGGCTTTGCAGATTTTTAATGAGGAGCAAACATTGTTTT	ss38335565	6
750	rs29013634	ACCAGTATGTCAGCACCACCTAGGAACTGAGATGCACAGTACTGGGCCCC[A/G]CCCTAGGTCTTCTGAATTAGAATTTGGGAAATGGGCCCAATAATATGTTT	ss38322530	6
751	rs29013632	GTTAGGAACATATGAAGGACCCAAGTACGAAAGGGTTAGTGATGTTCCAA[C/T]GACATGGAGCCCATAGACTGGTGTCCCTGGACCAATTGCAGAATCACTGA	ss38322528	6
752	rs29024574	GGAAAACATGATACAAAAATAAAGCAGATATCAGATCGAGTGCTGAAAGC[A/G]CTCAGAGACAATAGTTTACCTCCCACGAGGATTCCTTTCAGCTGGTTAAG	ss38334674	6
753	rs29023109	GCCCCTGGAGAGGGGTCAGAAAGTGTCCCTGGGGCAGGGACTGCAGCACC[T/C]TCCTGTTGGGTTTTTGGGATATCCCATATCCATGGGATTTTCCAGGCAAG	ss38336396	6
754	rs29024443	GAGTCTAAAACGTATGCTCCCTTCAGCACCCATAAAGCATGCCTTCCTGT[C/A]TGCCTGGCAGCTGGGTGCAACCTGAGAAGTCCATGCCAGTTCCCTGGAGG	ss38334543ss64129463	6
755	rs29013836	TCACATGTTCCCTGTTTAAACAGGTAATGTTAAGTAAATTGGTAGCATTT[C/T]CATAATTCCTACTGGAAAGAAGCTCACATTGTAAGTGACCAAACATCAGA	ss38322735	6
756	rs29015744	TTTTATTACGATGTACAATACATGCTTGTTGATGGTTTAGCAAAAAGAAA[A/G]GGAGGATTTTTCTTAGACACATACAGTACTATAAAACAACTTTAATCCTT	ss64489240ss38332234	6
757	rs29025923	TCAGGGAGACAGTTTGACAATAGTATTTTAAAATCTATCAACAGAGACAT[T/C]TGCTACAGCAGTTTCACTTGTAGGAATTTATCCTACCAGTATATCCACAT	ss38331819	6
758	rs29025925	ATCAGAAACAATCCAAGTGTCTGTCAGTAAGGCACTGGATAAGTGGGGTT[T/C]GTCTGTATAGTGGAAAACTAAGCAGAAGAATAGGACACTCTTTACATGAT	ss38331821	6
759	rs29015320	AAGTCAGTCCTTTATTATCAGGATTTAACTACCCAGGGCGGTGCCCTCCT[T/G]GGATTTACTGAAACTAAATGCTTTGATTACTCAATTTCAGTTTTAATGAG	ss38327022	6
760	rs29012386	TATCCCTCCCTGCTTTTCCTCAGTTGACATTAGAGGTCATCTTCTTTCTC[A/C]AAGTTTTAACGTGATTTTATCTTCAGGCTGCACTTTTCTTTGTTTTACTC	ss38323473ss64252042	6
761	rs29012835	TTTGCTCCCTCCAAAAGAGTGCAGCAGTTATTCCCACTGTGCATACTTTT[T/C]TGGAGCTGATCCAGGGACATGGTGACACTTGCTCTGTATTAGCCTTCAGG	ss38323933	6
762	rs29009612	TATACTCTGCAAGTGTTGTCCGTAGCCAGGGTTGAGAGTCACTGCAATTG[T/A]CCATTTAGAGAAGGAGAATTATATGATTATTGGCTTTGTGTAGAAATGTG	ss38324097	6
763	rs29013798	GTTCATAGTAGGCAATTCATAAATCCTTGTTATCTTATATGCTGGGCTTC[C/G]ATAGAATTTTCCCTTACCCAGGTAGATATGTTATCAACAAATCCTTTATT	ss38322696	6
764	rs29011393	GGGTATATTGCTAATAAAGCACTTTATCTGCCCTCTAAGCTTCAGGAGTT[C/T]GAAATTCATTTGGAGAGACAAAGAAAATATTTATGAAAACACGTCAAAGG	ss38325684	6
765	rs29023060	GCCTTCTGTGTTCTGGATCCCGGGGATTCCATGTTCAACAAGAAAGGGCC[G/C]TAGAGCGTCTCCTGTTGTAGTCTGGTTGTCACAATCAGAATTCATACTAG	ss38336347	6
766	rs29012331	TACAAGTATGAAAGACCCAAAAGCAAGTCAATGAGGTAGAAAGGAGGATA[C/T]AGTATATGCGGTTAATATAAGTATCGGATGAGTCAATTTAATAACCTCTT	ss38323418	6
767	rs29025673	TAGCAGTAATTCCTTAGTCATCATACAGCAAATACTATAACCAAGTAAAG[G/A]TGCTTTCCATTCCAAGTGGAAAATGTGTACTTTTTTTTTGGGGGGGGGGG	ss38331565	6
768	rs29009843	AATATTGATATACTCTCTTACTGTCTCCTCCTTTTTCCTCATCCTTCAAA[C/T]AACAAAAAAATTGTCAGACATCCAGTAACTACTACTAATGAATGACACAT	ss38324338	6
769	rs29024726	CTGCAAAATGATGCTACTAACAAGTCTAGAAGGGCTTCTACAATTATCCA[T/C]GACCTGGGCTGCAACCCAACTTTCCCAAGGCCCTCCTCCATCCCCTCACT	ss38334828	6
770	rs29024725	TACTGTTGTCTCCTTTGTTAGCTTAGATTCCTGTACAGAAAGAGATGGCA[G/A]TTCACAGTTTATTCTCTAAAGCTTCAGTTTTATTTTTATATTCATATGCT	ss38334827	6
771	rs29014464	AATTAGTAAACTTGTTCAATCAGCATGTCATATGTCAATGTAAGATACAC[G/A]CTTACACGTAGTTGGCTTTTTGTACCAGTTTCCTCACTGTGAATATTGAG	ss38326151	6
772	rs29014461	TGACTTATGGCTTCTTCTTGACGAAGTTTTCAGCTGCCCTAAGAAAGGCA[C/T]GCTCAGGTAATGACATCGTGGACATCCTGTGCACCATGGCACTTGTGCAT	ss38326148	6
773	rs29014966	GTAATGTAGGTTTGAGGGAGTATTATTGTTGCCAATAATATTTTTGAATA[T/C]ACGGAAGTTGCTTTTTGATGAGTTTCACTGTTTTATCTGTTAGAGATGAC	ss38326659ss64333849	6
774	rs29025436	ACAGCTGTCAGAAAATTCAACTTTCAAGATGACATCATAATTCTCTAATA[G/T]AAAACCTATTAATTAAGAGCAAATGGCAGAATCTTCAATTAACCTTTATT	ss38331322	6
775	rs43705542	GATCTTCTAACCTTCCTAGATGTCTAGGAACAAGCTTTTTGTAGAAGGAT[A/G]GTGATTATAGAACCTTTCTCAATTTTGCTAGTCAGACACCTTGAAGAAAT	ss66537828	6
776	rs43703940	GTCATTCTGGGGTCTCTGACTGCAAACTAGGCTTGAATGCAGTTGCTGTG[A/G]AATGCACTAATTAATTACATTTATTTTACATAATTGGCATTAGGGCTTTC	ss66537699	6
777	rs29025709	ACTCTATCATTGTAAGAGAATAAAAGTTTGCTTTTTAACAACTTCATTCA[A/G]TAGGAAAGTCTTTTTCTTGAAAAACGTGGATGTCCTCCATAAACCATAAT	ss38331602	6
778	rs43710090	TTCTTTTTCTTGTTTCAGTGGACATTATAAGCTTATCTATCAGACTAGAC[A/C]CCTCTGCCATGTATAGTTGGCTTTAAAAAGTAAGATTTTCAAGTTTTTTA	ss66538247	6
779	rs43702490	GATTTCCAAATGCATTGAAGTTTTTGGGTCCACAAATTCTGCCTAAGCTA[G/T]GAACAGCTCATCATTTCCTCAAAGCATATTACAGAGTAGGTCCTCCTAAG	ss66537636	6
780	rs29017713	GGATTTGCCTTTTCAAAGCAACACATCTGGTCATCACTCACCAACCTGCT[T/C]GGCTCTTCCTGGAATATTTTCACTGCCTTTCCACTTCACTCAGATTTGAG	ss38334020	6
781	rs43706861	TTTTCTGAGTGGGTGACATTTGCGAAGACACTCAGTGTTGGGGAGAAGAC[A/C]AAAAAAAGGGATTTTTTGCATTTTTATAATCTTACAACTATCCATTTCTA	ss66537977	6
782	rs29012125	AACCCCCACCCAAACTCTCTGAAAGAGACACAATAAACTAACTGCCTTCC[A/G]TTGCTTTAAGAAGTAAAAACTGATTGCCTTGTTTGATCTGGTTATAGCAA	ss65378501ss38323210	6
783	rs43705592	CGCCCAGCAGCTGCATCCTGATGAGCTCGTTCAGGATTTCCCCAGACTCC[A/G]CACTCCTGGAGCAGAAGAGAGAGAAGAGAAGGGAAAGTGAGAGGAAGGTC	ss66537886	6
784	rs43705599	CACAGCAGAAAAACAAGCCCACTCTGGGCTCCCTGAGGATCCTGGACAAA[C/T]GCACACAGCGCTTTGGCAAGTTACTGTGAATGCAAAGCACCACCATTAAA	ss66537894	6
785	rs29010402	CCACAGGTAAGAAAGTTTTCAACCACACTTTTAATCATCTAATTGCAACT[T/G]ATCAGGACCCTACAGGACCTTCCCAGAACAGGGCTCTCCCCATGTCTTCT	ss65379003ss38324909	6
786	rs42726210	GTGCCTGTAAAGGCAGGATAATAACTAATCCTCTTTGCTATTTAGCATCA[C/G]TTAATCCTTTTTGGTACTTATCCTATTAACATTTTTTTCTCTTGTATTTA	ss66538282ss64616980	6
787	rs43710093	TTTTGTAGCATTGGTTTTCTATTTCCTATCTACTTGGCCACATGAAATTT[A/G]GGTGCCTGTAAAGGCAGGATAATAACTAATCCTCTTTGCTATTTAGCATC	ss66538250	6
788	rs29011427	ATATACAGTTCATTCCTGTTCTTCCAAAAACTGCACAACAAAAACTTAGC[C/T]ACTCGAGGCTCCTGCTGGCTGTATCAAAGATTGAACGTCTGCTTCAAATG	ss38325718	6
789	rs29020376	GAATTCATTAAATGACATTATTCCATCAAAATTGTACATAGAATAAAAAA[T/C]ACTTTTTGTAATTGAACAGACTTGATGATAATCTGTTTTGAAAATTTTAC	ss38328061	6
790	rs29021880	CAATGTGAGATTAAGATCTTCATCATCAGAGCGTTGACTAATAGGGTTAA[T/C]TGATAGAAGTCCAGTAGTCTGGTTTCTTAGATAATATTCTTGCTCACACT	ss38330371	6
791	rs29021881	TCTAGTACGGTTGTTTGTAATGTGATTCATTGCCTAATTGCAGATGAGGA[G/A]AAAATTGAAAAGACATCTCACTTGGAAGAGATACTTAATATTTTCCTTTC	ss38330372	6
792	rs29017196	GGGAAGTTCCAGCTGCAATTTTCAGATGCACAACGTTTCTAGAGACGCCA[T/G]TGTGAAGGCAGGTGCTTTGCAACCTTCGCCTTTTTATGTTAGTGGAGGTT	ss38333488	6
793	rs29017197	CAAAGAGAAAGATGAGCCAATAATAAGTAGGGTCCAAGAAGCAGAGAGTA[A/G]AAGTGCAAAACCTCAAAAATGATGAAATATTTTACTTCTATTTTCCAGTG	ss38333489	6
794	rs29013754	CCCATTTTACAGTTTAAGAAAACTGAGACCCAGAGAGCTCACAAGACTCC[G/C]GAAGTCCAACACACTGGACTCTACCTCAGCCTCGTGTGGCTCCAAATCAT	ss38322652	6
795	rs29026374	GCTATAGAATCATGTCAGCTACCACATGGCCATTGTACCCCATGGTACCA[T/C]CACCGCCATGGCTAAACCCTAGAGTCGATCCCTAAGAAGCAGCAAACACA	ss38337060	6
796	rs29026377	TTGCCCTGGATGATGCCAACAAAGCCAACAATATGCTCACACCAGCCCCA[G/C]AAAAGTTGCTTCTAAATAGCTCTTGAAATTCCACATGAGATATATATGTG	ss38337063	6
797	rs29022329	CGTATACCTACTCTAAATGCTGACACCAGTGACAGAGAACAAAGAGGCAC[C/T]ATTTATTCATTAACAACAAATCCTTTGAGTGAACAAGGACTCACATAGTA	ss38330824ss63422452	6
798	rs29010122	ACCAGGAGCCAGGTGACAAACATTGCTTTGTTCCATTGCTTCTTTTACTA[C/T]GGCTTTCCTTCCTCTTTGGTCTAAATTGAGATTGTTACCTACACTTGGAA	ss38324622ss38324621	6
799	rs29025531	ATGGCCAAAAAAAGAAATCATAGATTCTGCTGACATCCTATTTATTCTTA[C/T]GATTTTATGACTTCAAATAAAAATCTGCCGCTGTCAGTGTTTCATCCTTT	ss38331421	6
800	rs29013992	CAGATCAATCAGCACAGATTTAAATATTCAATATTGAAATTCCAAACAGT[T/C]CTGGTTAAACTCTCAAATTCATACTTCAAAAGACTATTTAAAATAACACA	ss38322893	6
801	rs29013991	AGACATAGAAATGTAATGACCAACTGTCAGATCAATCAGCACAGATTTAA[A/G]TATTCAATATTGAAATTCCAAACAGTTCTGGTTAAACTCTCAAATTCATA	ss38322892	6
802	rs29013989	TATGGTAGACATTAAAATACTGAGATCACATTTTATCAGCAATACCAGAT[C/A]CCTAAAAAATAGTTTCAAACAGTTAATGTACATGGTAATATTGGTAAATT	ss38322890	6
803	rs29012305	TTCAGCGTCAAGTGAGACCTGGGGACAGTATTTTTAAAAAGTGATTCTGG[A/G]TTTGAAAAAATATATCACTGCTTTAGATTCCCTAAGGTATAAATAAAATT	ss38323392	6
804	rs29019925	CTGTATTGTCAGGCTGTGTGTACATTGATGCAGGCTTGCATAATACAGCT[C/G]CTAAGCTAAAATAACAAAGCAAAAACAAAACCCCAATTATTTTTTTCCAT	ss38327821	6
805	AF061522	CCATTATTTCCCCATTAAATTTGATCTGCTCTAGTGTCCTAAGGCTATTT[C/T]CAGCTCCCTCTGTCCTGGTCCTCCTCTCCATCYCCATTCAAATGAGCCTG		6
806	AF061522	GCTCCCTGTCTAGGATGCCTGTGAAAGTTTTTTAATCCCTTTGAGCAGAA[A/T]CCTTTTCTGAGTGCGGAGCTGGGCCAGGGTCTGCATGCAGAAGTCCCTCC		6
807	AF061522	AATGCTTCCAAACCATTAAAGAACAGATGTTGTTTACCTCYWTTCCTCAA[A/T]GGTTTCTACCTGAAAAATGGAGACCCAGGTCTCCATGGGCAACAGGGACC		6
808	rs41255762	CTGGAAATCCTGCTTTTTTGTTTTCGGYTTTTGTTAATCTTGCAACCCTC[A/G]CCTGCTGGCCAGGATTCCCGAGTGCCTGTTGAACTGCGCCTTGGTTTCTT	ss49846088	6
809	rs43703023	GTCCAGTTATATTTGAATATTAAGTAAAACAATGAATATTTTTTCAGTGT[C/T]GCATGTACATTGTTCCATGTAGGACATGCTTATATTTTAGAAATTATTCA	ss65624982	6
810	rs41255758rs43703022	TCAAAACAAATCTACTTCAGTGCCTCATGTACTGTGTGGGTCTGGTGTAG[G/A]GTTGTCAGATAAAATACAGGATGTCCAGTTATATTTGAATATTAAGTAAA	ss49846084ss65624981	6
811	rs29012368	AGAAAGGATGGCCATAAATATTGTATCAGAAGAATGCTTAAAAAACAAGA[T/C]GCGATACTTGTATATTTTTGCAGTTTCAAAAAGGCTCCTTTGACCAAAAT	ss38323455	6
812	rs29012675	TCATTTCTATTATATATTTTTAAAACCTCTCATCTCTATTTCCATGCCAG[C/T]CTAGATAAGGGTGCTGCAACCTTACTGGAAGATGTCAACAACCAACAATA	ss38323773	6
813	rs29010267	CCATGTGAGTGTCAATGTTGGCTTGAACAGTGTTGTTTTCCTGGCAACCA[C/T]GTCACCTAGTATGTCATTATTACCTCATGTCAGAATGTTCTCACTATCTG	ss38324772	6
814	rs29010269	AATATTCTCAGTATATTTCACCCATTGATTCAAATTTTTTTCAAAAATAA[T/C]TTGGACATAATTTTCTATTAAGGATTATGAAAAAAATAAGGAAAAAAAAA	ss38324774	6
815	rs43710085	GAGTGTGTCAAAGCCTTTCCTGTTTTTCTGAAGGTGTTAAGTTTTGACCT[A/G]TCCTGCAAAGGACCATACCTATGCCACAGCGACAGTGTGAGCACACTTAA	ss66538240	6
816	rs43710077	TAAAAGCTTTCAATTTTAAAATCATTTTAGAGTTACAGAAGTTTAGTGCT[A/G]AGTTCCCATATACTCAGCTCCCTGTAATGTTGACATTTTACATAATCCCA	ss66538232	6
817	rs29010419	ATTAACTGCAATATTTCCTGTGATTACATCATATATCAAATTACCAGACC[G/A]CAGACTACATGTCCTCTGGGAAAGCAAAGTGTTAAAGTGCTACAATCATA	ss38324926	6
818	rs29015946	GGAAGATGTGGGAAATACAAAGGTGAGTAAGTTCAAACTCCTGACCTCTG[A/G]TTGCCTTTCATTACTCTAGGCAAGAGGATAAAATAGATGTCTAAATTATG	ss38332443	6
819	rs29020623	AGTGGCCCCAGCTCGCCACCACGAGAGAAAGCCAGTGCACGGCAGCGAAG[G/A]TCCAGCACAGCGTAGATAAAAACAAATAAATAAAAACGTAAATACCTCTT	ss38328311	6
820	rs29020622	TGAGGCACCCAGACTCCATGGGGAGAGGTGAGGAAGCTTTGAATCCAGGC[C/T]CCTCCCAGACTTTGCTCTATGTGTAGGTCTTACAGTAAAACTGCAGTCCG	ss38328310ss65394251	6
821	rs29019792	GAAACTTCTAGAACCATCTGGCTACTAAAGAGCTGCCCATTCTCCAATCC[A/G]ATCTAGGGACAGGCAAGTAGAAAGTTTCTTTGGTCAGTATACACTAAATC	ss38327686ss64766375	6
822	rs43702511	CCTTTACACCTAGATTTCTAATGGTAAGGGAAAGGGCCTTTAAATTACCT[G/T]TGATGTGCACAGATTTTTCAAAACTTGTTTTGAAGAATAGTGATAAAGGA	ss66537663	6
823	rs29009899	AGAATTGACTGTGTACCACAACTTGAAGGAGACACATCCAACCTCGTTAT[C/A]CTTAGGCACCTCTAAGTCACTCCCTGGTACACTGTGAGGTCTCCTGGTTT	ss38324394ss65394995	6
824	rs29016392	TTTTCAAGGACTTAGCAAGAACATTCTACATTTTCTCACCCAACGGTTGC[C/A]AATGTTTAAGAACGGTAATATTTTAAAAATTATCCAATTGAACATTTTTT	ss38332893ss65391438	6
825	rs29022917	TATGCTGGCCAGGTAGGTGGGCATGGGGGCCTCTGACTCCCGAACTGCCG[A/G]TGGGCTGCAGCCAGGCTGGGAGGTGGCTCTCGTCAACTGTGGTAGTTCCC	ss38336204	6
826	rs29013307	GCAGAGTGTATCGACTGTAAGATAGAGAGAATGAGCAACTTTGAGTTCAT[T/A]GACAAGAGTATAGAACTGGGCTTCAGCATGGCTGAATAATAATCTTGAAT	ss64102169ss38322196	6
827	rs29022309	ATTATGCCAGGTCTGCAGGAGGAGACCACTGGCCTCCTGACATGCAGTTT[C/G]TCTTCTCTGGGAAGAATGATTAATAGTCATTAGCTTGCTCTGAAAGAAGG	ss38330804ss63505226	6
828	rs43708510	TCAGCAACGTTTTTAGGAGGGTAGACGGGGGGAGTAGAAACAGAATGATA[C/T]GCGTGCCTGTGAAGAAGAAAGAAGGGTAATTGGGTATTTAATTTCAATCA	ss66538152	6
829	rs29018038	CTTCCAATTTGCACTGTCTGTAGGATAAAAACAGGTCATTCCTTTATTGA[T/C]ATATATAAAATACATCTCACTTTCTGTTCTGCTGATGCTACCAGCTCAAT	ss38335125ss65401273	6
830	rs43705535	GTGGTGAGCGAGGTGGGCACAGTGCCTGCCCTTGAGGAGCGTCCTGGCAC[A/G]TCAGCAACATGCCTTCATCAGAGATGCTCGGAGAGCAGGGGCTGAGATGG	ss66537820	6
831	rs29013959	ATGGTCACTGGGGGACTCTGGTTGGAGCTTGACATTTACCCACCTCCTCC[A/G]TAAGCTCTCTTTCTGCTCCATTAGGCATGTAGCTTCCTGTGGCTGTTGCA	ss38322860	6
832	rs29024350	ACTGGAAACTTGCCATATCCTGGTAGCCTTCTGCTTCGACTCAGCACCAT[C/T]GACAAGATAACCACTATTTGAACTCTTTTCACTAAATAGAGTTTTGCCTC	ss38334449	6
833	rs29014982	TCCGGAATCTCAGCGATCAGTTTTCTCGTTCCAAGCGGCCTGGGGTCTGC[G/A]GTGCATTTCCTGGTAGGCAGGGTGTGTAACTTCTCCCACCTGGTGGGGCA	ss38326675	6
834	rs29025539	ACAAACAAACAAACAAACTCTGTTCTCACTGATTTCTTTCTATGTGCCTA[C/T]GACACTGATGACACAGAGTAGGTGCTCGATAAAAATTGGTTAGCTCTGTG	ss63456784ss38331430	6
835	rs29011461	CGGAAATGAATTACAAAGGAAAAATTGTTAGACTAGTGTAGAGCCTCGGA[T/A]GCGTCCGGTTTCACACCATTATTTTAGAACTGGATTCTTAATGGTGAGAG	ss38325752	6
836	rs29009880	AACATAGGAAACTGTAGGGAGTAGCCTTGCGTTTCTCCCAGACAGAGGAA[T/C]GTGAGCGGATGAACATTTTCTGTTGTAACGCTCTATTATAACTGACCAGA	ss38324375	6
837	rs29009879	GAAACACCCCTCTCACTGACACTTGGAATTCGCTGTCTTGGGTGAGAGAG[T/A]ATGGGATTAGTTACAAGGAGAACATAGGAAACTGTAGGGAGTAGCCTTGC	ss38324374	6
838	rs29014035	GGATTGAATGTGATTTTGTGTCAGAGACCAGGGCTCAAACCACAGCCCCT[A/C]CAGCTCCCAGGTACAAGACACGGGTTAAATTATTTAGCCTGTCTGAGACT	ss38322936	6
839	rs29016515	TGCGCTGATCTGCCAGACCCTCCATCAGGACCCACTGCAAGGTGGGAGGA[T/C]GGCGGAGGGTCTTCACTTCCTCTGGTTAAGCCTCCCCCTTATGCAACCAT	ss38333019	6
840	rs29012796	TCCAGAGGGACCTTGGGCTTCTCGTTACCACGGAGACAGCCAGGCTGCAG[G/A]AGGCAGGTAGGACCAAGGTTAAGGAGGGTGGGGCTGAGCAAGAAGTCCAC	ss38323894	7
841	rs29023484	AACCAGGGGCTGGGACTCTCCCCCGGCTCTGCAGAAGACAGGAAAGGCGC[A/G]GTGAGCTCAGGGCGTGCGGAGGGCCAGCCTGGTGTCTGCGCGCTCCCCAG	ss65414687ss38336775	7
842	rs29012142	AGGGTCACACAGCATGCGGTTCAGAGGGAGAGGGGTCATTTTGAGCCAGA[G/T]TGAGCCAGAATGGGCTAACTCCTCCCAGTTCACAGAAGGAAAAACTGAGA	ss38323227ss62589993	7
843	rs29027201	GTTGGCTGCGGCTTCACAAAACCAGAAGCACAGAATAACATTTCCAACCA[C/T]AGAACTGCTGGCTAACAAAAAAAGAGGAGGACCACGAGACAACAGGCAGG	ss38329588ss62590098	7
844	rs29026971	TGACAGCAGATTTACACGCTTGCCCTCCCAGAGCTGGCAACCCGATGGGG[A/G]AAAAGATTCCAGCACGCTGAGAGTTTAGTTTCATGGGGAGACAGAGCCTT	ss38329357	7
845	rs29013885	GTGAAATGGTTGAGGAAAGATTCCAGGATATTCCCCAAGGGCTGGGTATC[A/G]GTTATCGATTGCTGAATAATGATAATTATTTCTTTAAAAAACAACATTCT	ss38322785	7
846	rs29012637	TTGAGGCTCTAAACACAGGTTCTTTTTTATTCCTGTTTTAAGGTCTATCC[A/G]ACTATTTCTGTGCAAAAACAGATTTAAAATCTCGATGGCTCAGAAGCCGC	ss65417174ss38323732	7
847	rs29012636	GCTGAGCCAGGAATAGTTCTGCCTTTTATTTGGAAAGAGAATTACAGGGC[G/T]TGCAGCCCAGCCCCAAGCTTGCTGCGTCGAAGCCGTATTTTTGAACACGA	ss38323731ss65417175	7
848	rs29018312	GGGAGAGGAGCCCCCTCCTGCCTGACGCTTGGGTTGGGGGCTGCTGGTGG[G/C]GGGGGGTGGCTGCTCTTCAGTAGGAAAGGAAGCGCAGGTGTGGTCTGTTG	ss38335402	7
849	rs29024004	AAGTCCCACCTCCTCACCCCCATCCCTGCGGACCCAACCCTGGCCCAGAA[G/C]AAGGAAGGACTCACTCTGTGATACTCTCACCAGCTCCGTCACATTCCAGA	ss38334092	7
850	rs29015652	CTGTCCGAGGTTCCAGGATTTGGTCTGAAAATTACTCCACTGTTAGAAAA[C/A]ACTTTATCCAAAACTCTGCCCCAGCTCTCTGCATCTCGATCACGGCCACA	ss38332138	7
851	rs29015653	GGAAAAGTACTACTCACTTTTTGTGCAACTGTTTTTTCAACCTCCCAGAA[C/T]GGAAACCCAATGGGAGATGTGAGCTCGAGTAAAGGTGGTCAAAGCTACAC	ss38332139	7
852	rs29013978	TGCTTTTGCACGTGGCCTCTGGTCATCCCAGCATGGTTGTTGGAAAGACT[A/G]TTCTTTCCCCTTGGATAACATCCTTTTTTTTCAGTAGTTCATAGTCGGTA	ss38322879	7
853	rs29013718	CAATACCTCCATGGCTAAGCCCCATGGAAGGCTGGTGCATCAGGCAGCCA[T/C]TCCTTCTAGACTTCTCCCTACCTGGACTTCCCTCGTAGGGCAGTAGATAA	ss38322615	7
854	rs43702456	AGCAGTCCGGGTCCGAGTCAATTCACCAGCAGCGAATGCTCCTCCGAAGC[G/T]TCCCTGAAGGAAGGGCAGTGTTAGCGGAGGTGGAAAGCATCGGTTCCTTC	ss66537596	7
855	rs29014713	GACCACAGCAGAGGTGGTGGGAAGGCTGGGGGAGCTGAGGACCAAGGTCA[T/G]AGCAGGGCACTAGACATGGTGACTGAGAGAATCTCAGGGGGATGGGCCAG	ss38326405	7
856	rs29024430	CTCTAGTGGTTTCTTGAGTTGGGAATGCAGTTTTTCTCCTCTAATGTTAT[G/T]GTTTGAAGTTAGTCTTTTATTCTGTGCTCTTGGCCATGTTTGAAAAAGCA	ss38334530	7
857	rs29025806	ATCAGGTGCAGGGAGGAGGGGAGACCAGGCCAGCCCCTCAAGGGTCTGGG[G/T]GCAGCAGAGGGGACAGGGATGTCCTCTCTAACTCCTCATTTCCATGGTGA	ss38331700	7
858	rs43706885	ATCTTCACTGAAGAGTTCTTGGACCAAAACAAAGGTGAGCGCTGACCAGC[A/G]GTTCTTGAAGCAAGCGTTGAACCAAGAGGGCATCGAGGCGGGAGGCAGTG	ss66538003	7
859	rs29013728	AAAATCATCCCAAAATCAAATGTTAGAATTTGTGATGGTATGGGGAAATA[C/T]AGTAAGTCCCCACTTATGAGTGAGTTCCCTTCCAAAAGCACATTCATAAG	ss38322625	7
860	AF440369	CTGTCTCCGCCGGGCCGCTCAGTTCCCCTCCTCCTACAGACTCACTGAAC[G/A]TGCTGCCTGACTCCCTGGTGTTTCCCCCCACCCCCCACAGTACTGTGCAG		7
861	rs43508468	CATTTTTATATTTTAAAAGAACACACGATTGTATTCAAATTTTCCATCAC[A/G]ATGGCCCTTAAACAGTATTTCCATGTCTTTTACCCATACACAGTGAGTAC	ss66537569ss65424305	7
862	rs29013763	CAAAGCCTTCACCCTGTCAAGCTGTCCTTTGACTGAGTTCTAGTGGAGAC[A/G]TGTGTGGGAGATGGGTGGGGCCATACCTGCATTTTAGAAGTTAGGATTTG	ss38322661	7
863	rs29012267	TAGGAGACTGGCATCCCGAGTGATTTAACAGATTAATACTGTTTCTGTCT[C/T]CTTCAATTATACACTGTGCACTTAGATCCAAATGGGAAAACGATGGCAAT	ss38323354	7
864	rs29016161	AATGTTTTGAAGATAAAAACATCCCCTCATTTACAGACCTTCATGGTTCA[G/A]TGATCTCCATAGTCAGGAACTTCGTTCAGCTTTCATATTCAGAATGTGTA	ss38332661	7
865	rs29011433	AAGTCCAAAATATAGATTTCAGGACCTCAGCGCAACAGAATAAATGCCCA[A/C]TTCTCTTCAAAATGTAACTGAGGTTACATATGATTTGGGGTAGAAGCAAT	ss38325724	7
866	rs17871676	AGGGCAGTGCCTGGGGCCAGCGGAGGGGAGTGGACAAGGTGTTGGGTGAC[G/A]CCATCTGCACGCTGCTCTTCAGCTGGGACGTGGACAAGTYACCCAGGGAG	ss28452017	7
867	rs29011002	TACTCTGAAAATGGGGGGTGTTCGCCAACAAGGCATTTTCTTTGTGAGGC[A/G]GGAGAACCATGTGTCTATGTACACCTCCAAAACAGGACAAGATGAGTTAG	ss38325288	7
868	rs29015017	AAAGGCATTGAACTGAAAATCATTCTAGTCCTTACTTTGCTCCATTAGAT[A/G]GTTGCCTCTTGGTATATATATTCTGGCTGATTTAGGCAGAAGAGATCAAT	ss38326710ss64756924	7
869	rs29020701	AAGGATGAATATTTTCCCATCTATATCCCACCAGTCTTCGGGTGTGAACA[C/T]TTACTGTAAACAGTAGATAATTTTACTAGTTTTATGGAATTCTTTAAGAG	ss38328391	7
870	rs29014417	AGAGATAAATAAAAGGTTCCACAGATAAACCTATTCACCTCCCATCAGGA[A/C]AATATTCAAATTTGTTCTGCCAATTTAAAATGTATACAGGCATCCAGGTT	ss65427935ss38326104	7
871	rs29018585	GGAAGAAGAAAATATTGATGTTCCTGGAAAGTTTTTCATGGCTCAGTTCA[G/A]GATCTTGCAAAACAAAATCTGGGGGCTAGATACACTTTAATGGGAAAGCT	ss38335679	7
872	rs29012714	CTTTAATTACTGCCAAAAATATTCTTGCCTGTAGCTATGATAATGATGTA[G/A]TTTTTGAGTATTAATAAGCTGATGAGATGGTATGATGCTTCAAGATGTAG	ss38323812ss65428265	7
873	rs29012712	ACTTAGCAGCAAGGGAGTCCCTGAGAAGAAAAACAGAAGAGCTGATTTGG[A/G]ATAATATCCAGGGATGGAATCATGACTCTTTAATTACTGCCAAAAATATT	ss38323810ss65428267	7
874	rs29026847	ACAGGAGAGGCAGACCCAAGAAGTGCTCCTTCTGTGGGCCCCTTCATTTC[C/T]CTCCTCCAGCCCTGGGGATGGGGCCAGAAAGCCATTGTTTGGGAACCTGT	ss65429453ss38329233	7
875	rs29010211	GCTGTCAATCATGAGAACTTGGACGCTGGTGGGTACAAGCCTGTGAGGCT[C/T]GGCAGGCCCCTCCCTGTGATGCTGACTCTTCAGCAGAACTTTTCATTCTG	ss38324714	7
876	rs29010210	AGAGTTTCATTCATTCCACCTGCATTTACCAAGCATGCCTGGAGCCCTCC[T/C]GGGTTCAGATGGGAAGCCCTGCCCCAGAGTCTACCTCCCCTTCTGAGCCT	ss38324713	7
877	rs43513127	GCCAACTTGAGAGAAGCCTAGCTTTTTCTCAGTCGCTACGAAATAAAGCC[C/T]CTTCCATCCCACCCAATCACCAGCTCATTTAAAATTGAGAGTCCCTTCTC	ss65429616ss66537735	7
878	rs29012520	CTGGTGCATAGTAGATACGTATTTGTCGATGAGTGAATAAATAAAGGAAT[G/A]CATGCTCTTTTAAATCACCCAAAAAACAGTAAGCATAAACCCTGCCTTTA	ss65429885ss38323611	7
879	rs29010054	GTCCATGGGGTCCCAGAGTTGGACACGACTAAGCACACAGTACAACTCTT[T/G]AAGAGCTCCCTCCTGCTGCTGGGAGCTCTTATCCTTCACAGCTCTCCCCG	ss38324552	7
880	rs29009585	GGAAGCAGTACCTGAAAGTCAACTGAGGCAGGCCACAGTCATGAACTTGT[T/G]CTAAAAAGCAGGTCCCTGACTCCCAGGATGGGTACCAGATGCCAGGATGT	ss38324070ss65430621	7
881	rs29024077	CCTCTCTATCATGGAGGAAGTTTTGATACCTGATGATGTTTATAGCCTAG[G/A]TGAAATTCACACTGAAGTCTCCAAATACCTGGGAAGAATATGGTTTCCTG	ss38334166	7
882	rs43705615	TCAAGCTAATGTCCTGTCTTTAATGTTCCTCACAGAGGGGATGGGCAGTC[A/G]GCAAGGCCTTCCACGCACAGAAGGACAGGAGAGATGAAAGTTAATTGGTT	ss66537918	7
883	rs43703997	GAGAGTTCCGGGGCCAGAAAATGGACTTGAGGTGATTTAGATGGGTGTCT[C/G]AGGCTATCTTTGGATGTACTTTTGTTTTAAATAGAATGTTCTCAAGCTAA	ss66537768	7
884	rs43702473	CATTTTAGCCCGTCCACCCTTAAACAAGAGGCAGCAGGCAAGCTTAAGCC[A/C]CCTGAGACTCATGGCATGTGTGTGTCGCCTGCCTGTTCTTGGCCACTTTC	ss66537616	7
885	rs29015611	TTCCCGAGATGCTACCTGTGTTGAAAACATGAGCAGGGGCTTGAGAGGGA[C/G]CCAAGGCGAACCTCAGAGGCTCAGTTGTTAACTTGGATGAGGTACCTCCT	ss38332097	7
886	rs29015605	CTGAGGCCAGCCGTGTTCATTCATAGTAAGGGATTTAGCAGATATTTATG[T/C]GAGCAGAAAATTGAATCAGCAGCGCCATCAGTGCATTAAATTATGGCATT	ss38332091	7
887	rs29025990	TCCCTCCTCCCTCCTTCATGCCTGAGAGCACAGCCACACCCAGCTCCCAA[G/C]CACACACTTCTACCTGCTGTGAACCCTTACTTGGCAACCGGAGTTCCTTT	ss38331886	7
888	rs29025991	AACCAAGGAATCCAATACTCCATTGCAAGTTTAACACAAAAGAAAATTTT[T/A]AAAGCCTGAGTTTTTAAAGTAGGTGACAGCAAGAGACATTAACCACCTGT	ss38331887	7
889	rs29025992	AAGAAAATTTTTAAAGCCTGAGTTTTTAAAGTAGGTGACAGCAAGAGACA[T/A]TAACCACCTGTAAGATGGAATACAGAAGCAAAGTGCATAAATCTATTAGT	ss38331888	7
890	rs43702530	AGTCGTGCTTGTCCCAGTGGTACCCAGAGCTACCTCCCAGGCCCCTGCTG[G/T]TTTCATTCAGGCCAGTACCTGCAGGTAGTGTTAAGGGGACAAGGAGAGCA	ss66537688	7
891	rs29014150	GCTCAACGCTCTAGAGGAAAGCGATCCCCGCCCCCTTCCCTTACCCCACA[G/A]CCACGTGGGACTGAACACCTCGTCCTAGCCTGGAGAGCAGATGCGGGGAT	ss38323052	7
892	rs29013232	TATCAGGTGTTGGGTTTACAGTGATGAAAGAGATAGATGCTATTTTTACC[T/C]ACATAGAGCTTACTGTCAGTGGTGATACCATGGTGTCATCCCTTATCTTC	ss38322119	7
893	rs29022211	ATCTTGAGAATTCCCAAAGCTATTTTAGGCTAATAATAGAAAACCCACAC[C/T]AAGCACAGTGTTTTAGTTTGGACAAAGGTTATTCTACCTTAAGCAGTGGC	ss38330706	7
894	rs29022213	TTCTAAAAAAAAATCTTCATTTATAAGTGACAGTTTTCTCCCCTAGTTGT[C/G]AAGAGGCAAGATTTTTTTCTCCTCCTTATTATCCTGTGGTCCAGATGCAC	ss38330708	7
895	rs43710113	TCCAAAATCATGCAAACTTTTATTTCTCTTTAAACAATTTACATGGACAC[A/G]GGAAGTGAACGTAACATAATTATTTTTTGGCTTTTTTTTATAACCTCAAG	ss66538273	7
896	rs29013244	AGACTCCTCTTCTTTTTCACCCTATAACTCAATCAGGTACAAGGCCATGC[A/G]GACTTCATTCTCTAAAGGATCTTTCCCCTTATTTCTATTGTTGTAATTAC	ss38322131	7
897	AF331034	ACAGGGGAACAGAGTGGATATCACCTGGGGGAGGAGAAAGACAGTGAACT[G/T]CTGTGTGAAGACCCCCCAGGCACCGAAAACTTTGTGAACCAGCAAGGTAC		7
898	AF331034	ttcgtctactccagggtgttccaggtggccaaaaggcagctccagaagat[C/T]gacaaatctgagggccgcttccatgcccaaaacgtcagtcaagtggagca		7
899	rs29025263	TTTCTGCATTCTCTTACTTTCCTGATTGAATGTGCTATTTGGAACTCAGG[A/G]AAGGCCTAGGAGGCTGAAGCCCTTTTTCTGCAAATGAGAAATATGGGACA	ss38331148	7
900	rs43706871	CAGGCAACATCAATAAGTACACAGCAGCTGGTAGGTGACCTACCTTCTGA[A/C]TCCTAGAGCAGGTTTCCATCCAACTAGGAAGGCAGGGAGAAGGCACAGAA	ss66537987	7
901	rs29014078	TTTTAAGAGTTGCCGTCTGTCCGGAAAGCCTGTTCATAGACTGGAGTGAG[A/G]ACTTGTTGATCTGTAGAGATTTTGCCCACCAGACAGTTGCACTCATTGGG	ss38322980	7
902	rs43710048	AACTCATTTTACAGATAGGCCCCAGAAGGGACAAGCTTAGGGTCTCACAA[A/T]CTGCTAGAACCAAAGCTGGTGCTGGGATTCAGTTTTCTAACTCCCAACCT	ss66538196	7
903	rs29017312	AAGCGCATTCCTTTTGACGCCATGCCACCGTGAGCTTCCAAAACAAGATC[G/A]GCTCTCAGGCAAGCCTCTGAATGGGTCACAAAATTCAAAGCAGAACCGAA	ss38333604	7
904	rs42333162	TATGCTGCCCATTTTCCAAGTGCTATTTTTCATGAAGACAAATTGAATTT[C/G]TTCAGTGCAATGTCTAAAACATGATTTATTTACCCTAAAGTAAGATAAAG	ss66537817ss63738245	7
905	rs29010424	CTTCTGCGTTGTTTTTAGGCCTTTTCTGTGGCTAGAATGAGGAAATATGT[A/T]TCATACTGATACATATCATACAGATAGCTTTTATTCAAATTCAGCATTAT	ss38324931	7
906	rs29015938	CATATACAAGAGATGTTTAATAGACTTCATTTAAACTCTAGGAGACCAAA[A/G]TGGAAGTTTTCTAGCAAAGATCGGGTAAAAAGTTGACTGGAGGAAGACCA	ss64854736ss38332432	7
907	rs43705598	TTATTCTCTGCAAAACCTAAAGATAGGAGGAAAAGGGATAGTTCCATTTT[C/G]CCAAGTAGAAAGGGAAGACTCTGTTAACACTGGGCAGAGCAGAAAACTGT	ss66537893	7
908	rs29012912	TTTTTCAACTGCTTGGGTTATTCTTGGAAATGTTGAAAATTTTCCTGTAC[T/C]TGAAAATACTTGGTTCCAAAAGAAAAGTGAGGAAACATATAATATAGACA	ss63846668ss38324011	7
909	rs29015841	GGAATGTAACAGAAATAAAGAAAGACGATGGTGAAGTGCAGCTCTTTGAC[G/A]TGATTTGAGGCTGTGCATGTCACTGAATATTTTGGCCAAGTAATCTATGT	ss38332335	7
910	rs29021029	TTCATTATAAATCCATTCATCCATTTGATGAATGAGAAGACTCAACCATA[G/A]CAAATTTCATCCAGTAACTCATTTAACTAGCATTTATTGAACACTTACTA	ss38328723	7
911	rs29009979	TTTGACAGAACATAGTTTTCTTCCACAGTCAACCCAACTGTGAGGAAAAT[A/T]TCAGAAATTAAACTAGACTAAGTTAAACTAAATTAATGGAATGCCTCTAC	ss38324475	7
912	rs29009978	TAGTTTGACAGAACATAGTTTTCTTCCACAGTCAACCCAACTGTGAGGAA[A/C]ATATCAGAAATTAAACTAGACTAAGTTAAACTAAATTAATGGAATGCCTC	ss38324474	7
913	rs43527554	TTAGAGATGGACAGGAGACCGTTTCCCTCAGCCTGCTGCTCACGGCATGC[A/G]TTCGCTATATTCTGCGTTATTTATTTCCACTCACTAGGAGAAAGACCTAT	ss66537862ss65446474	7
914	rs29017192	TTTCAAACCCCAGTGATATTGTCTGAGAAATACACATCTCACTCACAGCT[A/C]TGGTCTGAGCTCTTTAAGTGTGTTTTCCCCAATTCATGATTTAGAATAAG	ss38333484ss64039882	7
915	rs43708477	TTGAGGGGCTGCCAGGAAAGGGGACCTGAGTGACAATTGTTTTGCTCCTC[A/G]TACGATCCCCTAAAGCTCTATAAATCTGTGTGGCTTGCTCTTTCAAAGAG	ss66538112	7
916	rs29014947	TTGAACTGAGGCATAGTTTTAGTCATTAGGAAGCTCATAGTCCAATTGAG[T/G]GAGTGAGATTTAAAAAGCTGATGGTCATCTACCATCCACTTTATAATAAT	ss38326640	7
917	rs29015959	TGTTTTATGGACTAAAATTCAGAGCTAGTGGTACCCTCACTCCTGGGCTC[A/G]AAGAGTCATAATAATCCCCTTCCTTCTGGGTTCCCTTGCTTGAGCCAGAT	ss38332456	7
918	rs29027252	TTTGTTCATGTACAGTCTGATTTTGCAGGCTTAGTTAATAAATCCTGCTC[G/A]TGTGTTGAATTTGCTAATTTTTTTCCCAAAAAAGTGAATAAACTAATTTG	ss38329639	7
919	rs43705565	AGCAAGTTTATTTATAATACATTTAAATGTAAGAGTTCTGAAGACTGAAT[A/T]TGCATACTTATATCCAGCTATTAATTTGAAGAGTAAAGTATAAGAACTAG	ss66537854	7
920	rs43703970	TAAAGGTTTATTGGAAAGCAACAGTGGACAGTGCTGGCCTGGAAGACTTT[A/G]AGCCGTCTCATGGGATTCTTGAATTTGCAGATAGACAGGTATGTTAGTCA	ss66537738	7
921	rs29013278	GAAAGATGCTACATATTGCCCTAGAAGAGAAAGGTTGGGTGAGTAGGAAT[G/A]TTTATAACTTGGCGACAGGGGAGATACAAGCACAATGTTGTTAAGTGTAG	ss38322165	7
922	rs29026696	TGCAATGTTCATTTATTCTTGTTATTCTTGCTTAAATCTGTCTTCCTCCT[T/C]CTTTGGCACGGTTCACTCCTGAGCGTGTGGTTTATGTGATTGTGCAGTGG	ss38329081	7
923	rs29009626	GGCTTTTCTTGATTTTTCTAGAGTGAGATTCATGCCACTGTTTTCTATTT[C/A]TTCCTGTCTTTCTTGTTGCTTCACCTCTGGGATTGAATCTAGTATAGAAT	ss38324118	7
924	rs29009625	AACTGGTTATCAACAGAGTAAAGGTTTGAACCTGTAGAGTTCTCAGCAAC[T/A]ATATCTGAGTGACTCTGAATACTCTTAAAGGCTTTTCTTGATTTTTCTAG	ss38324117	7
925	rs29009749	ATTGAGAAAAAATAATGTGTATACACAAATACGAGTGTGTTCACAGAAGT[A/G]CACAGAGTAAAAGAGTAAAGGCTAAAACAAGCATAACGGTTATTCTAAAG	ss38324243	7
926	rs43710060	AAGTGGGGTGAAGGATGAAGCTCCCTCTGTGAGCCCAGTCACTCAAAAAG[A/G]AAAAAAAAATATTCTAATGGGCACATAGCATTTGAAAGTTGAGTAGCCAA	ss66538211	7
927	rs43702503	CTTCTGTGTTCAACTATTTGTTACATTTGTCACTTAAGTAAACTACAGAT[A/G]ATAGTTTTTTTGTTTCTTTGTTTCAGCTTTTAACTGCTTTTGAGAATGCG	ss66537652	7
928	rs43702521	CACCTTTTCCAGTTTCTTGTTGTCTAAGTTTAACTGCCCCCACCCCCCTG[C/T]TCTTGATTCTGCTCAACAGCCATCTTGGCAACTATGCCATGGAATCATTT	ss66537674	7
929	BTCN16547	CATTGATTCTTCTGCTTCTAATATCCTTTGGGGTACTTTTTCTTTTTCTC[C/T]CTAAACTGGATATTCGAAAGCTAGGAGCTCAAGCACTAAATCCAACTTCC		7
930	rs29018251	TCCCACAATCTTTACTCTTCCTCTCCTCACCCATCTATACTCTTGACTAA[C/A]TGGTTTTGCTGCTGAGCTTGGTCAGAGGACCACAATAATAGTGTCCCCTC	ss38335341	7
931	rs43705606	AAAAAAAAAAAAATAGATATGGCACCTGTCCTCAAAATTTCCAAATACAC[A/G]TGGAGGAACAATTCAAAACCACAAATTAAGCAATTAGAGAATGACAAATA	ss66537907	7
932	rs29012746	ATATAAGAACTTTCCTTTCCAAGGGCATTTCCTAAAAGCCTCTCATTTGG[A/G]GAATTTCTTCTTTATCAAAGTCCAGGCTACTGACATATATGTACACCCTG	ss38323844	7
933	rs29027659	CTTCAAATATTATTGGATCCACATTTAGAAGGGCCTGCTTTACAAAGTAC[G/C]GGCTGATAATGTTTTCCAATCAACAAAGCCCTTGAAACTGTTCAGCTTGT	ss38330051	7
934	rs29027658	ACTGCTTCTTTTTATAATAAGATTTATTTTTATTATGTAGTCCTTTGTTA[A/G]TCTTAACTGGGAGATGGTTTTCTTCAAATATTATTGGATCCACATTTAGA	ss38330050	7
935	rs29027660	TTTCCAATCAACAAAGCCCTTGAAACTGTTCAGCTTGTTAGACATCTGCT[G/A]TTGAAGAGTGTATCCAGCTCTGAAAACAAGATGCAAGGAAATGCAGTCCT	ss38330052	7
936	rs29018055	CTAAGTTGCTTCAGTTACACTTACCCCCTCCCACCCTTTTTTAAAATTAT[C/T]GCCTGGTTTAGATTTAAAAATAACTTTTCAATTGCAGAGTTCCAAGTTTA	ss38335142	7
937	rs29018056	ATGACTTGTTATTTCAGCAGTCACACACACACACAAAAGTGACTGCTGAA[A/G]TAGGCAAGAATTAGAGCAAGGTGATAGAATCTAGAGCGTCTTATAAAAGC	ss38335143	7
938	rs43702432	TGTTGCCTCCCCTGGACGCTGAAAGCTCTCTGAACTTACCAGTACTCAGA[C/T]GCTCCAGGACTGGCTCTTTTGATTTCTTTTTTCCAAGAATGGCCAAGTAA	ss66537567	7
939	rs29025551	ATTCCTCCCTATAGAGTCTGCTTATATGCAGCAGAATCGATATTGCCACA[G/A]AGGAAATTGGGAAATGTGGCTTTCCATCCAACTGGGTTTTCCTGAAGAGG	ss38331442	7
940	rs29019418	AAAACCTCAGCTCAAGGCACGACAAACTTTAAAGCGCTTCCCAGTTTTTA[C/T]AGGGTGTCACTCTCTATCCAACTCTAAAAGATCTAACGACACAGAAATGC	ss38327309	7
941	rs29010120	TTGAGACCACACTTTCTAAAGTCAGGCAGAACATCTGGACCCAGGGACCA[T/C]AATTCACTTGCTCTATGATCTCAGGCAGTCACATTTAATTTCCCTGAGCC	ss38324619	7
942	rs29013620	TCTTGAGCACTTTTTATATTATTCATGTTAAAAATTCCTTCATTTGCTAT[A/G]TTACCATTATATAGGTCATATTTGGCTAAATGTGGATTTGAACTTGATGT	ss38322516	7
943	rs29018707	TTTCTTTAAAGTAAATATTTTCAGTTCTGTTTTGTGCCAGGCGTTGTGCT[T/C]GGCATCAGAATGCAGTGGGTACAGTGGTGAGTAAACAGCTGTAGTGCCTG	ss65204543ss38335801	7
944	rs29021847	CTCAGGTACTGGGCTTAGCAGGTCTAAATAGCAAGTAACTGTGTGCATAT[G/T]TAACAAAAGGTATACCCTTGCAGAGCACTGTGCCACGTACTATGGGGTAG	ss38330337	7
945	rs29017214	CTACAGCATGGCTCTGCATTAATGTCTTCCAATTTGATAGTCCTCAGGAA[T/C]GCCTGAAAATCTGACTAGCTTCCTGGATTGTCATATTTTTCAATATGACT	ss38333506	7
946	rs29017215	GCTTGAGATTGAAAAAGAATATTTAGAAATCAAGATATGAAATAGCAATA[C/T]AGGAAACACAAAAAAGCTGAGTTTGCTGGATCTTAACTCAGAGTATAGGA	ss65456126ss38333507	8
947	rs29009777	GAATAATCCTGGTGGTCTGTTCAAGGGGAAGTAAGTGGCCCCACCCCCAG[C/G]CTTTTGGCTGCACACAAACCACATCAATAGCCACACGTTTTGTTCACTTA	ss64701414ss38324272	8
948	rs29015318	CTGAATAGCAGCTTGGGCTTTCCATTTCCATCTGCTTCAACTTACTAAGT[A/G]CAAGAGGTATTATTATTACGATCATCATTATTATTATCATTGAATTATCT	ss38327020ss64564060	8
949	rs29020570	CTCATGATAAAATATTCTATTAATTTATGCAGGCTTTCACCTTGAAATGT[A/G]ATCTGTGAAAGATCACCTTACTTGTGTTTTCATGACTTCATCTAATCCAA	ss38328258	8
950	rs29016147	AAGAGCGCCAAGTCTAACCACTGACGTGCTTACCTACCATGAGTTCATCT[A/G]TAGTCGCTGCACCTTCCAGCCCCCCGGCTGCCCCGAGGCCATGGGTGAGG	ss38332646	8
951	rs29016146	ACAGTCCCAACCACTGGAGCACCAGGGCATTACCTATCACAGAATTTTAA[A/G]GGAAACGGACAGCCCGCGGCTTGAGAATCTATTAAGAGCGCCAAGTCTAA	ss38332645	8
952	rs43710061	GCCCCATTCCTGTCAGTCTGGTTCCATGATGTACTACAGGTACACCTGTG[A/C]GTTTTGACAGCGAGGTTTTAAATTTAGGAAATCCACAGTCATCACTTTGA	ss66538212	8
953	rs29027536	CCTCCCCCTGAACCCGCCCTGTGTAAAAAAATGGGAGGCTGTTTGCTTCA[C/T]CTCAGGCACTGCCTCCAGTCCTCAACCTTCTTTTATTTTATTTTTGCAGG	ss38329926	8
954	rs29017517	ACTCAGCCTCTGATGTGCTGAACAAAAACCAGAGACAGGAACCTGTCTCA[G/A]TCAGTGAGTCAGGGCGCCGGTGAGAAAGTGCCGGGGCGGGGATGGCCGGC	ss38333815	8
955	rs29011986	TTAGTCAATACAGCTCACTTCTTACTCAACGTTATAGTAAATAAATATCC[G/A]AATCTTCACTCCCTTCGTTGTTTAGTCGCTCAGTCGTGTCCAACTCTTTT	ss38323071	8
956	rs29011988	TGCATAATTTACCCGCTGAGAGAGCGTTCTGATGCAGGTGGTTCTCAGAC[G/T]CTCTTTGATCAACTCCAGTCCAGGTTGACTTTGAGGCAGGCCCTTTCCTT	ss38323073	8
957	rs29025457	ATCCTTTTTGGAAAAACCTCGCTATCCTCTGTGCCATCTTATTTCTACCC[G/C]AAGTCTTTATTCTTGCGGGAAATGTAGGCTTTAGGACATCTCCTCACCAA	ss38331345	8
958	rs43703949	GGTGTCTTATCAACAAAAATATAAGGTGCTTGTTTTCTCTCACAGAAACC[A/G]GAGGGTTAAAAGCTGATATGAATTCTTGTCACAAATACAAGGAAATGTAG	ss66537711	8
959	rs43710075	AAAAATAACAGAAATAACAACAAGCAAACAGCCTTAACGATGAAGTTTAC[G/T]GTTAAAAGTGTTTCTAAAACTAAGAGAATTCACTGTGGAACTGGAAAATA	ss66538230	8
960	rs29010044	TTTACCTGAAGTTAATATTCATGTATCTGGTACAGAGAATTTTGTTTTCC[G/A]CATGGAAAAATTCACGCCTCAGTTTGTATATTCTTTAAGTGTTAGCCTTA	ss38324542	8
961	rs29010780	AAGCCGCTGGCCTGGACTACACGTGTGGCCACATGTCTGTAAGTGCACAC[A/G]TGTGTGCCTGCACATATGAACATTTGAGTGGATACATACGCTTGCCACCC	ss38325065ss65460143	8
962	rs29016823	GTTTTAAATAATCCATTGTATAAAATATTATCATGGACAGTGGGAAAATA[C/T]TGAAAATAAAAGACGAACACAGAGTTTAAACAAATACATGAAACACGTTT	ss64928065ss38333110	8
963	rs29022037	GCTCCATATAATTAAGCTGTGTGACAACTATCTATATGTATGTGTTCCAG[C/G]AAGGCAGTCTGCCAGGAAACGCAAGGAAGAAAATTGTCATTTGTTCTATA	ss38330531	8
964	rs29010355	GTCTAGCCAAGAACAGGGGCTCAATGATTGTGCATTGAATGAATAAGTAA[A/G]TAGGAGTCAAGGCTAATATAGGAGCTGATATAAGAGCTGAATGTACTCCT	ss63512462ss38324861	8
965	rs43708436	TCCTCCTCCTCCCACTTTCATCAAGATATGATGACAAACAAGAAAACAAT[A/T]ATAAAGAAAAACTATAGCCAGGAGGCCTAGGCCCCAGTGCCAGCTCTCTT	ss66538061	8
966	rs29012710	CAATCTTCTGGTTGTTCAGCTATCAGGATTCTGTTTCCCAGGGATCCCCA[G/A]TGCTCATCACGGACTTGTTCTGGGTACAGATTTCTGGAATGCTTGTCTAC	ss62502391ss38323808	8
967	rs29012392	AAACCAGCAGCATGGGGCCCTTCCTTTAAACAACTCAAGTTACCGCCATC[A/G]CCAGGGCTAATATTTACCTTTTAGGAACTAGCAGATGGGGAGCCCTTTTG	ss38323479ss65461953	8
968	rs43706877	GGATGGGGAAGGAGGCAAAAATAATTTAAAAAATGATCATAAGGGAAAAT[A/G]GAATGAATAGTTGGTTTGGGGGTAAAATGATTCATTCTCCATTGCCTTCA	ss66537994	8
969	rs29010933	ATTGTAAAACTAAGGTTACAAAAATACATTACCTATGCCAAAGAAACACT[T/C]TCACATCGAGGACTCAATTTATGGCACTGTTTTTCAGGGTGAGATTTCAT	ss38325219	8
970	rs29009885	TAGTGCTTCAGGAAGCTAGAGATAAGTCAAATCAAATTTTAAATTTTGTT[T/G]CATTCCTTTCATTTGTAACGTGCAGTGCTTGACATTTTGTAGGGAGAGAT	ss63378293ss38324380	8
971	rs29019195	ATTTGGTCAAAGATGGAGTAGTATTTACCTCTATGAATGTGAGGTTTAAT[C/T]CTGGAAGAAAATGTGTGCTTATGTAAAGAATCAAAGAAGATAATAGTTAC	ss38327080	8
972	rs29024525	GACTTATAACCAGCACCTGGGTCATGGAATGGAAAATTATCAAAGTCTTC[T/C]ACATAGATGACTGCTATCCTGATTTTTAATAGCAGGACATTAATTTATTT	ss38334625	8
973	rs43539728	GCTATGAAACATATATTTTTTTCCTTGGTAAAAAATACTTTTCTGATTAT[C/T]TAAGGGGCTAGTTCTAGGCTCTGAAGAAAAAAATACAATTACTTGTGAAA	ss65463318ss66537724	8
974	rs29013453	TTCTGTATTTTTCTTTAATTACTGGAGATAATAGGTAAAAGGAATGAGAA[T/C]AGAGTTGAACTCAGCTGCTAGTTTCACTCTGATATTCTGTTTCATGGGAG	ss38322345	8
975	rs29012931	GGGTCGCAAAGAGTTGGATGCACCTGAGCGACTAACATTTCTACTTCACG[T/G]AATTATTTGATATTAATATTCTCTAATTTGTGAACTGCATGTCACCAGCT	ss38324030	8
976	rs29023017	AATCAGCCCTATTACATGGCTTAGGGCAACAGATTTATAAGAAGAAAGTT[G/A]TAACACAGCTACTGTTGCCTACTGTTGTTTAGGGCTAAACTCAGGGCTGA	ss38336304ss65465134	8
977	rs29014632	TGTGAGAATGTGGCTTATAATTCCAAGAGCATATGTAATTGAATGTATTG[T/C]TTGTTCAAGCATTTTGAGATACTGGATATAAACCTTTCCAACAATCTATT	ss38326322	8
978	rs29012641	ATCATTTCTGTCTCTGTTTCCTTTGTTGACATATACCTTCTTTCAGGAAC[C/T]GAATCATGAAGAGTTTAATCAAGTATTAGCATCATATTTCCTTGTATAAT	ss38323736	8
979	rs29014467	CCCTCGGCCCTTGGCTAGCCTATGAATGCTATTTTTTTTTTCCACTTGGT[A/G]AAACAAATCTAATTGGAAAACTTGTTGATGGAAAATACTTTATAATTAGA	ss38326154ss38326155	8
980	rs29014468	TCAAGAGAGTCAGCAGTCCACCTCGGTGATTGTGCTGGGTTCCTTCCCAC[C/T]AACTTCAGAAACGGCCCCATTACCTTTTATTGTCTCACAGAATAACCATA	ss38326156	8
981	rs29009895	CAGTCCCCCCCTCAGCCAAGTGTCCACGTGTTTCTTCACTGTGGTATCCT[C/T]GCCTGGAAAGTTCATCTCCCAGGTTGGTCTGTTAGCTCTGATGCTGTTTA	ss38324390	8
982	rs29009897	ACCAGAAAAGCCTCATGTAGATAGAAGATGCTGCTAGAGTTGATGCAGAA[T/G]GTAAGTTTCCTTCCTGTTAAGCAACTTTTGATTTGTACACTTCTGGGTAA	ss38324392	8
983	rs29024300	AATGATATTATTTACTGATGATTGAGTGAGGAGTAGGATTTCAGTGGACA[C/T]GTTTGTGGACATCAAGATCTCCACTTGGAGTCACTAATTTTGTAATACTA	ss38334398	8
984	rs29024297	TTAACTTCAAATATTAATCACTGGACTTTTCCTACTGTTGGAAACAGTAA[T/C]TCAGTGATTAGAATAGCTATTACCCCATTTTTAGTAGTGTTCAGTGAGTT	ss38334395	8
985	rs29018710	ATGAATATTGTGGTCATTTTCCAGATGGTGATTCTCAGCCTGAAGTGATT[G/A]TTTGGAGGTACTTGTGGTTGTCACAGTTGGTTGGAGGTGCTACTAACATC	ss38335804	8
986	rs29018709	CAATCAAAGGGCCATCCAATCAGATCTAAGCAGATTAGAACTTCATGCAG[C/A]CTCAAACACAAAAATAGACTGAGTGCTCTGTGATTTATTAAGGTCACTCA	ss38335803	8
987	rs29009784	CATGTGGCTGACTTTACAGAGCATATCTGGATGCTATAAATCACCATCTG[C/T]ACACATGTTACTTAGAATATCTGTACAGGGGGGAATGCAAGCATTATTAC	ss38324279	8
988	rs29025543	TCCTGGTGTCAGAGACAGAATCTTGCACTGCAGTTGCCCCTCTGCCCCCA[C/A]CCCCAGTCATCTTTGTTTTATCTTTACAGTTACTAATTGTTTTCCTCCTA	ss38331434	8
989	rs29015315	TATTTGCCTTCTATAATTTATAACCTATGTGACACAATTATCCTACTTCT[C/G]TTTATTTATATGCTCAAAAATACAGGGTCAAAATACATTTTGGTAGACAC	ss38327017ss65503165	8
990	rs29015316	TCTTGGGGTAAACTCTAGGGACAGTGGCTTTTTCAACAGTTACAACAATG[C/T]CCTTGGTCTCTGGATATATTGAGACTTTATCAGGCAAAATTCAAGACACT	ss65503166ss38327018	8
991	rs29016388	AACGCGCTCTTCCAGCTCATCCCAGAGGTGCAGTAGAACAGAAGCGTGCG[T/C]GTCCTCTCTCCCCGGGGCGTCCCTGCCCCAGCCTGTGTTCCAAGGCCCCT	ss38332889	8
992	rs29023645	AATTACTACGTAAAGGGCAGAGGTTAAATCACCCTGACATGTGGCTGGAG[G/T]TAAGTGTTAGAAAGGAAAACCAGGAAAGAGCTTATGGAAGAGCTGTAGTA	ss38336938	8
993	rs29023643	TTTCATGGGTGTTCAAGAATGCTTTCACAGTTAGTTGAAGGAGCACACTT[T/G]GGCCTAACTTACAAAATAGATAATTTACCCTTAACACGTGATACAACCCT	ss38336936	8
994	rs29022969	ATGAACATACCATGAGTGCTAACTCCAGAAGAGCTGGTTTTTCAAGAATC[T/A]TACAGGAAACTGAATAATGATGTAGTAGTTAGAAACATGAGTGTCCTTTT	ss65515271ss38336256	8
995	rs29014625	TGGGCTTTTCTTAGGACTGTTTTATTTTGTTCTAGTCTGTGCTCACTGAC[A/G]TTTCTGAATTATGGGCTGCTTTAGTATCCAGACCAGGACATGTATGTCCT	ss38326315	8
996	rs29012783	CTTGCTTTAGGAGAGTCTGATGTAGCTGATGGCAGGTGTGCTGTTCTCCC[G/A]TCAGGGCTTTTCAGGATTTATAGATGCCTCAGGGCCCTGAGCTGTGTGCA	ss38323881	8
997	rs29014049	TTCTTGATAAAATTAATGATCATTCTCCTTCTTGATTTGAATAAGGATGG[G/A]AACTTCAGTACCCATACTGTGGTTATGAGGTCAAACTATACTGTAGCAGC	ss38322950	8
998	rs29015209	TATGAGGAAAGCCCAGGAGGTTTGAGTCACAGGGAAGAAAGATGGGTTTT[T/G]CCATCCAAATTGACCACATATTATAAGTTAATTAAGCTTCTAGAAATTGT	ss38326907ss63917236	8
999	rs29015208	AAACTGTCAACACAAACGAACGGCAACTGGGCATGGGTAGCAAATAGGAC[A/G]TGGGTGTTTTATGAGGAAAGCCCAGGAGGTTTGAGTCACAGGGAAGAAAG	ss63917234ss38326906	8
1000	rs29026472	TTTTAAATGATCAGGAAAAATAGCTGCTAGTGATGTTTTTTTCAAAGTCC[G/A]CTTGGCTGCACACTATGTCATGATCTCCCTAGAAAAGTGTATCAGGAGGA	ss38337159	8
1001	rs29012625	TTTCCTGGCTGCTTTATCAACCCTCACCTCCACCTCAAAATATCTCTTAG[T/C]TCCTCTTTTTTGTTCCTTCAAATCTCAGAGGAAGAATCAAGAGGGGAGGG	ss61923677ss38323720	8
1002	rs29026554	TGTCTCACCTGTCATAAGAAATGCTCTAGGGTGTTGGTTTTCATCTAGAA[C/T]GCCCTTCCTAATTTGTCATCTTTGGCTATTTATGTCTGAATGTCCTTAGG	ss38337241ss65473523	8
1003	rs29026050	TAAAGCTAATACTGGGCACCAAGACCAAATCAGGGCACCCAGACCTTGCA[C/A]CTTACGGAGAAAAGAGGGGTGGCTTTGGAAATGTAGATTTTCTTCTTTCG	ss38331946	8
1004	rs29020000	TGGTTCTCCTGCAGCACTTTGTTTATTCTGCTAGGATAACACTTACCTAA[T/C]TGAGTCTTATAGCAGGCCCCTGACACACACCTTTATGATTCCTGCTCGTT	ss65474294ss38327900	8
1005	rs29023024	CTGAGATAATTTCACCAGCTCCCATTCTTCCGACAGTCCATCCAACCTGG[C/A]TTCTTCTCTTTCATCATTTACTTTTTCTTCCTGTCTCTTTCCGTCTTTCT	ss38336311	8
1006	rs29010104	CTAAATGCTTTTTGTTTGAATCAGGATAAATAGAACTGAATTTGTTTTAG[A/G]TTGTCTAATTTCTCTACCATTACAGGGGGGCTAAACACATTCAAATCACT	ss38324603	8
1007	rs29021273	CCAATATGAACGGAAGGGGGCACAGACATTTGGTCCATTACAGGTTGGTT[A/G]GCCAGGCACTGCAGCCCCAGGTGGCTTCCCAGATGGCTCAGTGGGTAAAG	ss63708240ss38328969	8
1008	rs29010071	ATTGTGGAAAAATGTCAAGCATGTGCAAATAAAGAACAGAGTAAAATGAC[T/C]AACTTTTCTCCATCACATATCTAGGACCTAGATGAAATAGTTATCAACAT	ss38324569ss63634443	8
1009	rs29009746	AATCAGCAATTACAAGAAACCCAGTTCACTTAATTTTTTTCAAAGGATTC[C/T]ATTCTGTTTACATGAGAACTCTTTCCTTTGCACTCACTTTCCACCAGTGT	ss38324240	8
1010	rs42297691	CCCTTGGCAACATATTTCTCTGTTTAAATGGACTTCAGGCAAAAATGTAT[A/G]TGATAGATAAGGAAGATGAAAATGCTTTTGCTCATCAGCATTTTTCTTTA	ss66537564ss63635064	8
1011	rs41955718	GATCAGTCCAGGGATGGATATTACTGAATAGCAAGGTCTTCCAAGGGTAC[G/A]GAAATGAAAGGAATGGGCACACTATCCATCTTATGGAAAATGTAAAAATG	ss62669517	8
1012	rs43571330	ACTGAACAAATTAGAGGCCCTAGGAGATCACACCTGATTCCAATCCTAGT[A/G]ATGAGATACATTATCTGCACTCATTTGGTAGCTACAAACTCTACTTTTCA	ss66537992ss65484212	8
1013	rs43708443	CTCGACAAGGGAAAGGAAACAGGCTTCTTTGTATGGATGGGATGAACACA[C/T]AATAGGTGGATGGTTTAGAACTAGAAGACTGACCCTGGTATGCTTCTCCT	ss66538070	8
1014	rs29027258	AGAATAATAGTGACTAGGAAATTCTGTTATCACTCAAGGAGGGGGAAAAT[G/A]TCTTAGGCAAGCCCGAGGATTCTAACAGTTAACTTTAGAATTTGTCCATA	ss38329645	8
1015	rs29010976	TCCTCCTGAAGGGAGTGCGTGTGCACTGGCTGATCTCTGAGCATCCTTTC[A/C]AACCATGAGTGTCTGAATCTCTGCGTTACTGAGTTAAAGTGAAACCCGTG	ss38325262ss65476390	8
1016	rs29014660	TAGCTGGGTTGGTAACAAACGGTTGGAGAAGTGGGAGGCGTTGGCAGAGC[A/G]AGACTTGTTGGCTGCTTCCAGCAGCAGGGCCACGTGAAGACTGAAGGGGC	ss65486852ss38326350	8
1017	rs29011670	TCTGGGTCTTTTTAAAATATAAATGTTCACAATTGTTTCCTGTATTTTAA[G/A]TTTATAGAATCTAAAACAGGGGACTGTGTTTATCTGATGATCTCTCTGGT	ss38325966	8
1018	rs29010294	TTCCATGGAATTCTTGTTCTAAGTACCCATCCCTTTCCATCATCGCCCTC[A/G]TTCTTGGATTGGTCCAATGCACAGATTCGGGGAAGAAATCTTGTTGTCAG	ss38324799	8
1019	rs29012804	TTCCTTTAATTCAACTTTCTGCTCAAGTCATACACCAATCTTGGTGAGAA[T/A]GAGCCAGTTTCTCTTATTATTAATAACTCGCACCTTCCCATTTTGCACAA	ss38323902	8
1020	rs29012379	TCCCACCCGCTTATCCCCACAGTGCAGTTGATCCAGGAGTCTCGTCTTCT[C/T]TGCACTGGTGGATTCATCTGTGCCCTCGATAATCAGCTCATTTCTCTCCC	ss63764915ss38323466	8
1021	rs29010466	GCACTCTGAGCAGGATGAGAAGTAATATAGCTATTATAAAGAGGGCTCTT[T/C]GCTGAGCCTGGGAACCCCATTCTTAGAGCTCCTGACCCCCTGAGACCACC	ss38324975	8
1022	rs29010468	GGCTGCCAAAGGCTGCCTCTCTTTCAGGCCAAAATCCTCAAGGCAATTGC[C/A]AAGCCTTGATATCTGCTAGAAATATGGAGCAGATACTTGAGGAAAATAGA	ss38324977	8
1023	rs29010467	TCTGCTTCTCAGCTGGTCTCTCTCTCCCTCACCCATACAGAATGTCTTGC[G/A]TGCATTATCTCCTCTGCAGCTGAGGCTTATGTACAAGATAGGCTGCCAAA	ss38324976	8
1024	rs29010465	GCAGACAGTGTGAACAGCAAGACAATTGGCACTCTGAGCAGGATGAGAAG[T/C]AATATAGCTATTATAAAGAGGGCTCTTTGCTGAGCCTGGGAACCCCATTC	ss38324974	8
1025	rs29018596	CCCCAGCGGGCACAAGGGGCACTGAGGCTCAACCAGTGTGCACCACAACC[A/G]TGCTGTTAAATGCAGAAATACTGTCGTATGGTAGGCAAACGTCTGCTGTG	ss38335690	8
1026	rs29018594	CCCAGGAGTCTGCAGCCTTCTGAAGTCATTCAAACCCCCAGCGGGCACAA[G/A]GGGCACTGAGGCTCAACCAGTGTGCACCACAACCATGCTGTTAAATGCAG	ss38335688	8
1027	rs43576642	GCCAGCTGAGTTCAACTATGAATTTATAAGGGCAGAGACCTATTTAATTC[C/T]TCTCAACAGTGCCTAGAGTTAAGTATAAGTAATTGTGCAGTATATTAATT	ss65489361ss66538066	8
1028	rs43704006	TATAAGAAAGGTCATTATAAAGATAAGTAGCTTTAAATCCAATGTCATTA[C/T]TTTCATCATTCATAATTGCTGTTTGCACTTGCTTTAGTACACATTTGCTT	ss66537778	8
1029	rs29013516	AGTAAGATTTTCTTTCCTAAGTTCTGCCAAAAAGTTAGTGATTTCCTTAA[T/C]CGTCTCTCATAAAGGTTTATTTATATCTTTTTTTTTTTTGGCCCTGATGT	ss38322411	8
1030	rs29012579	CTCCGTATAGAAAAAGTACAGAGCAGGACTATGGATCGTGTGGCTAATTG[T/A]GTGTGCAACTCCTAGGTTAACTGGCTGTAGGTGGCACCAGCAGCATGACC	ss38323674	8
1031	rs29012580	GGGGAAGATGCTGAATTAAAGGGAAGATGCCTTGGTGCAAAATAAAGTGA[G/A]TTAGGCTGCCAGCAGAAGTGCTAACAGGGAGACATTTTATAATTTATCAC	ss63597171ss38323675	8
1032	rs29015107	TACAGATTCAATTTCATTAAATCAACACAGTAGTCCTGAGAGATTTAAAA[T/A]TTTTCAATCTCCGTTTTGCAAAGGAGGAAACTGAGGCTTGGGAAGGTTCA	ss38326803	8
1033	rs43703978	TATTGGGTTCATCACAAAGACATTAAGTTAATCAACTCTTTTTTTCCAAA[C/G]TGGAGCCACTGTGATCAAGATTGAAAATGTGCCCCCATTGTAAGTGGCTA	ss66537747	8
1034	rs29013940	GGCAACCACAGGTCTATTCTTCAGATTGTGAAACCAATATTCAAATAGCT[G/A]ATGAAGTGGATTCCCCATCGAATGACACAGGTTGCATTGAAGATGCCGAC	ss38322841	8
1035	rs29013941	GTACAAAACCACTGAGAGGATTCTGCTTATGGAGCACAAATTTCAGTGCC[A/G]GGCACACAGTAGGCAATCAATAGCTATTTGTTAAACGAATGAATCAATAG	ss38322842	8
1036	rs29026091	CACCCAGAGTATTAATGCAGCCACTCTTTGGAAGGTTTATTACCTGGCTG[T/C]GTGTCACCTTTGATGAAGGGACAATCAAATAGCATGAAATATGGAGCAGT	ss38331987	8
1037	rs29010530	AAATCTGATGTCATACATTTTAACGTTTTTATGAAGATGAACAAAGACCA[T/C]TTGGGAGGGTGATTCTCCAGGGACCACCATTCTCCTCACTTCTACTATCT	ss38325041	8
1038	rs29010533	ACAAAAAATGTCAATCTTCTGTGCAAAAGACAAAGGCATCAAAAAAAATG[G/A]GGTGGGAGAGATATATAGACACAGTATTATAAATCTTTTGGGCTTCCCCA	ss38325044	8
1039	rs43571792	GGCTAATCATTTCACTATTTGAAGCTTAATTTTTCTGTAAAATGGAAGGA[C/T]TGTACTCGATTAATAGTTTTGAAGCTAGGGTTATTTTGTGGTATGTATAT	ss65493022ss66537720	8
1040	rs43571791	CCTGATGGCTTACTCACCTCCAGCCGTATTGATCACCAAACCAGAAAACA[A/G]TAGTTCCACGTTCTTAAAGCCAAAGTAGAAGGTCATAGGCTGCCAGGAAA	ss66537719ss65493021	8
1041	rs29020774	TAGTTTATGTCCAAAAACTACAAATAATAAGCTTGCACCTATCGAAGTCC[G/A]TATTCTCTGCCTGCCTGACTTGGGATTATCATCCTGAGAACCTTTTTCTT	ss38328464ss65493013	8
1042	rs29026954	ACCTGCAAGTATTGTGATGCAGTGAACATCTTTGGTATCCTCACAGTATC[T/G]AACAAGTCCTGATTATCACTGACTTCCTGAACAATGATTATTAAAGAAGG	ss65492956ss38329340	8
1043	rs29026953	GATGCTCTTGGCTTAGGTTCCCTTGGAAGATATGTCAGTGTTAGAAGTCA[A/G]TTTAAGTCAAAATCAGGTGCAGAGATTAGAAATACAGACTCAAATGTGGT	ss38329339ss65492945	8
1044	rs29012074	AAACTATTGATACAGAACTGTAAACACTCTGGTTTTCCTGGTGTGTAAAG[G/A]GTAACAAGAAATAAGACTAGAGAAATGGGTGGAGGATGACGTCACAGATC	ss38323159	8
1045	rs43579612	CTGAGCTACGAGCCCAGAGCTTATGCTTTCAGGAGGCGCCGGGCTGCAGA[A/G]GAGGGACTAAGGCCGGTCATCCACTCATCAGCCTCCAGTGCCAAGGGCCC	ss65496370ss66538030	8
1046	rs29011266	TAACTATGTCCTCACGGACAAAAGCTTTAACATGCACGGTGGCACATGCC[T/C]GAAGTTAGACTACTTGTGAACAGCTCAGTAGCTTTAAAGATTCAGAATAA	ss38325554	8
1047	rs29026532	GGAGTTCAGAGGCGGGCCTGGGTGACTGGTGAATGGCGTAATTACGGAGC[C/T]GGGAGCCGGCCTGTGGAGGGCCCCCGTGAAATGAGCCCGGCCCGGCCTCT	ss38337219	8
1048	rs8193060	GATACATTTCTTTATGAACCACTCCACTCGCTCCGGATCCTAGACTGCAG[T/C]TTCAACCGTATCATGGCCTCTAAGGAGCAAGAACTACAGAATTTGCCAAG	ss38333479ss65498573	8
1049	rs8193060	GATACATTTCTTTATGAACCACTCCACTCGCTCCGGATCCTAGACTGCAG[T/C]TTCAACCGTATCATGGCCTCTAAGGAGCAAGAACTACAGAATTTGCCAAG	ss38333479ss65498573	8
1050	rs43706914	CTCTGGGGCTCCCTAAGGCCCTCTATCTAACTCTCTGCAGTGACCATGGC[A/T]GGAGGGACCTGTGCAGCCCCTAAATGAGACCCTCCCAGCCAAGCAGTGCT	ss66538036	8
1051	rs29027069	CCCTTTTCCTAAGTCATCTGGACCACAGCCCATCTTGGGAGTTTGATTAA[T/G]ACAGAAAAATTAAAAGGAATTAGTCGGTACCTTGGTCCTTCTTGGAAGGT	ss38329455	8
1052	rs29018388	GGATTCATAACGGAAACCTTCCCATGGAGAAAACTCCAGCCACCCAAGGG[C/G]CTTCACTAACGAGCTCCACTCAATACTTAAGGGGTGATGCCAGTTTACAC	ss38335481	8
1053	rs29026383	TCCACAGCCCCAAATGCTAAGGAGACGTCGCTCTAAGATACGAGCGCCAC[A/G]GACTCAAGTCCCTCTTCTCCTCCAGCGACTCCCTCCAGCTCCGTCCATCG	ss38337069	8
1054	rs43585395	GGGCTTATTACAGCTCTAGTCATGTACCCAGCCCCTTCCTAAAGCATTTA[C/T]AGGCTAGTAGGGACCGGAGCTGTAGGCCTGTTCAGTGTAGGAGTAAGATG	ss65500271ss66537903	8
1055	rs43085879	CCTTGAAGCTGTTCACTTTCCCCAGGGCTTCCCTGGCTAGTCTTGGCAGG[C/T]CCCATCTCCCCATCCTTCAGGCCGGTGAGGCCAAAAACATGGCTGCGGCA	ss64993617ss66538229	8
1056	rs43708487	TCTGAACACTGCCGAGGGGTCGTCTGGGAGCTTTTCTTTCTAGATAGCGG[A/G]AAAAAAAATGCAATAACTCAAATCATATGAAGCCACCAGCTCTGGAATGA	ss66538124	8
1057	rs29023047	TTTTGGCAAGAAGAAGGTAGTGTCCATAGGCACTTCCTTTTGCGTCACCA[A/G]GACACACATCATCATGCCTGTTTGTGTCTTTTGTGACTTTGGGTTAATCA	ss38336334ss64066679	8
1058	rs29024690	GTTATCATTTCTGACATTGCTAAATACCTCATATAGCCCAACTGTTAGTT[G/C]AAAACTAACAGTGTAAGGACTCCCTTAATTGGGTAGAATAAGGTACAGAA	ss38334792ss65500250	8
1059	rs29019859	TAGGTATTATTCTGTACTTTAGAAATGCCAAAACATGACAATTATCCTAC[G/A]TGAAGGGCTAGACTACAAGTGAGTAACCAAAGTGCTGGCTCTTCCAAAGG	ss38327753	8
1060	rs29024572	TGCCTCTCTCCTCAATCCCCATGAGGTCCCAGCAGGACTGTCTGTCCCAT[T/C]CACAACCCCCTAAAGAGGCCCTAGCTCCACCACAGTCTGACCCAAATGAC	ss38334672	9
1061	rs29024751	TCCACAAAATCCATATGCTCCCATAAGGCTAAAGTCACATAATTGGCTAT[T/C]ACTTTGACTTTCAAGCTGTAGGGAGCTGGAGACAATTCTCAATTTCCTTA	ss38334853ss64889994	9
1062	rs29010072	CTCTAGGGGATGTGGCTATAGGGCAACCACTGATTCCAAGACCCCGGGGT[C/T]TGTATTGTTTTTCTGACACTAATCAGAGAACTGCCTTTGGCGTTTACATG	ss38324570	9
1063	rs29013550	TGCACTTTTATAATGTGACCTTGTTCAGGATGGGAAGGTGGGATAGGACT[T/C]AGGATGGAAATGCCATCAAAATATGTGATTTCCTCCTGCCTACGTTCATC	ss38322445	9
1064	rs29019361	AGAGTATTCACCCCTGGTTTTAGTTATTCTTTAATAGAGGAAAGGTTGCA[T/C]ATGCAGAGCATTTACAGATAGCATCATTACAAAATGGAGTTCAGGTTCAA	ss38327250	9
1065	rs43710110	CCATCTATTTCACTCCACTCAAGTTACCATGTGGAATGCCATTTGGGATA[C/G]CTTGGAAATGGTTCTATGTTGTATCATAAAAAAGACTCTGACAAGTTTTG	ss66538270	9
1066	rs29014379	GGCTGTACTACAAAATTTGCCTAAATCCTTAAATATAGGAGCTTAGTGCA[T/A]GGGTTTATTTAAAACTCACAGTATAAATAGTTCTTCCCTTGAACAGCTCA	ss64513896ss38326064	9
1067	rs29009707	GTCATGTTACTTGGAGTGATGCAACAATGGATGATCCATTATTGTGAACT[G/A]CCAATTATGGTTGCCTACATCACCTAAGAAACAGAAAGTAGCTGTACAGT	ss65503415ss38324200	9
1068	rs29010513	CCCCAGCATGCCATTTCTATATGCTAAGAATGTATACACCAGGCCTGTCT[C/T]GGTCCAGGCTCAATAGGTCCATGGGTTCTGCTCTTATATTGCATACAATT	ss38325024	9
1069	rs29022148	AACTCAGAAGTAAATTTCTCTCTCTTACAAGTTCTTAGATTTCAAGTCCA[G/T]CAGTGATAGTCCAGCCTTGCTCTATGAAACCCTCAGGATACTCCTAGCTC	ss38330643	9
1070	rs29013703	ATGCTGGCCTCGCCTCCGCTCAGCTTGTGAAAGAGGAATCGTCATTGGGA[G/A]GTGGTGACGCATGTGCCTGGGCAGAAGGGAAATGAACAGCGATGAGTCAT	ss38322600	9
1071	rs29013705	TTTATAGCTATTATGTCAGTCCATCTTCAAAATGTCTCAATAAAATAGTG[T/C]TATTATGACATCAACTTCACAGATGTGGGAATAGTTGAGAATGTGCCCAG	ss38322602	9
1072	rs29013704	AATTTTGGCTTGCATTCCTCTAATAATTAGTGACATCAATAATTTTTCTT[C/G]TGCTCTGTATTTTCACTTTGCCCTGGACCCCACAAATTCTGTAGCCTGTC	ss38322601	9
1073	rs29022809	TGGGGATTGATGTGCTCCAGATCAGACACCACAAAATCAAAACCTGTTTC[A/G]TTCTCTTCAGGGATAGTCATTACCCTGTGTTCGAGAACAATGAGCCTCTG	ss65506845ss38336094	9
1074	rs43708523	TATACCATGTAAACATATTAATGGATAAAAATGTTAGGAGAAAGAAACAG[C/T]AAAATTGTTTTTCCCATTGGAAGTATTCCTTTGTGCCTCTGTGTGAAAAT	ss66538165	9
1075	rs29013870	TGGAGAGTAAATTTTTCCTTAATTGGTCTTATTTTTAAATCCTGTTTCAT[T/C]CTCTATTCTCTATTCTCCAGATTCAGGATTAGATTAAAAAACAGAAGAAC	ss65508247ss38322770	9
1076	rs29017502	TAGCCTGAGCCTGGACAATGAGGGCCAGGAGCTATTCGTGACCTTCAGCT[C/T]ACTGCCCATGGTGGTGCTCGACGACCACCTGTTCTCCGACTCAAGCATGA	ss38333797	9
1077	rs43710092	CTTTCAAAGAGTAGAGAGTCCAAGATGAAAGCAAACCTGGCGCTTTTACC[A/G]CAGTCAACTGGGGGAAGATGTCATTTAATCTACTGGATAATAGTGGGAAT	ss66538249	9
1078	rs29013606	ACAATTGATAAAGAAGAAATTTTCAGCAATGGAAAGTTCATAAAAGATTT[C/A]GAAGAGTACCCAAACTTTAATATTTTATCTCTGAGAGCACATCTTTCTGT	ss65511322ss38322501	9
1079	rs29013605	CCAGAAGCACAGTTAGAACGTAGCATCACTATCATATTTTATTTCCTCAG[A/G]TAAAAATTACAATTGATAAAGAAGAAATTTTCAGCAATGGAAAGTTCATA	ss65511323ss38322500	9
1080	rs29013604	GTTGTTTTCAACTCTGTTGTCCTGAGTCTTAAGGCAGTAGTCCATAAATT[G/C]CTAGTCCGTTGTCTTCTGCGTGTACTCTTGGGGATTGATGTCTGTCTCCA	ss65511324ss38322499	9
1081	rs29009650	TTGTGAAACAGTGTCAGCCATCCCTGGATAGTTGAGATGCTATACTGTTA[T/A]TAGATACCTTCAAATTTCTGGAGAATTGAAATTGTCTCACATAAATCCAA	ss65512495ss38324143	9
1082	rs29013913	TGCTAATTTTGTCAATTTTCCCAGCAGATAGTATCACATTTTCACATGCA[G/A]GCGGGGTGAAGAAGAGCCTGGAAGATCAGAGAATAGTGACTAGCCCAGTA	ss65512649ss38322814	9
1083	rs29012874	GTAGAAAGGGAAAGAATGTGCCTTTCAAGGTGTGAGTCAGAGGCAAAGAA[A/G]TAAACGAGGGCATAAATGAGCAAGGCAAGCACAGGCAGAAGTTTGGTCTT	ss38323973	9
1084	rs29012873	GACAGAATGGCTTCAAGGACATGCAGGGAGAAAAAGGTGCCGGTTGTCCA[C/T]GGAGAGGACAGAATGGTTCAGGCAAGCAGTAGAGGTAGAAATGAGCATTG	ss38323972	9
1085	rs43709761	TAAGAAAATACAGCATGTGTAAAAATACTGGCAAAGTAAATCACAATATG[C/T]ACCAATAGAACATTTCTCATAAATCAGACAGGAAACTAAGGAAACCGGAA	ss66537517	9
1086	rs29026387	GAGAGGTAGGACTGGGCAGTGAACTTGAACTGTGATGCGGCTGCCAAAGC[G/A]GCCTCAGCCCCTGGGAAGCTTCGGAGTTGGAAAGACCCTACAGAAATGTC	ss38337073	9
1087	rs29026388	CGGCTGTAAGCCATCAGCTTCTGTTTCAACAGCTGGGGCTTTGGGGCAGT[G/A]AGAGCCTCTGTGCTGAAGGGACAGCTGGGCAGGAGACCACAGCACCCCTT	ss38337074	9
1088	rs29020864	GGTACATGAAAATTTAGTTTCAAATGTTAGAGATACTGAGAAATCTGATT[T/G]AGACAGAAGACAACTTATTTTTAGTTGCAAAAAAACTGCAATGCCAAAGT	ss38328555	9
1089	rs29011985	AGTAGAGACAGAGCCTTATTATTCACTTAAAAACAAAAGAATAGGGAGCG[T/C]GGTGGAAGGGAGCTCTCAGAGGGAGCTCTCTCTATATATGTACACATATA	ss38323070	9
1090	rs43704002	TGGGCCTTAGCCACTAAGGTTCCAAATCTCTTCAGTTATCCAAGAATGCA[A/G]TTCAGACTAATGAGTGGCAGTGAGGGGTGTGTGTGTGTGTGTGTGTGTCT	ss66537774	9
1091	rs43705618	AGCTGTCAGCTGGGGAGAGTCTCCTGTCACTGCCAGCCTGCGGGAGATTC[A/G]AAGGGCTGACCCGGAGGGGAAAGGGCACAGCTTCTCGGAACTTGTCCTAT	ss66537922	9
1092	rs29012916	ATTTTCCTTCATCAGTTACATCAGTGACCTTTTTCATTGTTGGGGAATGG[A/G]AAAATGAAAGCCCAGTATTTGCATTCATTTGTTCAGTTGACGAGGATTCG	ss38324015	9
1093	rs43703995	TTTCAGGAGAGGCCTGCGAAGCCCACCCAGCAACAGTTTAGCAGTTGGCC[C/T]AGTCTTTTCAAACTCACACATGTCCTCACTGCAAATGTAAAATAGATTGG	ss66537766	9
1094	rs43702524	TTTTCATGGTTAAATCCTGACAACTGGACAACATGGAAAAAATATGTATT[A/G]TGCCAAATAGGGCTATAAAATAAAAATATTGAAAGTCTGTGATGATTTGG	ss66537677	9
1095	rs43702449	AAAACAAATAAAATGGTAAAAGTTTATCTGTAGTAAAATGAAAATTCATA[A/G]TGCTTTTTGTAACATTAAGCAAAATATTTTAATTGCATGTAACAGTTACA	ss66537586	9
1096	AF440366	GGCTTAGAGGGCCCTACCTGGGTCCTTTTCTCATCTCTGCCCTGCAAGCT[A/C]CCCATGTGTTCTTTACCCCAAGGTGTCGGCCATCACCCATCCCATGGCTA		9
1097	rs43708446	TTTAGAATTTAGTTAAATTTGCACTTAATTGATTCTACTAACTAAAACTT[C/G]TCCTCACATTTGGGATTAAACTTGAGAGAGGCAGGGCTAGCTCTGTGGCC	ss66538073	9
1098	rs29026065	AGGGACCATGTACCGTGTGATCATCAAGTGTGCTTGCCCAGGGCAGGAGT[T/C]CCTGCCAGAAAGGTCCAAATGCCTGCTCTTAGAACTAGAGTCTTATTTTT	ss65515703ss38331961	9
1099	rs29009686	CAATAGCCTGAAAAACAAAAAAGCCCCTAGTCACTCATCCATTCCTCAGA[G/A]TGGCTCCTTTATAATCCTCAAAACTTTTCTAAAGCCTCTATGATTTAAAC	ss38324179	9
1100	rs29009685	CCCACCTTTCTCACTTTCTCACTTCCACTATATGTGCTATTGAATTTGCT[T/C]GAGCTGTAAACCTTCTGATTTCTACTTATTCCTTCCTTTCTTAGACATTA	ss38324178	9
1101	rs29020924	CTGTCAGACTATATATTGTACAATGCCCCAAGATTATCAGCAATCTAGAC[C/G]TAAATTATCACAACCCTAAGTCCATGAAACACAAGACACATATATAATCT	ss38328617	9
1102	rs42707070	TTCAATGAATGAAAGAGGATCTGTTTTTCCAACTTATGATGAATTCAGCA[C/T]GTAGTTATTTTCCTAAATAAAAGCCCCTACCCCCCTAGACTTACACTAAG	ss66538274ss64572244	9
1103	rs42707071	ACAATGTGACACATAGGCAAGGGCTCTGCCACGGGATTAAGGTTCATGCC[A/G]TAGAATTAAAGGCTTTAAAATAGCACAATTAATATCCAGGGGAATAATAA	ss66538275ss64572246	9
1104	rs29021602	TGTCTTTTTCCTGTGATTTTTTTGAACCAAAGTAAAACAAAAGGCTATCT[C/T]GATCAAATAGAACTGACGAGAATTATCCTAATTTTTCTCCTACAGTGGCA	ss38330087	9
1105	rs43709775	CCTTCCTGAAAAGCACTCAATATTGAAAAGGGGAATCCTTATAGGACCCA[A/G]TAGTCCCATAACTATGCAATACATAGCCCATTACTTAGTTAATCAGAGAT	ss66537535	9
1106	rs29022850	GAAACCCAGGTCTGTAACACCCTCTGGGTAAAATCAGACAGCCTGCATGC[T/C]GAGAAATGGGCCATAACAAATCAATACTGATTTTTAATATCAGTCTTTAA	ss38336135	9
1107	rs43706866	CATTTGATGGCTAGAATAAAAAATGGAAGCTATGCATATGCCTCATTTCT[G/T]GTATGAAATTACATCTTAGCCTCAGAAATTTTAACAGATACAATTTATTT	ss66537982	9
1108	rs43710105	ATTATTTTTATGGCTGAATAAAATATTTTACCACACTCAGGCTTGTGAAC[A/T]AGGCAATTAGCAAACAACTACATAAGACTGTCACACCATGCATCAGAAAT	ss66538265	9
1109	rs29017305	AGCAGTGTTTTTCAGGATTCAGTCATTTCTGTTGCTGGAAAGGAGGGGCA[C/T]GAGGAACTGAAGCAACAGCTCTAGGAAAACAGTGAAGGCGCTGGAAGGAC	ss38333597	9
1110	rs29026084	GTACCTTCCTTTGGCTGTGTTAAGTGTGTTGAAATGACTTTTGGTCAAAT[A/G]TAATAAAATTCTACCTGATCGCAGCTTACTTATCTTGCCTGTCTAATCCA	ss38331980	9
1111	rs43704012	CTGAGCAGTGACTGTCACCTTCATTTTGCCTGTGGGTTTTGTCATCTCCA[C/T]GCATGCGTACACACAAATATACATCATTGGATGGATCCTCATGTCAGAAA	ss66537784	9
1112	rs29011304	TGTAGTTGTGAGACTTCTTGTAAAGGGACTGAGGAAGGAGCCAGAACCAC[A/G]GGGCATGATCAGGTCCGAGAAGAGCTGTAAGGAAGTAATAATGACTTTCA	ss38325594	9
1113	rs29011305	TTCCACGGTCTCCGTGCTGCCTTGGCCGTCGGCACCCTCTGCTGAAGACA[T/C]ACGTGTCATAGAGGTGAGTGGAGCACACGTTTCTTATGCTTCCCGTGAAC	ss38325595	9
1114	rs43702462	CTCTTCCCTCGGGTGACTGAGGAAGCACGGTGGCCTGGTTAATTTGTTTT[A/G]CCTCCCCGTTTTCCCACAAGTAGACCAGGAATTGTTGCCAATTAGTCAAC	ss66537605	9
1115	rs29016447	TAGAATCTTCTAGAGGAATCAAATCCATAATGATAATGATGATATTGACA[G/A]TGATTGCAGGGGCCTCTTGAGGACTCTGATCAAGAGGGAATCATTGCAAG	ss38332948	9
1116	rs43708508	TAAATTGTATGTCCATTAACATGCTAATATCAAAAGTATTTTTCCTGACC[A/G]TTGTACAATGACACGAGTTCCTCAAATATCATCCAATTTACCTCTTGTGA	ss66538150	9
1117	rs29013757	AATTTGGGGCATAAGAGATGAAAGTTCTGTTCAATGCAGCTTTTCTTTCC[T/C]TTCATCCATTATGCTTTGGTCAATCAACACAATTATAAAATAAGTGATAA	ss38322655	9
1118	rs29013756	TGGGATGGTGATAACAATTTGATGTTTCTGGTCACTAACAGGCTATGACA[A/G]GAGTGAGTGGCTCTCTGGGAATTGTTTAAGGGTGAATGTTTGCACCCCAG	ss38322654	9
1119	rs29018516	TGTGATGCAAAGGATTGGCTACATTATTTTTTCAGGCCCCTCCCAGACTC[A/G]TGATTCAGGAGGACTGTATATCCCCAAACGTATTGTTGTAGGACTTATTT	ss38335609	9
1120	rs43702475	GGGTAATTTGTTATTATGCTTATAGTAACCAACTCCATGAGACATTAACT[A/G]GCAATCCACGTTACCAGTGAGTATACATTACAGCACTAAAATAAAAATAA	ss66537618	9
1121	rs43710073	AGTATACATTACAGCACTAAAATAAAAATAAACTCATTGAAGAAATAGCT[A/G]GAGACCTCAACCATGCTTTTCTGTTGGTGAAATGGCATGACAGTTTGGGG	ss66538227	9
1122	rs43708495	TAGTGCCTGAGATGTATATCAGGAGGGCAGCACAGACCAGGCTGGGAAAA[G/T]AGGGATCATTACAAAGCTGGGTGAAGAACTGGGCTGCCTCTCTCACTCTT	ss66538137	9
1123	rs43708467	ATTAATTAAATAAAGAAACTTTTGGCAAAGAACAGTTTTCTGCTAAGACA[A/G]CTGAGATTGTTGAACTGCATATGCAGAAATGCATACTTCCTTTCTTAGTT	ss66538098	9
1124	rs29010366	TTGACTTCCAAATCCAGAACATTTTTAAAAATGCAACAAATTGATAAATT[G/T]CATTTTCCCCAAGAGTTCATATTTCGGACACATCTTCCATAGGTTTTTTT	ss38324872	9
1125	rs29017481	GGTAGCAAGTGGAGAAGGAAGTTGGTACAGGAAAGAACACACAGAACCAT[G/C]GAGCTCCTGACTTTGTCTCATTAATGCCTGGACACATTTTGTCTGCTGAG	ss38333776	9
1126	rs29017482	ATTAATGCCTGGACACATTTTGTCTGCTGAGTGGAAGAACCAATGCTTTT[T/C]CCAAATATAAACAGTGCATTTGATAGGATACACAGCCAAGAACCGTCTGT	ss38333777	9
1127	rs43705532	CCCTTTGCCTGTCACTGGCCCCTCTGTGTCACATATTGGGCATTGACTCA[C/T]CCTAGCCAGCACAAGATTTAGAACCTGGTATTTTTGTCTTATGTGTGTTG	ss66537816	9
1128	rs29010098	GTGAAAAGGCAGAAACACCAGGAAGAATGATGGACTGACGGGGCACTCTG[A/G]GAAGAGACCACTCAACTAAGGGGTTTTTAATTATCTCTTTTTCCCTGTGA	ss38324596	9
1129	rs29026780	CCCCACAGCTCAGAGGAGCTTATTTACTGTTGTCCTGGATGTCTCGGCCC[G/T]GTTTGCATTCAAATTAGAGAAAGTTGTGTGCACGTCAGTTACGGAGGGCA	ss38329165	9
1130	rs29012633	CAGAGAAAGAGAAAGTGAGACAGTGAGAGTAAGAAAGAATGTATTAGGGC[A/G]TATGAGAGAAACTGCAGGAACACATGTAGATTATCAGGATATAGGCTGTC	ss64309604ss38323728	9
1131	rs29015116	AGTGACAGGTGGTCGAGGAAGGAATGTTGAGAGCCAGAAGGAATGTTGCC[T/C]TTCTTTCTGCAGCTCACAAGCTGTTCCCAAGCCACAGATTTCCACACCCT	ss38326813	9
1132	rs29019896	AAATAAGAGGTACTAGAGTTTCTGCCAATGAATATGTCCAAGATGTCATT[G/A]TTTTTCTTATTAAAAAATGCCAGCTATCTGTAACATATAATGACCATAAT	ss65525892ss38327792	9
1133	rs29012585	TTTTTCCCTACCTATCCGGCTTCACTTTTCTTGGTAATTTCTTTTTCTTT[G/A]TAATTCTTCTGTCTTTTGCTATTTTATTGTCCCCAATATTCTTCATAATT	ss38323680	9
1134	rs29012529	CAATAAAATATTTTATAGTTCCTAACAAACAGTGATTTATTCATCTACAC[C/G]TTCCCCACCATTACAGCAACCAGTACTTCCTGGAAATCTTTGGTTTTGCT	ss38323620ss62877672	9
1135	rs29014459	GAGACTTCCTGAACAAAGCAGCATCTTCTTCCTGCCCAGGTGCTTCCCTC[A/T]CTATTTGGGACGTTTTCTTCCAACCACCCTCCTTCCCAACACCCTCCATC	ss38326146ss65529017	9
1136	rs43606393	TGAGGTGAGGCACCATAGCCCCGCTCCCGGGAGTCCTAGCCCAGCACAGC[A/G]CCTTGCCCCCAAGTAACACTCACCTCACTGAACTGAGTATCTCCTTTTCT	ss65526474ss66538062	9
1137	rs29013969	TATAGTGATCAAGCATATTTCTGCTTAGAATTTATGCCATTGCTTAACAT[A/G]AGAATTTTTTTTGGTCAGCTTTAAAATATACATCTAGATATCAGAACCTT	ss64732457ss38322870	9
1138	rs29018552	AGTCTGGAGGCGAGAAGCTGAAGACCAAGGTGTGGCAGGGTTGGTTCCTC[A/C]AAGAGGCCTGTCTCCTTGGTGGCTGGCTTCTTGCTGTGTCTGTCATGATC	ss38335645	9
1139	rs29009963	CTTTTGAAAATGCAAGTCAGATCACATTGTTTTCCTGCCAAGACTGTGTA[T/C]GGCCTTTGCCAGTGTTAATCAGACCAGATTTTCATAGGATTGCAAATGCA	ss38324458	9
1140	rs29009960	ATATTATGTGACCCCTGCTGTACCCTCAGGGCCCAGTTGGATGTTTGCAC[G/A]TAATAGGTGCAACAACTATGTACTGAATGAACGAATTTTAAATTCCTCTT	ss38324455	9
1141	rs29027272	AGTGCTTCATCAGTTAATGAATCAAGCACCAGCTCTTAGCTGCAGAACAA[C/T]GAGGTGAAGTGAATACCGAGATGCCGCCTAGACCCAAAGGGAAGATCACA	ss38329659	9
1142	rs29018257	ATAGAAAACATGTGCAAAGAACTTTGGGCATTCATATAGAGACATTTCAA[C/T]TTGGAGGATCAAACCCTTATTTCGAGGGTCATCACTTACAGGTATTGACT	ss38335347	9
1143	rs29009857	GACCTATGGTCGAACTGCGGGACACTGGGCCTCCGTAAAAACCTGGGGGA[T/G]CGAGGCTAACCAGCTCACCAGCACATACCCCAAAGGGTCCAGGAAAGGAG	ss38324352	9
1144	rs29009858	CTATGGTCGAACTGCGGGACACTGGGCCTCCGTAAAAACCTGGGGGATCG[A/C]GGCTAACCAGCTCACCAGCACATACCCCAAAGGGTCCAGGAAAGGAGTCC	ss38324353	9
1145	rs29018063	GTGAGGCAAGACACTTGCGAAGTCAGGTATATAGTTCAGGGCCTTTCCTC[C/T]TGCTGAGCACGCTGATAATCAGTTAACATTATGTCACACCTTTGCAGGTA	ss38335150	9
1146	rs43708488	TGTAAATAATAAGACAGCCCGATTAGGCCCAGTCATTAATTAAGTGTCTT[C/T]GCTGTGAATAAACAGTGAAATCTTTCAGTCTGAGAGGGCCTATGGCGCAG	ss66538125	9
1147	rs29013480	CAGGGCGTGAACTCTGGCTGCAGAGAACTCTGAAGAGGACACATGCTCGC[A/G]ACCATTAAGTGCATACGTGGGAACCCAGTTTTGGTTTAGGAGACAAGCTT	ss38322374	10
1148	rs29016789	CACTGTTGTTCGTTCCAATTCATGATTATTCAAGACAGGAATTTCAGTGC[A/C]GTAGGGGAGCGTCAGCTGCAGCCCTGGTGAGCTGGGGCCTGGGCAGAGCC	ss38333075	10
1149	rs29022064	CTCAAACTTCCCAAACAGCAAAACAAATACCAAACAATGAGCCCAAGAAC[G/A]CTGAGAGAAAATTCACGCCACATGCTGGATCCCCGGCCTCAATGGTTACC	ss38330558	10
1150	rs29016947	AGAGGCCATTGTTCGCTGAATTCTATTTCAGTATCTGAACATGCTATCAC[T/C]GTGTAAAACAGATTTCTTTATTACATGCAAGAAAATCATAATCTCTTTAT	ss38333236	10
1151	AJ496782	ATCTACCAATCACAGCTATTGAGCCCTCCCTATTGGCCAGAGCACCCTGA[C/T]TGCTGCCGTGRTCTTGATGCCCACTATGGCAATTCTGCCTSCTTTGCTCA		10
1152	rs29013264	TGTCTTTTACCACTGCGCATGGCTGAGCGAGTCCTCTAACTCTTAAATTC[A/G]TATATTCACTCATGGTTCTGTGATCCCATTCTAAACCCTGGGAAAAAGTC	ss38322151ss65536030	10
1153	rs29018724	CTAGTACAAAGGGAGTGTGTTACCATCTCTTATTTTCAGGTAAGAAAAGA[G/A]ACTCACTGCAGCAGTGCAGAGTGACCAGAATGACATGCTGCCCTGGGATT	ss38335818	10
1154	rs29021091	AGGCAGCTGTTGAAATCAGTCTCCCCAACTTTTCACCATCAAGAAGCCTT[A/G]TTGGTGTCCCCTGTCTGCAAAGCTCTCTCAATTTGAGAGACACTGCTGTC	ss38328786	10
1155	rs29021092	AAAAACCTTGGTGTTTTAGTGAGCTTCATCCTAGGTAATGGAAAATTGCC[T/G]GTAGGCTTTGTAAAATGTTCAGAATCGCTCCTGGCAACCTGCTGCAGCTT	ss38328787	10
1156	rs29015964	ACAACCCATCAAATCTTCAGAAGACAGTGCTACTTTGATGATAATGACCT[T/C]GTGTGACTCTCTGAATGTGCTCTTCACCTATCTAGAGATATTTTTCTAAG	ss38332463	10
1157	rs29023122	GCAGATAGGGCCTTGCCTGCCTTCTGTCCAAAAAAATTGATCAGCTGTTA[T/A]ATTAAAGTTTTATGGAGACAGAGGGAGGGATAACCTGTGTTGAAATTTCC	ss38336409	10
1158	rs29023638	ATAAGTGAGGGGAGCCCTGGGCCTAAATGACTCCAACACAAGGTAGAAAG[A/G]GACTCGGGCCGTCAGAGAGAGAGGGCTTGGGCAGGGTAAGGCCATTTTAG	ss38336931	10
1159	rs29013479	GGCAGGTGGGCAGCCCTGGTGGAGTGTGGCAGGAAAGGGGTGGTGTACCT[G/A]GGGAGGCCCGAGCGGCTAATCAGGCCTCTGGGCACCGTGCCTGCTCCCTG	ss38322373	10
1160	rs29026406	ATTCCTTTATTGTTCTAGAGACACTTTCTCTTTGCATTCTCAATATCCAC[G/A]TGTCATGTAGTTTATTGGGACTTGTTTGCTCGAGGCTGTGCAAACACAAG	ss38337092	10
1161	rs29026407	AAGAACAAAGGCGGCTCTGAGTGTCACCCCCAGCCTTTGCCATCACTTCT[C/G]TCACTGGGAGCTCAGCGGTCTTCAGCACGCCATCCCCTTCCAGCCTGTGG	ss38337093	10
1162	rs29012319	GGGCCATGGAGCATGGAGCAGTTTAGTGTTACCGACCACGAGTGAGCAAT[G/A]CATTGAATGATGATACCATACCATTACTTTGCCTGGGAAACAGTGGGTGC	ss38323406	10
1163	rs29012320	GCATTGAATGATGATACCATACCATTACTTTGCCTGGGAAACAGTGGGTG[C/G]CCAGTGACTGTTTTCTGAATTTTGATATGAGTAACAGCTGTGAACTTGAG	ss38323407	10
1164	rs43705629	CTGCACATTCCCATAAATCCCCATAACTCAGCATCAGGCCTTCCCTTAAT[C/T]TGCTGAGGTGTGAGCGAAAGGGAAGGCGGAATTTTCTAACTTGATTTTCC	ss66537936	10
1165	rs29012021	ACTGGGTCTCAGCATTAAAACCCCCACATGAGGGGCAGCAAGTTCTGACA[T/C]TGCTGTTCTCTGCCTCCCTTCAGTTCGGACTACAGGTGTGGGATGTCTCC	ss38323106	10
1166	rs29018441	TGATGTGGGTCACAGGCACTGGGGAGGGCTAGAAGACAGCCTGTCACTGG[A/C]TCGAGGTGTCACCGTGGACCAGTCACTTCTCTGTCATCTCACAGCTGCTT	ss38335534	10
1167	rs43702497	ACTCCTTCAGAGGGCAGTGGACAAATAGGACAGATGGGAGAACAAAGAGA[C/T]GAGGAGATCAGAAGGAAAAGGAGAGGGCGCTTGTTAATGTTTGGCTGAGT	ss66537646	10
1168	rs29017202	CCAAGGGAAGTAAAATGGCAAAAGGATCAGCTTCCAGCCCCAGAGAGGCT[A/G]GTTATGTTTCTCAAGAATGACCTACCTAGACCTTAGAGAAGGCTTCATTC	ss38333494	10
1169	rs29017201	TTCTGCATAAGGCTGGCATCTGGGTGCTACCCCAGGGCAAGTGGAGCCGG[T/C]ACTGACCCAGTAGAGTCAGGGACAGTGAGTACCCTTCCCGTGAAACATCT	ss38333493	10
1170	rs17871372	TGCCCTTACTCGTGGGGCCTCACCTTGAGAGGCCGGTGGACATCACAGCT[G/A]CACAGGGAGTGCAGGGACAGACGGAACGGCTCCCAGCTGGGGTTCAGATT	ss28451713	10
1171	rs29009655	TATTACATGGATGATTTTAACTCATAAACACATGTTTTGAAAAACTTTTA[C/T]GGCACAGATATATCATTTAAAAAAACAAATGTCCACTTATAATCAAATCT	ss38324148	10
1172	AJ245969	ATCTGTTCCTGCACTTCATCACCTGACATTGTATTATCTATGGATTGGTT[C/T]CTGTGTGCCTCCTTCTAGACTGTAARTGCCAYGGGGACAGGGACAGTGTC		10
1173	AJ245974	TAATGTCCCAAAGTCACTTTGGAAGAACCTCAGTCTCATTTTATCTTTCC[G/T]AAGCAGGAATGAGGTATGAGGTGGAACTGTATCTAGTATTTCAAGAGAGA		10
1174	AJ245972	GAGAAGTCATCTGAGAAACACTCTGAGAGGCTAATATCTTCTCTTCCAGC[G/A]GTCCTCCTCTTACAACCTTAATGCACTCAACAACCATTGCCACMGTTCCC		10
1175	AJ245971	TAAGACTTTTCTTGAGTTTACCTAAATATGTGTTTAGTGTTGGACTGSGT[G/A]TCAACCAAGTGAGGGATCCTGGGAGAATTCCTGTGCTTGTAAATGAAGCT		10
1176	rs29018000	GGAAGCTTCTTCACCCACCTGTCCAGTACCTGGGCTGGGATATCTCAAAG[T/C]CTGGGCTTAGCTGAGCTGATCATCAGAACACTCCCATGTGGCCTCTCTGT	ss38335085	10
1177	rs29022485	CTTTTGCCTACCAGATCTATAGCAGAATCAGGGCTTTATGGTATACACAA[G/A]TGTCGAGCAGGCTCTGACAGAAAATGTACAGGAGTTAGTTTTAAATATAA	ss64202594ss38330981	10
1178	rs29021185	CATACTAGTTACTAGCCTTTTGTCATATATGCGGACTTTGGTAGAGCACA[G/A]GTTTTTCACTTTGATGAAGGTCAATTAATCCTTTTATAGATGATGCCTTT	ss38328880	10
1179	rs29013224	GCGCAACAACAATGACTCAAAAAAAAATCTAAAATGAGAGTTCTCAAAGG[G/A]TCTCTATTCTACTGGTTCAATGCAAAAGTTCAAATATGCCAGTGGGCTTA	ss38322110	10
1180	rs43705607	GCCATCTTTTCCTTTTATTCCTGTCCTTGAGGCTAGGATTTGGGGCTGGA[A/G]CTGATTGGTGGTCAAACCTTCCAAACTTGGACCTTTTTAGATAGCTGGGG	ss66537908	10
1181	rs29013240	TTTAGCAGCAGCAGCAGCCAGACTTTGGTGCTGGCCATAGTTCACTTTTA[C/T]AGCAATCCATTAAGACAGACATTATCTCTACTTAACAGGTAAGAAATTAG	ss38322127	10
1182	rs29013242	TTCTGTCACCCTCGCTCAAAACCTTTATGTATGTAGATTCTTTCCCCCCA[C/T]ACCCATATGCCATCAACTAAGCCCACCAGGCTTCCCTGTCCCTGGGATTG	ss38322129	10
1183	rs43710100	ATTTCACATTTCCAGAAACACAACTCCAGCACTGGAAGTTGCCATACACT[A/G]TATTAAACAAAAACCACTACAACCCTGTTCTGTTAATCCCCTTGCCCATG	ss66538259	10
1184	rs29024281	GCCCGTTCCATTCTCCTCCCCTCCTCGTCACTTTAGTTTCACGTGTAATA[T/A]GATAGGCCCCAGGGCAGTATCAGCACTGGGCCCGAATAGACGAACGATAC	ss38334379ss38334378	10
1185	rs29013395	TCTTTCATGGATCTTCGTCTCCTACACCACTGAGTCTGAGCTGCCACACA[G/A]TTTTGTCATTTCCTTTATCATGTCCCTCAGGCCACCTCTCTGCTTCTTGC	ss38322286	10
1186	rs29013994	GCAAGGGCCAACAAAGTACTGTCTGGGGGTCAAACCTAGTCCTCCATATG[C/T]TTCTATAAATAAAGCTTTGCTGGCACACAGCCACATCCATGCTCTTTTGC	ss38322895	10
1187	rs29013995	TGCTGGCACACAGCCACATCCATGCTCTTTTGCTACAGTAGCAGAATAAC[A/C]ATGACAGAGACCTTATGACCTGAAAAGCCCCAAATATTTACTATTTATGT	ss38322896	10
1188	rs29013996	AACAATGACAGAGACCTTATGACCTGAAAAGCCCCAAATATTTACTATTT[A/C]TGTAAGTAGATAAGATAGGGGCTCCCAGAGAAAGAGAATCAGTCATGGTT	ss38322897	10
1189	rs29013993	ATTTCTTAGTTTTGCAAAACACATATTATCAAAGCCAACTCATTTTCTCA[G/A]CCCTTTGATTTCTGATTATAAGCCCCAACTAAGGAAACAGGGTCTTACTA	ss38322894	10
1190	rs43702477	GTATAAAAGAGATGTACTTAAAAAAAAAAAATTGTAAGGGGCTGTCTCTT[A/G]AGGTAGCAGATGCTCCACCACATATGTTTAATCAGAGCTAAAGGTTCACA	ss66537620	10
1191	rs43708491	GAAAAAATTCCTTAGAATGTAAGCAACATAAGGGAAAGGATTTTAATTTA[C/T]TTTGTATAATATCTCCCAAGCTTGTAGAGCAGTACCTCAGTTCAGTTCAG	ss66538129	10
1192	rs29013641	ACTCTTCAGAATGGAGACAACCACAAATGCCCAAGCACATGAAAGAGCCT[A/G]GCATCAGGACTTCAAAGAAATCTGTCCACATGCCTTTTAGAGTTTTATTT	ss38322537	10
1193	rs29013640	CAATTCCATGTGAGACACATCCATCTACCTTTAATATATCCAAACCCCTT[C/G]AAAGACTTCCAGAACTTTGACTCTTCAGAATGGAGACAACCACAAATGCC	ss38322536	10
1194	rs29013639	ATATTGAGAGAGAGTTAAAGTAATAAGATCGAACTCTAAACTTGACAGGG[A/G]GTGGGGGGTGCATTCAATTCCATGTGAGACACATCCATCTACCTTTAATA	ss38322535	10
1195	rs29013638	AATTGCTTAACACAATTCATCAGTATTTATTCAGCTCACTAGGATATTTT[T/C]CTAAATTGACCCAATGAGGACATAGGAACTTTTGAGTTTCATATTGAGAG	ss38322534	10
1196	rs43706924	AACAGTATTCATTGGCAGTGAGTAGGCAGCTGTTCAACACATTTATGGGC[A/G]TCATAAATCCAGCTGTTTTCATTTTCCATTACCCAGGTTCCTATAGTAAC	ss66538048	10
1197	rs29012840	ATACTAGACCCTTTTCAAGTTTCTTTTGTTTCTTAGGTGCTTTTTATAAG[G/A]TTTAACTTCATATTCAGTAAGCTAAGGGAAAAAATACTATGGTATATGTA	ss38323938	10
1198	rs29012839	TGTTTTCTTGACTTATTTTATGAAAATAAAACTTCTAAAAGTAATCGGCA[C/T]TGTGGAAAAAGACTAGTACCACACACAAAAGCCAAAGTCCACAACAATAA	ss64223570ss38323937	10
1199	rs43710033	GGGGAGATGATAACCTCTAAACCAAACCTATGAAAAACTAGCTCTATCCC[C/T]TATGTGTTTGTTTTTTTTGATTGGTGGAAAATTGCTTTACAATTTTGTGT	ss66538177	10
1200	rs43702443	ATTTTAAAACACAATTTCAAATAATTAAGTAACCTTTTAGCAGGGAGTCT[A/C]ATTAAGCAACCAGCTTCATTTTTCTGCTTGTGGTAGGAATTTAAGTCTGA	ss66537580	10
1201	rs29026819	TCACTGTCTAGTGTATTGGCTTCCCCTGCTGCCAGACTGCCAGTTCTTCC[G/C]CATGATGACTTATCAGTATAACAAGTGCATTGACGCTGACATGAAGATTA	ss38329204	10
1202	rs29026896	CTCCAGCCGCCTCTGCATTCACCGCATGCGCCAGGCCATGGGAGGACCAG[T/G]GTGGGATAAGCACCCCCACAGACCATCAGAAAAGTCGAGGAGGACAGGGT	ss38329282	10
1203	rs29015699	CTCTCAGAAATCATGTTTATAGCCTTCGTGCAATAGAAATACAAGCAATC[G/T]TGTATATTTTGGCAGATAGTGCCCGATTTAGTTGTAATAATTCACAGCAC	ss38332185	10
1204	rs29015700	TGCTTCGGGGCTTCCATGTTGCTCCAGGCAAAACCCTGTATTATAAATTA[T/C]AGCACACAAAGCTGAATTTGACCTACCAGTTGATGCATAATCAACTGACT	ss38332186	10
1205	rs29020064	GCAATCAGATCCCCTTCAAAAGAGATATAAGCAAGAGCAGGTTTTGAGAT[G/T]TGAAAGGTAGAGAGAGGACCAGGTGGTACTAGGCAACTGAAAGGAAGAGG	ss38327965	10
1206	rs29015623	TCAGTGCTTATCTTTTCCAATAAGCCCATAAGGGCAGAGGCCATATGTAC[A/T]CTGCATGCTGTTTTAACTGTAGTCCCTGATATAGAACCTGGAATCACAGG	ss38332109ss65546102	10
1207	rs29026478	AGAGTAACAGTGGTGAGAGAGAAGTTTTTAACAAGGAGGAAAACCCTAGA[C/T]AGTTGTCTCTGAGATTCTTCACCACAGCTTCAAGGACAACCAGGAAAAGA	ss38337165	10
1208	rs29026479	ACCATTGGCATCTATTGAAATGCAAAGGAGAAAGCTACCTACTAGAAAAG[A/G]GAATTGGCTGATCTTCCCAAGAATGGAGACTATGTTCTATCAAGGGAAAT	ss38337166	10
1209	rs29013467	TTACCCTCCTCACCTCTTCTTTATTTATGTGGGAGGCCTTGGCAACCTTA[T/C]TTTCTTTGTCTGCTTTTCCTGACTTCCTAAATGGCCATGGTTGACACTCT	ss38322360	10
1210	rs29018729	GTGGTTTCATTGGAGAATTCTGGGAGTAAAGCCCGGGTGTGGGAGCAGAG[C/T]ATGCACAGTGTATCTTTGGTGGAGAACCTAACAGTTTCACCGGACCCCTC	ss38335823	10
1211	rs29021301	AAACTTGATGTTTATAAGCAGTCTGGGGTAGCCTGATCTCTGGTGACTAC[A/G]ACTTCGGGGAGGTTTTCTGGTAGAAGGTATCCAGAAGAAACCCAGCAACA	ss38328999	10
1212	rs29012019	AAATACAAATGCAGGCACTGAAATCGTACAAAAACACTACTTATCAGTAC[T/C]TTAAGTAAAGGCAGTGAACATACTCATTTGAAAGAATACAGGGTACCTAT	ss65551589ss38323104	10
1213	rs29026620	AAATTTAAGCCCATTAAGGTGACTTGCCTGACCAACGGCAACCTGACCCC[C/T]ACTATAACTTCTGTCTCTACTCTCCAACACCTTCCATGCTCTTGCCACTG	ss38337307	10
1214	rs29023742	CCATTACTGACCTGGCAAGATTGGACCTTAGATCTCTTGCTGTAAACAAT[A/G]TGGGAGGTGGTTCTCCTTGATGGAATTGTTGGCTTATGAATTTGAATCAA	ss63752180ss38337037	10
1215	rs29023741	CCCGGTTCAGAGCATCCCAAAGAGGTGCCAATCGTCATGATGGCTTCTGT[A/G]CCCATGGCCATCTGCTTACTGGGCTTTGGGCAGATGCCAGCGTATTTTTC	ss38337036ss63752183	10
1216	rs29012337	TCTTTTTCTCATAACAACTTCAGAAATGTTCATTTTAGTATTTTTGTGTT[A/G]GGTTATTTTTCACTGGACTTCTGTGGTGGCTCAGAGGTAAAGAACCTGCC	ss38323424	10
1217	rs29013533	CAGATGTTAAACAAAGAGATTTGTAAGACGTGATTTTGAGGCCGTTTTAC[T/C]ATTCCTATACATCACTAGCCAGCACATGGTTTTCAGTAGCACACTGATTT	ss63592335ss38322428	10
1218	rs29019175	GCATAGGTCTTGGAGTCAACTAGCCCGGGATCTGATGGCTACAATCCATG[T/C]GCGAGTGACAGCCTCTCCGAGCCTCTGTCTCATCCTCGGTGAAACAGGCA	ss38327060	10
1219	rs29010800	TTTCTTCCTTGTTTTACTTTATCACAGTGTAGTGTCATGGCATATCTTTT[T/C]GCCACTACAAAGAATTATTGGCTCTGTTATTCACAGTGGCTTATGTAGTT	ss65091757ss38325085	10
1220	rs29019795	TTGAGTGTTTGAAAGTGAACTGCTATTAACCTGACTGATAAACCAACACA[T/C]TACAAAATGTTTCTCCTGCAATATTTTATCCATGGACTTGTGAAGTGAAT	ss65554564ss38327689	10
1221	rs29024208	TTTGGTGTGGTAATTATATGAAGGTCAGGTTGTGCTCTGCAAATCACAAA[T/C]GTTAGGAAGAGCAATAATTGCAGTACATCCATCCAGTTGCATTATTTTAA	ss38334305	10
1222	rs29018034	ATGTTGGCCCTTTGGTGCTTTCTGAGGACCTAATTCATGAGCTCTGCAAA[C/T]CTGTCAGAGAAATATTTTCGTTTCAGAGGAACTTGTCTCTCTTGCTTTCT	ss38335121	10
1223	rs29024832	GCATGAAAACAAGACTAGCAGTGCAATGAGATGCTATCTTTTCCCTGACC[C/T]CTTATATGATAGAAACAACAGCTGATATACAGTATTACTATGGAGAGAAA	ss38334940	10
1224	rs29024833	GTTGTGCATATTAATTCCTGTGCACTGCAACCACTCAGCCCGCGATACCC[C/A]CCCTGGTAATTACACCTCCCCAAGGCAGTGCCCCCAAAGCACTGTTACAT	ss38334941	10
1225	rs29009945	GAGAAAGATAACTAGAAAATCTCCAAATGTTCAGAAATTAAGTAGCACAC[G/A]TCTGTATAACCAGTGAGTTAAACAAGAAATCTTGGGTAAAATAGGAAAAT	ss38324440	10
1226	rs29010868	TGAAAGCTATGGAAGGTATGGAGGGCAGTTGTTTGCCATCAGTGTGTAGC[T/G]GTTTTGTGTGCCTAAAAAACTCACTGAATTTTGAAATGCCTTTTAATTTT	ss38325153	10
1227	rs41903732	TCAGCTTAATTACCTATAACATACACTATTCATGCAAAGAGGAATGGGGG[A/G]AAGTGAGGGAAACTAATATTAAAAATGAATGCAATGTAATGTATTGCTCC	ss66538002ss62526070	10
1228	rs29016349	CTGAGAGCAAGAAAGGTGATCTCGTTTGAGAGGCCAGTTTCAGGAGTCCT[T/C]GTAAGTTAGAAAAGCATCAATATTTTGGGAAGAACTTAAGCACCTATTAT	ss38332849	10
1229	rs29025209	GCTTTTCTTCATGCCAGCAGAAGAGAAGATGTGCTCTGAGAAGACTTCCA[C/T]GGTGGATATGGCCTCGCCTTGGGCTCTGGCTCTGTTTCCAAACTTGTCAC	ss38331094	10
1230	rs29025211	TGTCTGTCAAGCTGGGCCACAGGTAACTTTCCAACATTTTAGCTGGAACC[A/G]CACCTGCAGCTCTGTCAGAACTCCTCTGTGTAAGTTTCAGAGGCACAGTG	ss38331096	10
1231	rs29009594	GTGTCCTCTGTGTTTGGCACAGGATCTGCCATGTGGCTGATTTTAATATG[T/C]ATTAAATGAATAAATGACACTTTCATGAACATGTCCAGCATGAGATAAGA	ss65558845ss38324079	10
1232	rs29011197	ATTATAAAACTCCCATGATGAGACCATTATCACTCTTATGTAATATACAT[C/T]AATCATATTAAATCTGGTGGTTGCTTTAAAATGTAAATAGTAAAGGAAAC	ss38325485	10
1233	rs29019924	TCACACTAGCCATTTTATTGGTCCCAGTTTTACATGATAATCTATTGAAT[C/T]AGTTCATTTATGGCTCATTCCTCAGCTTTTCTGCCTGCTTCCAAATAATA	ss38327820	10
1234	rs29013572	GGGCAATCAAACATGTGTGGAAAGAGGCAAAAATAAAAATAAAGCCATAT[G/A]GAGTTACATCTGACCCTTGAACAATGTGTAGGGGTTAATCCAAGTGTAAT	ss38322467	10
1235	rs29010179	GCCCTTTATTTCACTGGAGGAAGGCTTTAGGGAAATAGTAAGAATGCTGC[A/G]GTAACAGAGGGAATTAATTTGACCCTGCTCTGAAGAAACAGTGTGTTGAT	ss38324682	10
1236	rs29016839	TGCTTTTTGGACTCACTGGTTGGGTGGGGCCATAGGTTATGCTTTATGAT[T/C]AGGTGAGGTGGTTACCTGGACATTCAAACTGGGTGGGTTTTCAAGCCATG	ss38333127	10
1237	rs29013697	ATTTTGTGGCAGGTTTACATGAATTTCTAAGAAATAGTACAGAGGGATCC[C/T]GTGAACCCTTTACCCAGTTTTCTCAGTGGTAACATCTTGCACAATTACAG	ss38322594	10
1238	BV104999	CRGGCATTAGCASTCTTGATTCCAGACCTACCCACACAGGCCATGTGGGC[T/C]GTGTCCAGCTGGAAGCCCTCGAAGCAGTCACAGGTGTAGCCCTCGCGCAC		10
1239	rs29018137	GGTGAACAACCTTTATTTGGAGATTTCATTTCTTGCGAAGAAACCCTTCT[C/G]AGAGTCCCATGCAGAGAGGTGCTGGGGCTGATGCTCGGCTCCTGGGTGGG	ss38335225	10
1240	rs29010772	GTGCAAGGTGACCTGTTACCTGGGCTTCATGGTGATGCGCTTTTCTAACA[G/T]AAGATTCACCCATTCAGCCAGTGCTTACTCATTACATACAAATCATCTAT	ss38325057	10
1241	rs29025403	CTATTCCTTTGAAGATAAGCAATTCATGTTACCATAATTCTATGTAGGAG[T/C]ACAAGTCTTGCCTAAACAGCTTAACACCTAATGTATGACATGGAGACATA	ss38331289	10
1242	rs29010803	ATGTTATTTTCTATATTGATGAGCTTTGGTTTGAGCAAGGAAGAGATGAA[C/G]GTTCCTAGGAGCTGTGGGTCTTCAATAATGGATACAGTCGACAGGAGTAC	ss38325088ss64047863	10
1243	rs43709778	TTTTTGAATCTGTGATCACTGATGGATCTTTCCCAGATGTCTTCTTGGCA[A/T]AAAATGCCCCTTCTCTGGAGAAATCAAGTCAAGCACTGGCTTCTATAAAC	ss66537538	10
1244	rs29021913	CCTCCATCATGTTATATCAGAAACCCACTGAAGGAACAAGCTGTTCAAAA[A/G]GAGCCCAGTGTGTTAAATTCCAAATCCTTGGGCATAGTTTGAAAGCTGGA	ss38330407	10
1245	rs29024730	CAAGAGTTTTCAAAATCTCTTTGAGGATATCGTATATGCAGTAGCACCTG[C/T]TGCACTTTTTAAAAATTCATATTTTCTGGGTCACATCAACTCTTACTGAA	ss38334832	10
1246	rs29021105	CATGTATGTTAGGAGTTTTTGGTGACTCTTCAAGGTGAGGGGTGGGTGGG[C/T]GATGGGTGTGATTTCTCTGCTTCTGAAGGCACAGACAGGATCTTTTTGAA	ss38328800	10
1247	rs43703985	AGTTCATACTTCTTCTAGAGATTCTTGCATATCAGAATAAGATGACAGCC[C/T]TACAGCAAGCTATGGGATTCTCTGAGATGAAAAATAATCAGTTATTATAT	ss66537754	10
1248	rs29027091	TCAGTGTTGGTTGTGGAAAGTCACTGGGTTTAAGGATTCTTTGTTACTAT[G/A]GCATAGCTGTACATCCTGCCTGAAAAAGACGGTAAGGCATGCTCTATTAC	ss38329478	10
1249	rs29010356	GTACTGGAGATCACTAACTGATCATCTTTAGAACTTTTCCTAAGCCAGAG[G/T]CTCAGTGGTTTTATAGTTGTCTGGCTAAAGTCACTTGTGAATTTCTGAAA	ss38324862	10
1250	rs29012457	CGGGTTCGGCAAGATTCAAGTGTTCTTCTCTGAATGGCTTTTAAAGGCTC[G/A]GTCTCTCTTAGTTCGAAATGGAGATGGGGAAGGAAGGAGTCGGTTGGGGA	ss38323545	10
1251	rs29018359	TCTACTTCCAAAATAAAAATAAAGCATAGTTACCATCTAGTTTTAATATA[A/G]TCTTACTCCATAGCCTGACATTTTATGTCATAAGCATTTATGAAAGAGTG	ss38335451	10
1252	rs29019517	TCCCTCAAAGGTTTCACTGTGGACATTAGTCGGGTTGCAGCTCCATCATC[A/G]TAAGTCTGTCTGTTAAAAAATGAAAACAAAACCAAAAATGGTGTGTTACT	ss64469102ss38327408	10
1253	rs29012407	GTGGAAGCTGCAGCCAAAGACGGCTCAGTGCCTGGAGGGCCAGCAAGCGT[C/T]TGGACTAGAAGCAGCTATCGGGGCTGCCCTGCACGGGCAGGGCACAGGCT	ss38323494	10
1254	rs29012406	ACCACAGGGGCTCAGTCGAGTAAGACAGCGGAGACTCCAAGGTGGAAAGC[T/C]TGTAACGTTTGCAGGCCGGTCTCTTCATCTCCGTGGAAGCTGCAGCCAAA	ss38323493	10
1255	rs43705622	CATGTTATTAAGTGGATAGAATCCAGTGTGGTCAGATGCAGTGTGCCTTG[C/T]GGGTATAAAATTAATTTAGCACCGACATTTTAAATAGTGGAAGGCCTTTA	ss66537926	10
1256	rs29027300	CTGTCTGTCATGTATGGAGAGCTGATTGCTTTTTCTACCCTGGGGTTTTT[G/C]CTCGGAGAGAGTCCTAGGGAAACACCATCTACAGCCTTCTTGCATGGAGG	ss38329687	11
1257	rs29020725	TGAATTTCACAGTTAAATACATAAAATAATGATTACATCCAATGGTCACA[A/G]GGGACATGTTTTTAGGAGGATACTAATTAAACTACATCTTCAGACAACAT	ss65578414ss38328415	11
1258	rs29012894	AGCCGTTGGAAGAGAGTGACATGACTTAGATGTACATCTGAGGGTGATTT[C/T]TGGCTACCCACTGGAGATGGATTGGAGGGGTGGCCAGAGGGACCCCAGTA	ss38323993ss65572122	11
1259	rs29016518	TTAGTCTCCCCGCCAGGGCTAGAACCCAGGTGCCTGGCAGTGGAAGGGCC[G/A]GGGAAATTCCCCTCTCAGTGTTTTACACACAGGACTGGGGAGAACAGTTT	ss65575613ss38333022	11
1260	rs29025220	GAATGTGACATGGTAACACTGACTGAGTAGACGGTCCTGGGTGTTGAGTC[A/G]TATGGATGCTAGATTGCAATACCCTTGGCTGCTGGGTGTCCTCTGCTGAT	ss63570541ss38331105	11
1261	rs29025906	TCACCCGCCATGGGGAGAGGCAGCGGCTGATTGGTCCCAGGTGCAACTGA[A/G]TCTAACCTGAGCTTTCTAGGAAGATTGCATCTTGGAAGGCCTTGAATCCT	ss38331801ss65574592	11
1262	rs29025373	CCGAAGTTGTGGAGCAAGGACTACCCGAAAAAGAAGAGACACCGCCTCCT[A/G]TTGAACCAGGCCAGTAGTGCTCATGTGTCCTAAGTTGTCTTGGTTGTCAC	ss64741286ss38331259	11
1263	rs17872208	CCAGATGCTCTSAGTGTGGTCCTCGGTACAGAGTGGAACCAGTGCCTTCA[T/C]GCTGATGTTGTTGAGAGACCACTGACCTGTTGCTGTCATCACCAGCACCT	ss28452549	11
1264	rs29014488	GGTGGTTTGATCAATGCCCCTTTTCAAAGGATCCCGGAGGTCCTGGGTGG[C/T]TTTCACTCCCTATAAGTCTGTTGTCTGTCCGTGAGGCTGTGATCTCTATA	ss38326176	11
1265	rs29009731	AAAAACTACACGAGCAGGTGCTTGTACATTTTCTAAGGAGAAGGTCTGCT[G/A]CTATCATCAGATACTCAAGGGGGTCCATTAGGAAGACCTCTCTAACCCAC	ss38324225	11
1266	rs29009730	TGAGAGGGTCCAGCAGGTTATTATAAAAACAAGACAGGGCACAGAAGACA[G/A]GAGACCAAGTCAGAAAGAAACATCTGTGCAAGAGCTATGACCCAGCTGCA	ss38324224	11
1267	rs29027869	TGTCGGATGGGCACACAAGGGAATCGGGGATGGCCACAGTGAGTCAAGAA[T/C]TGAGTACCTGGACTCCCGGAGAATACCGCCTCTTCTGGGCCTGAGAGGGT	ss38324223	11
1268	rs29009732	CTTGTGGGGGAAGAGGTGGAGCTATGGTGGACACATACAAAGAAGCATAA[T/G]AAATGATTTTTCAGGAAGTTTACGTGGCAGTTGGTGATATGTGTTTGTAT	ss38324226	11
1269	rs29009734	GATCTCTGGGAGGGTTCCAGTCAGGCCCAGAGTGTCAGAGGGGCCATTTC[G/A]GACCCACCCCAGATGGGAGGAGGATTCCTGGAGGCAGGTACTGAGGTCAG	ss38324228	11
1270	rs29009737	TTTGATATCTTCTTTGCTTTTCTGGGAAGTTTTTAGCTTGTATTTCCTAC[C/T]TTAGACCTGGCATCAGACACGTTCTCCAGGAAGCTTTTATTCTTGTTAGT	ss38324231	11
1271	rs29013436	CTGTGGCCCCCAACCATGTACTGATAGAGCTGCTCGGGCACGTTGAGGTC[C/T]GACATCCCTATCAGGTTGCTGCCGTGCTGGAGGACAAAGGAACCGGGTGT	ss38322328	11
1272	rs29019487	GCTTCATATAGACGCACTTGCCCGTTCCCGTAGCCTGCTGCTATGGTTCC[C/G]TGCCACAGCTGCACAGAAGAGCACGGGACCCTGCAAGGGTGACATCGCAC	ss38327378	11
1273	rs29023278	TCCCAAGCAGACACTTGGGAGTCATTCAGCCAAAAATGGTTGTCTCAGAC[G/A]CAAAGCACGTCAGAGCTAGGAAAGACCTCTGAGAACTTTGAGGTTCAGCC	ss38336568	11
1274	rs29009663	TATAAATGACATCAGATTGCTGAAGCGGTAGAGTGCAGTTTAAAGAAATA[C/T]AGATTTCACAAAACCTACAATTTGTAATCCACAACTTGTAGGATGTATTG	ss65585269ss38324156	11
1275	rs29011156	ATTTATCCAAATTATGATAAGTCTCCTAGGTTAAAACCCTAGGTGAGTCT[C/T]GTGGAAAGTATTCTTTTTTTCCCCACTTCTGTTTGTATAACATCCCCATT	ss38325444	11
1276	rs29017131	TCCTGAAATAATATTTTCTGATGGCATACATCTTTAAAGAAGTCCTCAGT[G/A]TGACCAAGTACCAATTGGGGAGTTAAGAATAAGTCTACAGGAGAAAGATA	ss38333421	11
1277	rs29014007	CAGGAATTAAAAACTCCTAATCCCAGAGAAGTCAGGTTTCTCTTTATACC[G/A]AGTAAATCCCTTAGTTTTCCCTTCCCCATTTTCTCAATAACACTGCAAAG	ss38322908	11
1278	rs29016160	CTCTGGGACTGCCCGGGCGGGATGTCTCCATCCATCTTCTGTGACCCCTC[T/C]CCAGCCCACCTCTGACACACACACAACACACGCGCACACACACACTCCCT	ss38332660	11
1279	rs29017375	CGCTGTGCCTCGCCAGCTCCATGCATTGCTCATCGGTAGTTCTGTTGTCC[G/A]GAGGCCTTCCCCTCTGCTAACAGAAAGCCTGTTCTGCTCACATTCTGCTG	ss38333668	11
1280	rs29015870	GCGCAAGGGTGTGGGGACAGACAACAGGTGGCAGCTCGGCAGCAGTCGGC[T/C]GCGGGGGAGATGAGCGGAGGACCTCCTAGCATTTGGGAAGAGGGGGTCCT	ss38332364	11
1281	rs29025726	AAGGTAACAGGGTTGGTCGAGGGAGGGACTATCTTAGACTATCTTATTCT[T/C]ACTGAGGAAATGATCCTAAAGGAATCACTGGGATGATGGAAATGATTCAG	ss65590609ss38331619	11
1282	rs29018553	GTCGCCTCCATGTGAATGGTGTCCACTGGAGCCGTGCAAGGAGGCAGCCT[T/C]GTTTGTCATTCTATAACACAGCGGGGTTTGCAAATTCAGGGTCTGATCTG	ss38335646	11
1283	rs29026141	AAGGACTCTTTTCAGACTTCTGTCTGAAAGTGTCCTTTCAAGAGGAGACT[A/C]GTGATGGTTCATATTTATACAGCTGCTTTTTTATAAGCAAGATGATAATG	ss38332037ss64335588	11
1284	rs29026139	AACTCAAACTAACCTAGCAAAGCCAGTTCCCAGGACAGGCGAGGGAAACA[C/A]GATTTTAATAAAGTTAGTCTTCAGAGCCCTTTCTCCCATCGCCTCCTCCT	ss38332035	11
1285	rs29009866	TGAGAGAGCAGCCTCCATTCCAGCATGAGGGACTCACTGGCACTTTGCCA[G/C]CTGCTGTCTGCCGGGACTGCATTGTGAAAGCCAGAGATGTTCACTGCTTA	ss38324361	11
1286	rs43710094	AGTTTACTAATAAAATTCACTTTTAAACTGGCATATTTGCAAGCTCACTT[A/T]AAAAAAAAAATACTACTTTAAAATTTTCCTCTTCAAGAAGGAACATGATG	ss66538251	11
1287	rs43710117	ACAAGGTCATTTGAATTATGACATGCATTTAGCTGTATGAAATGAGGAGG[C/T]CAAAGCTTGATAAACTTCAGTAAATAATTTTATCACCCTCCACCCCCTTT	ss66538283	11
1288	rs29013299	AGATGGGCAATGTAATCCTTCTTGATATCCAGATCTCTGTGTTTAATAAC[G/A]AAAATACAGATGCCATATCATTGTGAAGATGAAAAATGAGACAATATACA	ss38322187	11
1289	rs29013297	TTGATCACAGCAAGAGTAGATATTCAGAGGGTTAATATATAGGATTGTCA[T/C]TTTATTTTGCTGAATTTGAATATATACCATCTACCCTATACTGGGCAAGA	ss38322185	11
1290	rs29009683	ACACCTTCCATATTCTTTTTATCTTTCAAAATGGTCAAAACAACTTGAGA[T/C]GACTGAATAAAAGAAGGCAATCCAAATGTCCAACTAAGCCCAGAATATAT	ss38324176	11
1291	rs29011499	GGCAGGCGTCTCTCCGGTAGCTCCTGTCTGACTGAGATACAGTACAGAGA[T/C]GCTCTGGAACTTCCAGAGGCCAGTTCAGGTCTCACTTTCAGACTCCTGCA	ss38325794	11
1292	rs29014004	CCTTTCTGCTATCTTAATTCCATCTATTTTTCAAAGTTCACTTCAAGTCC[T/C]ACCTTCCTCATGAAGCATTCTTCGATTACCCTCCTCTTTATAAGCTCTTT	ss38322905	11
1293	rs29010503	CTTCTTTGGACAATGGATAGATGAATGGATAGAAGGATGGAAGCATGCAC[A/G]CATAGATGGATACATGCAAGGATGGATGGATGGAGGAATGAATGGATGGA	ss38325014	11
1294	rs29010501	CTCCTATAGTTCCAAGAGCTGCTCCAGCCCCTAGTCTTAGGACCTGCAGC[T/C]CTTTCTGCCCAGAATTCCACTGCCAAGTCTCCAAGCCTACCTGGCTCCTT	ss38325012	11
1295	rs29010505	TGTGATGCCATGTGTGCACGTCTGGCTCTGTCCCCCGTCTATGTAGACAG[C/A]GTGGACACACAGGAGTGCGCTGGTCCACAGCTCGCCCACATTGGCTGGCT	ss38325016	11
1296	rs43708515	GGCTTAAATTATTAGGAAGAATCTAAAATTCTAGTGCTCCATGGCTTAGA[C/T]TAACTACCCTAGAAAAGTTCTCCACATTTGATACAGACTTGTGTTCCTGT	ss66538157	11
1297	rs43710089	AACTTGATATATTCAAATCTCAGAAGGCGAAGGTATGAAGAAAGACTCAA[A/G]TGGGGAAACATCTTAATTCCTAGAATGTGTTGATATCATAAAAAATTGCC	ss66538246	11
1298	rs29013768	CATCCTTTCCTAAAAAATATTTTTCAATACTGCAAGAACATATCCATGTA[T/G]TAAAATATTAGTTAAAACTTTTGGTCACTAAACATATTAATAAAATTGTA	ss38322666	11
1299	rs29014925	TAAATATTGCTTATTGATTACTCAGAAGTTATGTCTACTTGTGCCCTCTG[G/A]CTTTGCTCTACCTAAAAGGCACTAATATTTGTGCTAATAACACAAGCTCT	ss38326618	11
1300	rs29023513	AGCAATTAACAAAAAGGGCTGTACTTGAACTGGTGGCAGCTCAGACCCAC[A/G]GTGCTTTAGGATAAAGGACAGATGACCCTGTCTTCATGCTACTCAAGAAG	ss38336805	11
1301	rs29011971	ATTTATTCTGGATATGCTGGTAGGAGTGACAGTGGAGAAAAATAAAAATG[T/C]ACTTAGTGAATATTTTCCAAGATGTTGAGAACATCCAGATTCTACCACAA	ss38323056	11
1302	rs29013419	CAGGGGAGGATTTTTTTAATGACTCGAGAGAATCACTTTGGTCTAGTCTT[T/G]GTTCCATGATGCTACTAGCAATGTATTTGGCCTATAAAATGTCTCCCTTC	ss38322310ss38322311	11
1303	rs29013420	TTTAGACCCTCCCTGCTTTTCCATGTCTCCTTTAATTTGTGGGGATCCTT[A/G]ACCAGCCAAAAAATAACACTGTTTTAAAAATGACAGCATGAATAGGAGAC	ss38322312	11
1304	rs29019813	TTATTAAGTTAACTACATTTTTGAGAACTAGATTTACTGATTCAGCATTA[A/C]TGCAAATATCTTACAACCCTATGAATCATTACTTGCCACTTGCTACAAAT	ss38327707	11
1305	rs43710121	TGAGAATTTCCAGGTGCTTGCTTTCTTTAGCTATTTGTGCTATTAAAGTT[A/G]GTTTAAAAGTTAACTGTAAGTGCGATGCCTTTTTTGAGAATGCTGCAGCT	ss66538288	11
1306	rs29027341	TTTTGCCAAACATTAATAAAAATCAAATTAGAAGCAAGTGCCTTGAAAGG[C/A]CACTGGCAAAAGATTTTAGTATTGTAGCAATGTGAATCTGATAAGAAAAG	ss38329728	11
1307	rs43705611	AAATATGTAGTTAAAATGCCTTTTAAAATTCAGGTATTTTGTTAACTAGT[C/T]TTGCTAGGATGACTTACAAAGGAGAAGGAGAAGAAAGTCTGAAAGTCATA	ss66537912	11
1308	rs29027434	AATGTTTTGAAGAGGCATTGCCACCCTGACTCTGAACCCCAAATTAAAAT[T/G]ACAGCAGGTAAAATTAGAGAGTGTCACATGCTACTTTAATGTTGTGCTGC	ss38329823	11
1309	rs29026843	ACTCACAATACTCTACAGTGGTCCTGACTATGCAGGTGGCGAGCAACCTA[T/G]CCCAAGCTCCCCCAGAGAGACATGTTTCTGGGCAATGAGCCCTGAACAAC	ss38329229	11
1310	rs29009815	TTATTTCAAGGAAACAGGAGGTGACCACCTGTTCTTGAAAAAAATGAGAT[A/G]TGGAAAATGAAGTTTTCTATTCATTGCCATCTATAATTCCACCGAATCTA	ss38324310	11
1311	rs29009719	ATTGTTTAAATGTTGTTGGTTTGGGGGAGCAGAGTTGTGTTCATGGCAGA[A/G]CAAAAGGTGGTGGACTTATTTTCCAAGCTCAAGTGGCCTCATCCAGAACA	ss38324212	11
1312	rs43706909	GAAAATGTTACCATAGACCGATTCAAAATCGATTTATTAAAATTGACAGA[C/T]TATCCAATCCTTTACCATAAGAGTATGCACACACTCCCTCAGAAAGCTTT	ss66538031	11
1313	rs29018818	ATGTTTTAATGCACTGCTGTATAATTCATCAGCCCTCACCCCTCCCAGTC[A/G]AAATTACTGATGGAAATAAGCAAACACCCCAAATTTGCTATTTCCCTTTC	ss38335912	11
1314	rs29016455	TTATTACTTTCCCATAATTGGAAATTCCTGCCCAGGCCACCTGGCGTCCC[T/A]GATATCTGTTCATTTTCACTTATTTAGTTTTATATACATATTGCTAATTG	ss38332956	11
1315	rs43705604	CAGCAGTCCATCAGACAGCCTTCGCCTGGTCCCTCCAGCCTGCCAACAGC[C/T]GGCACCCAGAAACAGTCTGCTTAGAGAAGCCTTGTTCTCCAGCGTGATTG	ss66537904	11
1316	rs29015807	ATGTCCCTGTAGGACAGACGTACCTCCTGTCTTCCCACAGTGCAGGAGGC[T/C]GCCACATCCCTCTTCAGTGGCGGTGGTCCTCAGTCCAGTAGCCTTCCGGC	ss38332299ss38332298	11
1317	rs29015811	CAAGATGCCCTTATAGGGCTAAAGGACTTATTCCCTCAGCTGCTACAAGC[A/G]CTGCCAGCTGAGAACCCCCTTCAGCATCGCCTTGGTGGTAGAGGGTTGCC	ss38332304	11
1318	rs29023466	TGCATGCAGAGGAAACTGTTCCAAATATATATATTTTAAAATATCTTTGC[G/A]GTAACAAGCTAGGTAGGAGCATGTGGGTAATTGATACATATGCATGAGAG	ss38336757	11
1319	rs29020107	GCTCTTTCTCCCTCTGGACCTCTGAAGGTGCTGCCCCCCGTCCGATGCGT[C/G]TGGAATGCATTCTCCTCTTTTCCCAGGCCTGGTTATTTTCTCCTCTTCTA	ss38328008	11
1320	rs29022207	GAAATTACTTTGATTATCTTCCATAGAGTGTCCGTGGGCAGTTAGCAGCT[T/C]CGTAAGGAGCACAGTACAGATTTTCTGCCAGTTTATACTTAGGGTTGGAG	ss38330702	11
1321	rs29016064	GGGCACTGTATGAAGTCTGAAGTCTGATGGCCAAGCTAAACACACCACCC[G/A]CCTCTACCCATCACCCCCAGCTGACAAGTACAGACCTGGAGCTGAATACA	ss38332563	11
1322	rs29010798	CTCATGTCGAATATGCTAGAGATAATGTTCAAGAACGGACGAACTTCCAA[C/T]ATTAACCAGAATCGCATGCGACTATTGGCCAGCTGTTGTTAAACATCAGT	ss38325083	11
1323	rs29010799	GTGATAAGTACAGGTATCATGAGAGCCAGACCTGAGAATTGCTGTTGCCT[G/A]TAAGCTGAATGTAGATTTTCAATGTCTGCATGCAAATTCAACCCAAACTT	ss38325084	11
1324	rs41257366	AAGATGGAACACTTCCGCTGGGGCAGCCCGCCCAAGGACAAGCGCTACGG[C/T]GGGTTCATGACCTCCGAGAAGAGCCAAACGCCCCTTGTCACGCTGTTCAA	ss46526918	11
1325	rs29023108	ATAAAAAGTATCTACTTAACCCAGAAAGAAATGTATTGTGAGAAAGTCAG[T/C]GTGACTGCAGACCTCCTTACTAAATTAACCGGTAATGTCCATTTCTCATA	ss38336395	11
1326	rs29013769	GACTCTCCAGAGACTTTGCATTCACACTTTCACTTAAAGATATCAAAAGA[T/C]AGAATTGTAGAACATGCAACATAAATGTGGCTTTTGTGGAAAAAGAAAAA	ss38322667	11
1327	rs29022183	TTACATTTATTGAATTAAAAAGAAAGCTTGTCTTTAAAAAATGTATACAG[G/T]TAAAGCATAATAAAAATGCCCCAATAATAAATCCATATTCAATACCTGGG	ss38330678	11
1328	rs29022184	ACCCAAGAAGAGCCCTGATTAAGGGTGAGGGTTTTTTTAGTCTCACTGAT[C/G]CCTGGCCTTGTGGATTCACATGAAAACTGCAAATACAGCATCACCTTCAC	ss38330679	11
1329	rs29018852	ACGGATCTGCCACCGATATGGAATTGAATCCACATTAAGATCTATTACTT[T/G]CAAGAATTTTAGTTTGAACTGCTGCCGCCTTCAAATAAAGGGCAGAACAA	ss38335947	11
1330	rs43708493	CAAGAGGTAATTCATCTTGGTCACCCTGTCTTCTGCAGAGCACTCCAGCC[C/T]GAAGGTTAATGGAAAAGAAGGCTGTGTCTGCCATCTTGGATCTCATTCCA	ss66538134	11
1331	rs29024646	ATTTGGGAAGAGATATGAATACAGAGGTAGAGAGTGAACCAAAAGAAACC[T/C]GAGGGCAAAGCATTTCAGGCAGAAGACAAGTGACGATATCACGAAACTGG	ss38334746	11
1332	rs29011284	TGGGCAGAGGAGCACTGCAGATAGTCTCACATGTACTCAGCTGTCTGAGA[C/T]TGATTTTGCGTCTTGACTCAAGAGCATTTGTTCTCAGGCTGATATCTTTG	ss38325572	11
1333	rs29011283	GAGATCAACTCATGGGCAGAGGAGCACTGCAGATAGTCTCACATGTACTC[A/G]GCTGTCTGAGACTGATTTTGCGTCTTGACTCAAGAGCATTTGTTCTCAGG	ss38325571	11
1334	rs29011281	GTCCTGCCTGAGCCTGGGAGCCGAGGTCTGCAGCGGCTCTTCACGTTCCA[C/T]GTGGTAATAGCCGGTGACAGCTTCTACTCTCAACAAATTGTTTTCTGCGA	ss38325569	11
1335	rs43703990	TGGCTTTGAGAATGAAGTGTTCCTGAGTCTTCCATGTATCCTGAACGCTC[A/G]GGAGTTAACCAGTGTTATCAACCAGAAGCTGAAGGATGAAGAGGTTGCCT	ss66537761	11
1336	rs29011068	AAACAGCTTTCTAAAATGTGATGCATATAAAATATTACATTTCTTAAACT[A/G]TGTTAGCTTTGGGCGGGTTGCACGTTTTCTATTGAAGTTAATACCACATA	ss38325355	11
1337	rs43706899	AGTGACAATACAGGCACAAAACAAATTGCTGAATTAATGAATAAATAAAC[G/T]AATACCTCCAAAGTGTAGGCATTTTAAAGAATTCTCTTTCCTCTGAAATT	ss66538019	11
1338	rs29012044	CAAATTAAATGCAGTTCAGAGTTAACCATACACTGAAGTAATAAGCAGGA[T/C]GTATTTATTTTCCATTTCCTTTCTGTGGCCAGAGATTCAAAGGATAAAGT	ss38323129	11
1339	rs29011484	TTAGGAATAAATGTCACCAAAGAAATACAAGACTTAAACTCTGGAAATGA[G/C]TAAATATTTTGAAGCAAATTAAAGGCATAATTAAGTGGAAAGACATCCCA	ss38325778ss38325777	11
1340	rs29022203	GAATTTGTGGGCAGCAGTTCAGTCCGTGACAGCAGCTGGCCCTCTCTGCC[A/G]GCCTTTCTGGACACGTGGACGCACGCCACCAACAGAACAGCCTCGGGTCT	ss38330698	11
1341	rs29012355	TGGAGAATCCCATGGAAACAGGAGCTTAGAGGGCTACTGTCCGTGGGATC[A/G]CAAAGAATCAGGCACCACTTAACGACTATACAAAAACAACATGTCATATG	ss38323442	11
1342	rs43710111	AAAAGCCAGAAACATTCTATATGTGCCAATTGACTTACTGGAGAGAAGTA[C/T]GCAAAGGGAAGTGTTTGGCAACAAGATAATGATTGTGAGGGGCTGTCCTC	ss66538271	11
1343	rs43710112	TAATGATTGTGAGGGGCTGTCCTCTTGATTTCTGTGTCTTCCTATCTCTG[C/T]TGGGTCTGAAGCAACACAGAGTTGCTTTTGCAGCAGGAGAACTCTTAGTA	ss66538272	11
1344	rs29013825	AGTAAACTTTTACAGTATTATACCTTTCCTTCTCTTTTCCTCTCAGTTAT[C/T]TCCTCTCAAAAATCAATTGTTTTTAGAACAAGATACTCAAAGTAATATTT	ss38322724	11
1345	rs29017024	AGAGCACAAATGTCATTCACACAGACTCAGGACATCCATACTACATGTTC[T/C]GTATCCACCTCACACATGAGGTCGTTCACACGTGGCTGATGCGCACACCC	ss38333313	11
1346	rs29013203	TCCCCATAGACTAGCATACACCTCACAGTTCCCTGCCTTTCCTGCTATTC[T/C]CTTCCCTCCACATGCCTCTCTCTCTCCCCACCGCTGCCAATACTGCCTGT	ss38322089	11
1347	rs29009915	TAACTGAATATACATAATAGATGTAACAATTATTAAATTGTTGGTTTCTA[C/T]TATTTGTATGTAAGTGGCTGTTTCTAAGATACCTGAAGTATGGTTATTTT	ss38324410	11
1348	rs29009914	ACTTAAGAGTTCTGAACATTGAAATCTCTTTCCTTACAAATAACACTGGA[C/A]TTGTCTTCCTCTGGAAAAGAATTTTTGCCCCAAGATGAAACAAAAATATA	ss38324409	11
1349	rs29009913	ATCAGCTGCACTGACTTTGCCACCTCTCGGTCACGGCCACAGTCAGGCTT[C/T]GGAGGAGCTGTTCCTGGTCTGAGGTTTCTATCCCTCACAGCCGACAACCC	ss38324408	11
1350	rs29013563	GTTACTGAAAGTGCTCTGGGCTCTGAATTACATTTCTTTATATTTGGTCT[A/C]ATTAGTCATTCCGTACTGTAGGCAGCCAAATATATTTACCTTCCTATTTA	ss38322458	11
1351	rs29012777	CAGGAGCTGCTGGTCATGGTCCTGCCTCGAGGAGGACCCCTAGGCTTGTG[A/G]AGGGATGTTGAAGGCTGACTTGCCCCTGGAGACTCATTAGGGGTCAAAGT	ss38323875	11
1352	rs29012778	ACGTGGCCCTAGTGACGGCCAGAGCGCCAGAGCGGGGTGCAGCTCAGATA[C/T]GATCCCTGTTTGCCTAGAGCCTTCCAGAAAGGAAGCGCAAGAGTCAGGGC	ss38323876	11
1353	rs43709797	CTACCCCCTCCCCTTGAGAAATGCCTAAATCAGATAAGAAAAATCACATG[C/T]GTCTTTGAGGAAAAACAATTAAAACCAGGGGCAAAATTGTTACTGCATTT	ss66537563	11
1354	rs29025976	CCTCCTTCATGCTGCTGCTCATGTGTTTCATGCCTGAGACCCCTCGCTTC[C/T]TGCTGTCTCAGCACAAGCACCAGGAGGCCATGGCCGCCATGCAGTTCCTG	ss38331872	11
1355	rs43710072	AGTCCCACGGCCAAGTCGTTGACACACAGCCCGCCGTCGCGGTTGACGTC[A/C]AGAGTCTGGAAGAGGCTCCAGAGGCGCAGCCGGTGGTCCGGGCCCCCGCA	ss66538226	11
1356	rs43710096	AGGCCTCCACCAAGCCTGCCAAGCTCCAAAGGGCTGCCAGAGAAGCCGGT[A/C]GCACCTGGCTTCTGTCACCTGGACCTCCCGGAGGTGCTGGGGCGCGAAGA	ss66538254	11
1357	rs29025911	GTGGTCTGCAGCTGGTCGCTGCGCTCAGTTCTCACCCCCTGAGCCGCTTG[G/A]CTGACTTCTCACTTCCCTAGGTTGCCCCCGCCCCCTCCTCCCAGAAATAG	ss38331806	12
1358	rs29009692	TTCTTTGTCTGTTTGTCTATAAAATTAAGAGCTAAATGCAGGTTTGAAAG[G/T]ATCATTATATTATTAAGCGTTTACAAAGAGCCATATAATATATCCAATAC	ss38324185	12
1359	rs29009688	ATGTGAATTTATATTTACCATGAGAGCCATTAAAATGTCTACAGAGACAG[A/T]CGAGTCTTGTAGAATGCCTTATTCTGCCGTTCTCCTTTCAAATGAATCTA	ss38324181ss63556155	12
1360	rs29012341	TTTATATGCCCCAGCTCAGTATATATTAATTTTGAAAGCCAGGAAAAAAA[A/G]TGGCAGAGATTTTAAATAAATAAATTTGGCTGAAACATTACAGAGCAAAG	ss38323428ss63555963	12
1361	rs43710114	CCTTGCTAAGTAGTCTAAAATCTACCAATAAGACATGTATCCCTTTTTTT[C/T]CCCCTTCCCAGTGGTTGCTAAATTGATTTTTTGTAATTAAAAGATAAGTT	ss66538276	12
1362	rs29016194	TCTGTGGAAACCAAAGTTTCTTTTAACATTAGACGTTTTCAGCAGAGAGA[A/G]CAAATAATCATTTGTTTTTCTATTCTATCACATCCATAAAGAGAATGTAT	ss63515411ss38332694	12
1363	rs43706892	ATAGCCCCTGTCTAATTAAACACCGACTTCTTTATGTAACCGGAGTAGCA[C/T]TTTTTCCATTTTTATTTGGCTTCCATTCCGATCCCATTTGTCTTACAGGC	ss66538010	12
1364	rs43703931	ACTAAGGGAAGAGAAAGGAACCAAGGAAATAGAGAATACAATGGCCCCTC[A/G]ATTTTAATGGGAAAGATGGCTGGAAGTGATTCCTAAATTATTAAATAAAT	ss66537689	12
1365	rs42626546	AACGACCCTGTTCTACCACAGCAAATCATACAGTGAGTACCCCTTGTTAC[A/G]GCTAAATGAAAACATTCTGACTACTGAGACTGTATAAGTTGAAAAATGTC	ss64404014ss66537970	12
1366	rs43706907	CACAGAGTATATAATAATAAACATGAGAAACAGCATATCAAATTTCTTCT[A/C]ATTTCTATCTGTCTCCCAGTGAAATCAAAGGATTACAATCTGTACATAAT	ss66538028	12
1367	rs29015221	ATGAGTCAGCGAGTTACTGAAGTAGGCTTCAGACAACCAGGTAATATGCA[T/C]GCCTGCCATCTGCTACTTCAGACTGCATAGAAAACATGGGACACTGTTCA	ss38326919	12
1368	rs29015223	AGTTTGGGTGCCATGAATGATTTCTTTGTAAAATTCCAAAGAACGGTTTA[C/T]TGTGCGAATGGCTAGACCCTGGGTGCAAACAAGCATACAACTGGGGACAC	ss38326921	12
1369	rs29017373	AGACAGATTCAGTGTACTTCTGAAAAGCTCGTTGACTCTGCCTGCGTCAG[G/A]CACTGCCTACAGTGCCTCGTGCTGCCATGACGACCCACACTTTCAGATGT	ss38333666	12
1370	rs29020479	TCACGGCGTTCAACCGATTGAAGCCCAGGGAATGATGCTAGTTCAGCTCA[A/G]CTTACGTTCAACTTGCTGTAAAGAATTCTCATAGTTAAGCAACAAGAACC	ss38328167	12
1371	rs29020477	CCGGACACGGCCTCCCATATCAACAGTGACAACGCCACCTCTGCCCCACT[C/T]GGCCAGCAGTGCGTCTGTGTCCGAGATAGTAGACAGCCATGTGGTATATG	ss38328165	12
1372	rs29020474	GGGCCAGAAGCTTCTATGACCGTGGCATCTGCAAATAATTGATAACTTAA[C/T]GTGCCCCCTCAAGAGGTAAGGTCAATTCAAGCAGTACCTGCATGTGTCTG	ss38328162	12
1373	rs29020473	GCTGTTTTAGCAAACTACATTTGAGTCTCTGGGCCAGAAGCTTCTATGAC[C/T]GTGGCATCTGCAAATAATTGATAACTTAACGTGCCCCCTCAAGAGGTAAG	ss38328161	12
1374	rs29020472	AGACTTGTCTTTTCCTGAGTCCCCACATTATTTTAGCTGTTTTAGCAAAC[T/A]ACATTTGAGTCTCTGGGCCAGAAGCTTCTATGACCGTGGCATCTGCAAAT	ss38328160	12
1375	rs29012179	ATGACTTGGGTTTTATGGGATGCTGGTATCATTATCTGAGTTAGGATTAT[A/G]GGGAAAAGAGCAGGTTTGGGAGAAGATAATCACTTGGGATTTTATGTATA	ss38323264	12
1376	rs29012667	CTACTGGACTTCGAGCTTCTTGAACCAACAAGTGGATTTTATTCAACTCC[A/G]TCTTCCTGGTGCCTAGCACAGTCTAGAAGCCATTAGGCTTGTTGAGGGAA	ss38323763	12
1377	rs29009725	AGGGCCCTCAGTGTCAGCTCTTCCCAGGCACGCAGGGTACGACCTGTTCT[G/A]AGCCCGCTGTCATACATAGCTGCTCGTCACCAGGTAGCAGCTTCTCCCTA	ss38324218	12
1378	rs29016480	TTTTTAAATGCCTCGTACTCTATAAAGCTGATGAGCAGTGAAATAAATCT[G/A]TTCAGTCAACGGAGATTGGGTTTATTCTCAGGGGTGGCAGGAGGTGGGTA	ss38332984	12
1379	rs29009641	ATATGCAGGGTTGGCAAGCTTAGGAGGAAACCAGTCATCTCATATGACTC[G/A]GTTCAAGATTAACCTGATGGAACTCTTCCGAAAAGTAGTTTGGTAATACG	ss38324134	12
1380	rs29020633	TGGGAGACACCCTCTGATTAATTGTCATTGGGGTGTTCTTTCTGAGCGCC[C/T]GCTGCACGGGAGGTGTGGCCACTGGGTGGGTCTACTGCGAGAGACGGAGG	ss38328321	12
1381	rs29018201	ACAAAGAAACACAGACAAATAGTGGGTAATAGGTGAGACTGCAAAGAAAA[C/A]GCGGCAGTAAGGGTGAGCTCCTCTGTGGAGCAACTGGGGCCCCACATACT	ss38335291	12
1382	rs29013272	TCAGTCTTGCTATTACTGATATCAGCAGATTTTTCTTTTAACTGCTATCC[A/G]TGTGGCATTACATTGTGGATATTCCACAACTTTTATATTCATTTACCAGT	ss38322159	12
1383	rs29010310	GATGCAGCCCATGCCATCCTGGTTGGCTCGTCACTTCCCCTTGTGGAGAG[C/T]GTACATGTAAACTTGGAGAAAGCTTTAGGCATCCTCACAAAACCTGGTAT	ss38324815	12
1384	rs29012575	CTTTACAAATGTTTTACAAGAACAAATGCTTTGCAAGTATTTATAAGTCT[T/G]TGATGCTTGTGCCAATACTGTAAAGTAGTTACTATCATCATCATTATGTA	ss38323670	12
1385	rs29019604	ATTCAGTGCACTCTGTGCTTAAATGATTGTGCAAAGCTTCAGGGTATACC[G/A]TACTCCATGTGGGACCTTCCTTAGTTCTGAGAAAGTTTGCTTTTTCTGTA	ss63786854ss38327497	12
1386	rs43702476	TAATCACCTGAGGCTGATGAAACAGAAATAGAAAAGCAGAACAAAGAAAA[C/T]GGAGAAAGCATTTCTAACTCTAAAGGTTGATATAATAGCCATAAATATAC	ss66537619	12
1387	rs29014573	CAAACGACAGTCATCAAGGAAAGAGAGTAGGGGAAAAAAGAATCTTCCCA[C/T]GTAACTGGGCATCTTTTCAGACAAAGCTCATGCAGCATCATCAGACAGTC	ss38326262	12
1388	rs29013337	GGGTGCCATTGCCTTCTCCGACTAGTTTCATGGGAGACAGTTTTTCATGG[A/G]TGGGGGCTGGAATTGGTTTTGGGATAATTCTTTAAGGACCTTGTAACTGG	ss65617770ss38322228	12
1389	rs29013665	TAATGGAGTTTCTTATTAAATATACATGCAACCCTTCGTTGCATATAAAT[G/A]TACCTCATCAAAGAATAAGGGAGACCCTGCCACTCTGCTATTGATTGGTC	ss38322561	12
1390	rs29027053	TTCTCAGTTGAGCTACTCTTTGATTTGTGAGCAAAGGTTTAAAAGGCTAA[G/A]AGGGGGGAAATTGGTTCAATATTTCAGGCACAATGAAACATTTCTTTTGT	ss65621328ss38329439	12
1391	rs29011994	TAATAAAATTGATGATCTACTGTTTTCCATCACAAGACTGTTAACTCAAC[C/T]GACTGTGTTAGTCATGGTACTTTTTGTATTGTTTTTAACTTCTCAGCATA	ss38323079ss65622208	12
1392	rs29014091	TGATCCCCAAGCTGGAGAGACAGGCAGGCAAATATAGATAATCAATTTAT[C/T]AGAGCTGAAACACCGGAGCAGAAATCTAACCAGGCTCAGATAAAGGAGTG	ss64953155ss38322993	12
1393	rs29013564	GAGCTAAATCCAGCACCTAGTACATAGGAGGTTCTCAACATGTATTTGAG[G/C]AATAAATGAATGGATGAATTTAATAGTGTAAAGATATATTGATGGTGTCT	ss65622142ss38322459	12
1394	rs43702478	GTCCTTATAAAAAGAGACACCAGAGAGCTTGTTCCCTTCCCCAAATCCCC[G/T]GACCTTCTCTCCCGCCTCTCTCTCTCCACCATGTGAGGACAAGGTAAGAA	ss66537621	12
1395	rs43702486	TTAAATACACCACAAACCATGAGAAAAAACACACAATATAAAAATTTTAC[A/G]TGACTATTTCAGTTGTTTTACCATATGCGTCCTCAATAAAAATATAATTG	ss66537632	12
1396	rs29012527	ACCTGATTCAGGAATGCTGAAACCTAATAAACAGTCATCCACCAGGATGT[G/T]ATTTAATAGGTATTTTGCAACCTATCATTCATTTTCAATTTGTACTCACC	ss38323618	12
1397	rs29025293	GAAACCACAGTTTTGTATCTTAGATGTACAACATCATAAATAATGAAATA[T/C]TGTAATGAAATTGTATGGGAACCTATCAGGTGTGAATGTGAAATATTTTG	ss38331178	12
1398	rs29017395	TCTGGTTTGTGTCTGCTTTTCAGACTTAATAGTGCTCAGACATTTATAAT[T/G]TTGGTCACAGGAAAGTCTTTCTGTATGCCCCGAGCAAACTGATTATGTTA	ss38333688	12
1399	rs29023326	ACACTTAGTATAAAGAAATCTTATCCTCCCCTTATGCAGTTGTCATGCCA[T/C]ACAGATTTTTAAATGTTAACAAAAATAAAGAAATACTTGAAAACACATTG	ss38336616	12
1400	rs29010984	TGACATTCTGGGGTCCCTAATCTGCCATGTGCAGCAGTCACTACAGTTTG[C/T]GTTTCTCTACAACCTGGATTATTTTACCAGCTATTTAACAAGACTAAACA	ss38325270	12
1401	rs29022320	CCACATTGCCCAGTCCTTTGATTAACCTTTTATGAAGTATCTGCCTACCG[G/A]AATCTCGATTAGGATGTTCCCACGTGTCTTATTAAAAGGCTGCCAGGCTT	ss38330815	12
1402	rs43708824	TCTTTCTGTCTAAGGCCCCCAAATGGTGTAGAAATGGAACCAATTTGTTA[C/T]ATGGTGAGTGTGAGTCATCGCCGAGTGAAGTGGGCTCTGTGAATTCCAGA	ss66537473	12
1403	rs43706910	TAACATTGACTTATAGCATTATGTAAGTTTCATGTTACAACGTTCCGTTT[A/C]TACTACTGTATACCCTACGGCATGGTGGTGGTGGTTCAGTTCTTAAGTCA	ss66538032	12
1404	rs29012348	CTGTGATTTTTGTCTATGTTATCCCCTCCACTTAGCTCAAAGTCTGACAG[C/A]GAGTTGGTGTTCATTGAAAATGCACTGTGCTGTGGGTCATTGAGAATACA	ss38323435	12
1405	rs29012349	GCTGTGGGTCATTGAGAATACAGAGATTTGTAAGACATTTGAGAGGTGAA[T/G]TTACTGTTTAGGTGGCAGAGTACTAGATCCAGCTCCAACACCATAGAATT	ss38323436	12
1406	rs29012346	TGAAACCGTTAACTCTACCTGGTAAATTGCTACTGTATTCTTTATTCAGT[T/C]CTTGTAGTCACAAGGATATTAAAATTCCATACTTTAATTTGTCTCTTTCT	ss38323433	12
1407	rs29012871	AGTAGGCTCTGGCTCCTCAGGCCCTGGAGAAACCCCTTCATCAGTAGACT[G/C]AGCCAGTTAGCTTATACTGCGGTCCTTCATATTGCTTGATCTGTTGAGTC	ss38323970	12
1408	rs29012872	TCCGTTTCCCCCACAGCCCTTCCCAGGCCAAACCACCCCACTTGATGGCT[C/A]TTTCTGTAGCTTCTAATCCCTTAAGCACCACTTACAGATGGACTCGCTTG	ss38323971	12
1409	rs29012704	AGGAGTGGCCGGGGGGACACTTGGGGCCAGATCCACGACCTCTGGTCTTC[C/T]GCCCTTTCCCTGGCCCCCATTTTTCTGTGCCTTACACCTTTCTCTAGGTT	ss38323802	12
1410	rs29010135	GTTTGCACTGAATTCTGTGATTCCCTTTCTCTAATAAGAGGACTCAATGG[A/C]ATGTCCATTTGACTGAGTGAACTGAGGTGACAGTTCTCTGATCTTTGAGA	ss38324635	12
1411	rs29011128	GCTTAGGACATTAATTAAAGCCTCCTTCTCACCTTTATTCACAGAGATTC[C/T]GTCTGAAAGTTCAGGGCTGTCAGCAGAAATGTGTCATTGCGGCAGCGGCA	ss38325415	12
1412	rs29009593	CAGATAGTAATTAATAAAGCTGGACATCCCATAGCTCATTACTATGAGTT[G/C]CATACAGTGGATTTTGATTACGCTTAAAAGGATCTTTTCATATGTTCCAT	ss38324078	12
1413	rs29010339	AAAACTCTTCCAAGTGCATTCAGTTCCAATTCACTTCTAATGTTGTTGCC[G/A]GGACTTGTATATATGTTTCTATAACTCACACTTATTATCCATTGCCCTGC	ss38324845	12
1414	rs29016058	TTCTTTAGGACTGTGAAGAGTCTTTCGAGAGTAGAAGCATTCCAAACCCC[C/T]AGATCCCAGCTGGGTGATCTATCATCGCCCACCTATAGTAAATGTGAATG	ss38332557	12
1415	rs29022366	CTCTGAGAACGTCATTACAGATTCCCAAAGCACAGTGTGGCACCAAAAAC[A/C]AAAGCATTTGGCGTCTCGCGTGCCAGACTTTATACCTTAAAATCTGATAT	ss38330862	12
1416	rs41674958	GTTTTTCTGCTGCATGCTGATTTTCTGAGACGTGGGAGTTCTGGAAGATA[A/T]GAACAGAATAGCCTATTAGCTCCAACATATGGCCCTTGTCTGATGGACAA	ss61868687ss66538056	12
1417	rs41674959	GAGTGAAATATGGGTTCTAAATAAAGACTTATCAGGTTACTATACATCAG[A/G]GCACTGATAAGACTGCCTTAGGAAATCGCCAAATGGAACAAGGACCTATT	ss66538074ss61868689	12
1418	rs29011130	CAAAACTCATCCACCCCAGCCCCACTAGGTGTTCTGAGATCAAAAGCGCC[T/C]GAGAAAGCAAATATCAGCCATTCAACATGGAGTGTGTTATTGCTTCTTCC	ss61869781ss38325417	12
1419	rs29011131	AGGATTCTCTTATATGTGGCTAAAATATCTGTTAGCTGTAGGGAGACACA[C/T]GTCAGTCCTTTAGCATAACGAAGAACATGTGGTTAATTATTATTACTTTT	ss38325418	12
1420	rs43702483	AAAAAACGTGTGTGACTCACCGATAATCCACCCCAGCAGTTACAAGGGAG[A/G]TTAATTAAGTGGGAATGCATGGTTCTTGACTACAAACTTGTTATTTTTCA	ss66537628	12
1421	rs29012630	ACATATTGGATAAAGAACTTATATCCAAAATATAAAAGAAGTCTAAGAAA[A/G]CAAACAGCTTTTAAAATGGGGGGAAATCTCTGAACAGTGTCCCCAGCAAA	ss38323725	12
1422	rs29011539	TTTGAAAGGTATCTTCCCCATAGCGTGAGTCGATGAAAGTCTTCTCACCT[C/T]GTTTTCTAGGAGAAATTTACCTGTTTTGCAAAGGAGCAGATTCTTCCATA	ss38325834	12
1423	rs29014130	CTAGAGAAGCCCTATGGTTCTCATGAGCATGGTGGTCAGACCCACTGTGG[C/T]CACCCCAGACTCAGGCTTATGATCTGTCCCCAGACACAGGGGGTGGAGCT	ss38323032	13
1424	rs29027603	GAACCAGCAACTTCAGCTGTGAAAGGGAAGAAGAGTCCCCGAGCCTGGTG[G/A]TAGACCCATCCTTATGTGTTTGAAGCCCCCTTTTCTGTTTGGGGCAGAAG	ss38329994	13
1425	rs29012294	CACAGTGCATTTCCTTTCGCAGCAGAACCTGCCCTTCCTTAAGCCTTACA[T/C]GCTAATACTTCTGTATTCCTCTCATCTGTCTGACCCCTTAAGGATTTGAG	ss38323381	13
1426	rs43703956	GGAAGAAGGAAAGGAGTGAGGTGGACATTTGGGCGGGCAGGTAGAGGAAG[C/T]TGAAGATTCCTTTACCTGCTTTACAGTTTGTCTCTGGGCTGGGCTAGCTT	ss66537722	13
1427	rs29023756	ATTCAATCTTTATCTCTGTATTAAAATAAAGGAACCATAAAGAAGTCAGA[C/T]AGCAAAATGACTGCTGGAACCTGTTCACTCTGACTGAATCTCTGCTCAAC	ss38337051	13
1428	rs29011643	TTTTGCCTTCCACCCACCTGCTCTGACAGACCTTTAATTTTGGACCGCTG[C/T]GGTTGAAGCCCGTGGATGCACAGTCCCCAAAGCCAGCACTAACTTGTTTG	ss64046521ss38325939	13
1429	rs29011647	GTTACTGTTTCCTTTCCTCCATGATTGATTATCTGAAATATTTTTCTATA[A/G]ACATAGACACACATGTATTTGCCTCAAATCTGGCCCAAATTATTATACAA	ss38325943	13
1430	rs29011648	ATTGTAAATATCTTTATGAAAAAGTACTTGGAGCCCTGTTGAAACACTTC[C/T]TACTCTTTATTGGTTACCTCAGCCTGATTGATGACCATCACTTCTTCTGG	ss38325944	13
1431	rs29019327	CAGTGGGGCACACTTCCTGCAAGACTGAGACACCAATAATAGGCTCACGC[G/A]CACATACTTACTGCCTTTCCCACCCCATTTCAGTACCCCCTCCCTTGCTG	ss38327215	13
1432	rs29012013	ATCTTCCAGAGAGCCCCATGGTAATTTGAAGGCAGATTTCCCATCCAGAC[T/C]TTATGATGTCAATTTATGAAAATTGAATTGGAGTCATCAATCACTCCATA	ss38323098	13
1433	rs29025797	CTTACAAAAGATTCATGCAGAGCCATTTGTAGAGTAAATACTCTTAAACC[G/A]TTTGTATGTAGACAAACATCTAACTGTATTTTGTGACACAAAGTAATAAG	ss63621393ss38331691	13
1434	rs43708448	GAGAGGAGGGACAGATGAGCAGCATAGCAAACATATCAGGTCAAAACACG[A/C]AACTATTCTCTTCCACGCCGAGAACACTGGGCATAGATGCTGCATGTCTT	ss66538076	13
1435	rs43708817	ATTTTTCAGATGAATGAAAAAAATCTGTAAACCTTTTTCTTTTCTGCCTT[A/G]AGTAGAGTATAAAGAGCACTTAACATTTTAAAAAATAAACTAATATCATT	ss66537466	13
1436	rs29012830	CCTTCAGATTTATATTAAGAGTATGTGAAGATCAAATTCATTACAAATGC[T/A]TATTTGAAATTTACAAGGAGCCTCATGAGAGTGATAGTTACAACCTTTAT	ss38323928	13
1437	rs29012032	GAATTCTAAATGAGAAGCCTGAACGCTGATTTCGTCTGTCATCAAATGGG[G/A]AAACACACGGCCCTGCTCATTTCTAAAGTATATTCCTTTGCTTACTATGA	ss61882738ss38323117	13
1438	rs29018834	TCTAATATGAAATACTAATTTAGGAATTTTTCTGATTATTCCCAATAGAT[C/G]TGACAGGTTAACTCTGTTAGACACTAAACACTCAAAATAACTGGGCTCCA	ss38335929	13
1439	rs29018623	ATATGGACCAGTTACTAATACATCAAAATGGATAAAGTTTAAATCTTCTA[C/T]GCTCTTCATTTACCCAAGACCAGAAGCTGAACTGGGACATAAACATGAAA	ss38335717	13
1440	rs29018622	TTTGCTGTAGATGATAATTAGCTGGCTCATTGCCAAGAAGATAATCAATC[T/C]GTTGATTTTACCAAAGGCAATGAGACTGACTTCCCCATCATTTTATAAAA	ss38335716	13
1441	rs29018141	ATGATTGCTTATGAGTCATTTTGTAATGAATGCTGAATCATTGTTCCCTC[G/A]CCTGGGAGTGGTGATCAGTGGTTACGTAGAGCTCAGGGTTTTCTCCATGT	ss38335231	13
1442	rs29018142	ATACCTGGAAGAATAAAGGAGCAACGGGGGCAGGGGGGAATTAACCAAAA[T/G]AAAGCCGAACTTTTCAAGAAAAAGTGATTTGAATTGAACACCTAAGGAAA	ss38335232	13
1443	rs29018144	GCCAAGTTACTTACTTTAAGGATAAGCATTCAGCTCACGATATTAAACCT[G/C]ATTCTCAGCTCTCCCCCCACCCCCCAGCACCATCTTTGTGGGAAGAAAGG	ss38335234	13
1444	rs29018146	GGGAAGGATGGAAAAGGAGGAAAGTCATTACGGGTATGAATACAGAATCA[C/T]TGCCAACAGGATTTTTAAATTCACCTCCATTTCCTGGCTTTAATAGTCTC	ss38335236	13
1445	rs29018147	AATCACTGCCAACAGGATTTTTAAATTCACCTCCATTTCCTGGCTTTAAT[A/G]GTCTCAAGTTAAGGATTAACTTTATCCATGTTCTTCAAGTTATTGTTTTC	ss38335237	13
1446	rs29009931	AATAACATAAGCTATTTTTTTTTATCCCAGAATATTTAAGTTCTCTATTT[C/T]TTTCAAACAAGATAAGAAATGCTTATAAAATACTAGCTTTAACACAGGAA	ss38324426	13
1447	rs29017980	CTTCAATCTGTTCTCCCTCCCTCCCTTGTTGCCCCTCAGAAGTTAAGTGT[G/T]GTCCTGAGAGGCGCTTCGGCAATGAATGTGGTCAAGCACTCTTGGACAGA	ss38335065	13
1448	rs29017979	GACTTCCTTTTCAGGAGTGTAGGCAGAGCCTGTCTTGCACTCATTTCAAG[G/A]TATATAAAAATGACTAATTCCCAGGGAGAGTTCCTAAGCAAGAAAAAAAT	ss38335064	13
1449	rs43702516	TCGACCAAATGTTGTATTTCTGAATGAGTCATGTGCTTTTAAGAGGCTGC[C/T]GGTAAAATACTGCCTCTATTTTAGACTAATCCTGAAAGCTTCTGTTCTGT	ss66537669	13
1450	rs29013323	GCTAAGCCACCGATCAGCAGGCATGTGTGCCAGGTTAGTAAGACAAAGTC[C/T]GTTTTATTTCATCTTTGCCTTTTTTGTCTGCCTTCAGTTGGGGCCAGCCT	ss38322212	13
1451	rs43703951	TTTTCACTTTGAACTTCTGAAAAACTGTGTATTCCTATTTAAAAATGCCT[A/G]CCACGTTATATGACCTCATGTTAATTTTATTTCTGTGCCTTGATGTAATG	ss66537713	13
1452	rs29012102	AAAAATAAAATCAAAACACCTCAAATGACCCCAGAATACTTTTCAATTCC[C/T]CTCCTGTTTCTCTGCTCCCCTTCAAAGCAAAATACTTTGAAGGCAGTGGT	ss38323187	13
1453	rs29009669	AGAATGGACAGAACTGGGCCTTATGTTGAGACGTCTGCTGGTCCTGATTC[C/T]GCCCTAGCCGAGTTCAGGCTCCTCAGCTCTGAGGCCAGCAGGGCTGCTCT	ss38324162	13
1454	rs29009668	TGAGGACTTCTCCTCCTTATAAGCATCAATCAGAAAATGCTGGGTTGACA[A/T]GCACTACTATCTATAAAATAGATGGCTGGTGGAAAGCTGCTGTATAGCAC	ss38324161	13
1455	rs29010198	AATTAAGTGTTTGCATTTTAAGTGAGTTAAATTGAAAAGAATTTTTTTTT[C/T]CCCTTTCAAACTAGTTGTAAGCGAAAGCTTGATGTAAGATTTAAATAAGA	ss38324701	13
1456	rs29010197	ATGGTTTTCTTTAAACGCCCACTGCTGTGAATGTTGAGTTGGCTACATAA[G/A]GACCTAGCCTGATTACCAACTTGTTTGGAATTAAGTGTTTGCATTTTAAG	ss38324700	13
1457	rs29010193	TTCTTTTAGTGTACTCCATCTTCATATATTTTCAGGCATAGTATATTGAA[G/A]AATTGGTCAATTTGTGGCAAAGTCTTTCTGAATTTATAGTGGTAGTCATT	ss38324696	13
1458	rs29012144	CCCTTCTTCCAGGGCCCGGCTGTCCCTTTAAATGTATTCACTGCCCTCGT[C/A]TCTGCCATCTCACTTCATCCTTTGCAGCCGGCTCTGGTCTGAAGCCCCGA	ss38323229	13
1459	rs29012143	ACCCTAATCTCAGCCTTCCCCCTTAGAGGGTCCTGGTTCTTTGTCCCTTC[T/C]TCCAGGGCCCGGCTGTCCCTTTAAATGTATTCACTGCCCTCGTCTCTGCC	ss38323228	13
1460	rs29024728	TCAACAAAGTTGCACGAATTTAACCTCTAACCAGCTATGGACAAGCATTA[T/C]CTGCTCTGTCTACATCTTCATTAAAATTTAGGATTGCCAACCTGATAGTG	ss38334830	13
1461	rs29012117	TTGCGAAACGCTTTGTAGCAGATTAACCATTAACTATTAAAGGGAAGAGG[A/T]TTCCTTTTTCTTACTGGTGCTGTTAGCATATTTAATGAAGTGATTCCATT	ss38323202	13
1462	rs29019775	AAGAGTTACAAGTGATGCTTTCCACAGCGTAGTATATAAAACCTTCATCT[T/C]CCAGCTGCTAGCATCAACCACATCCAAATCATTTAAGTAAAAACTGGGTC	ss38327669	13
1463	rs29013823	TTTAAAAGTTTTTATTTGTATTTTATTTTTCATGTTGCCTGAACATGTGC[T/C]ACGAACACTTACTTTCCCCTTGGATAGTGGACCTTCATATTGTCTCTTTC	ss38322722	13
1464	rs29013821	ATAGTTGATGATACCAAGTCCCCAATAATTAAAAACCATAAGTTAAAACC[C/T]CTGTCTCCAGAAACTTAAAACCATTTACTTTGGATTCAAATCACAATTAT	ss38322720	13
1465	rs29011158	TTATTACATGCAGTTTTTTAAGTCTAGAGAACAAAGTTTCTCACTCAATA[A/G]CTATGGACTGCATACACTTTTGCTTTGTGGTCATCTCAGCTGAATTCTCC	ss38325446	13
1466	rs29019889	TCAGATTCTGTCCGCTTTAGGTAAACAAGAAGCAGAAAGGAGGTTTGAAA[C/T]ACTGTTACATAACTTGTCTCACCCTCCGTCATTCACCACGGTCAGAGTAA	ss38327785	13
1467	rs29019892	ACTTCTGATTCTGAGTTTATTTAGTAACTGGATATGTTACTCAACCCCTC[T/C]GGGCCTCTCTTGTTTCGTCATCTTCATCCTTAAAATGCTAAGAGGTCTGT	ss38327788	13
1468	rs29012607	TGTCTATCCTGGCTGCCGATTTAAAACCAGCAGAGGTTTTAAAATGTAGC[G/A]AACTTAGGAGATGGCCAAAAAAATTTTTTTAATTAAAAAAAAGTCATGGA	ss61892484ss38323702	13
1469	rs29015012	CTTGTCCATAATTTGCCCTAGCTATGCATGCGCACAGTTATTTTTAGTCC[C/T]TTATAGTTTTTTGTATTTTGTGGCTTGAGGAGACTTTTGTCCAGGTGTGA	ss38326705	13
1470	rs29022373	CCAAGAAATTTCTTAGCTGGAACTTGGGATTTAAAGTAGCTCTTCTGAAA[G/A]AAAAAAAAAAAATCCTTGGCCAGATTTCCTTTATAGACCTAAAACTTTAA	ss38330869	13
1471	rs29018875	GGGAGCTGCCTGGGGATCGGTGTCTCATCAGCAAAGAGCGATGCTGGGGT[A/C]GAATGTGTGGCTCTGGAAGTCAAACCAGTGTGGCATACGGTGAGTGCAGA	ss38335970	13
1472	rs29010061	TCCTAGCCCTGGCCCCACTGAGGGGCTATGATGACTGGTCTCCCTGGGAA[T/C]GTACAGCTTAGCTACTCCATCCGAAAGTCATGGCAACATTTTAAAATTAG	ss61896930ss38324559	13
1473	rs29010203	TGGCTGTTGCCAAGAACTTCCCTGTATTCTGACGATGGTTTCTCCACACA[G/T]ACAGCTTTTGTCTCTGCGGCTGCTGGTGTGTTTCAGGGCGGTCTGTCAGC	ss65387267ss38324706	13
1474	rs29022218	AGAACATTGACTAGGACTTGGTGGAAGACAGAGCCTCCAGGGGAAGAGGC[A/C]CCTGATTTAATAGGAAGAGCCCTCCATGCTGGCCGCCAACTCAATTTCAC	ss38330713	13
1475	rs29027048	AACAGCCTCCAACAGCAGACGCATCAAAGAGCAAGGAAGCACACGTGTTT[G/A]CTGGCCACTGCCAGTCCCTCCTTCTGTGGGGTTCCTCGAGGAACACCAAC	ss38329434ss61903209	13
1476	rs29025379	CGCTGAGCCACCAGGGAAGCCCCATTTTATTGCTTGCATTGAGGCATCTC[A/G]TGGAAGTGGGAAAACAATCTCCCCTGTGTTCGCTGACTCGGACATTCATC	ss38331265	13
1477	rs29024306	ATTCCTTGGTAGGACAAATAGTTATTCTGCAGATGACAACGTGGAGAGTC[G/A]TCGTCTTAATTCCAGGTGTTTCTGAGCCTTACTTTCATCAGGTTAAACTG	ss38334405	13
1478	rs29024529	AAGGCAGAGGGGTGAGGATGTGGCACAGACGTGGTCCCCGAGTTAAGTGC[C/T]CTGTCCTTGTGAAGGAGGCTGAAGGGGGAAACTCAGATTCATATACAACA	ss38334629	13
1479	rs29026914	CATGTGTATCGGAAAGGCCAGGGCTGCCTACCTTGTCTCTGAAACTCTGT[G/A]CAGTTCTCATCGGCCATCCCAGCCCTGATTCCAGTCAGCGCAGTGGCCAG	ss38329300	13
1480	rs29018370	TTCCAGCCTGTGTCTGTAATACTTTCACCACTGAAAAGGGTAGTGAGGGC[C/T]TCAAAGGTGCTATGAGGTCCACATAGATCCATGGAAGATCCAGTGATTTA	ss38335462	13
1481	rs29020920	CAACAGCTAGAAAGAGGAAAAGGCCCTCTTTAGCTCCCATGGCGATTCTT[T/C]CCTCTTAATGCCTCAAAATAAAACTAGAAAGAGGAATGAAATGATTAAGT	ss38328613	13
1482	rs29020996	ACTGCGCGCCGGGGCAGGCTCGGGGGCTGGCGGCGAGCGGTGGCAGCGGG[C/T]GGTGCTCAGCCTAGAAGAGGACGCGCTAACCGTGAGCCCCGCCGACGGCG	ss38328690	13
1483	rs29012218	GGACTCTGCTTCGTCCACCCTCCATCAAGGGTGACCCAGGCTGAGAGGAC[A/G]AGTGTTACTGCCACCAGGAGCTGCCCGGGGCTCTGGACAGCAGAGGGTCA	ss38323305ss61924382	13
1484	rs29014811	CCTGGTCACCTAACTGAGATTTATTTCCAAAATCTCATTTGGAAAAATTA[T/G]GGAGATTATTTCTTGGGGAAATATTACACATCACAATGGGAGAACATTTT	ss61927550ss38326503	13
1485	rs29014812	TATTACACATCACAATGGGAGAACATTTTATTTCAGAGAAATGGTTCTTT[C/T]CCATTTGATCTGCCTTTAAAATCCACCCCACAACACATGCGGAATCATTT	ss38326504	13
1486	rs29012910	GGATGGGGAGTCAACCAACTGGAGTTGACTGACTTGAGATTGAAAAGAAG[C/A]CTGTTTTATTTCCATTCTTGATCTCATGGAATGTATCTACTTCTATCTTA	ss38324009ss61932629	13
1487	rs29024788	AGCTCTTGCTGAGATTTAATAAAACTCATATTGCTCTGAACCCTTGTGTC[G/A]GCTGCGCTGGTCCCTCTAAGCCAGGAGGGGGCAGCGTTTTCCTGTGGAGC	ss38334893	13
1488	rs17872211	TGGGTTCAAGTGGTCCAGGTCTTTGTGACCTTTCCCCTCCCCAGTCATCG[T/C]CATCAGTGAGAAGTAGAAGCCCTCCTGAGTAAAGAAAGGTTTACATTTGC	ss28452552	13
1489	rs29013690	ATCTGGAGGAATCCATGTGTAGGCTTCCTTTTTCCCCTGTATCCCATCTG[T/A]GAAGATAACAGCAGCATATGTGTGATGTTTCTACCCAAGGAACCCCATTA	ss38322587	13
1490	rs29020668	GTCCCATGGGGCAAACTTGAATCCCGTGACTAAAAAGTTATATTCAAAAA[C/T]GTAGCAAGCTGTTTAAAATCATAGAATAAAAGGAAAGTTGAAAAAACACT	ss38328356	13
1491	rs29015950	CAGACAAGGCAAGCGTTGGTTCTAGGGATGTGTTGACCTAGCCGAAGGCC[G/A]GAATCTTTTCCCTTTTTAACAGTCTTTTGAGTATCTGCCAGATTACACTT	ss38332447	13
1492	rs29010275	TCGTTCACACTCCCCATCACCAGCGGGGCAACATCAACTCTAGGCAGGTA[A/C]AACAGAAGCCTTCAGTCTGAAAAATAAGGCTTCAGATTTAAAAAGTGCTA	ss38324780	13
1493	rs29012391	CTTAAGGTGAGTGTGTAGTCTTTCCTGAAGTTCGTTTGGATGAATACAGA[G/C]TATGTTTTGGTCTGTTTGTACCCTGTTGTTATGTCATTTGGAAATAGGAC	ss38323478	13
1494	rs43709769	TTTAGCAATTTAGTTTGTGTGTTTGTATGTGGGATGATTCTTGGCGTAGA[C/T]TGATTAAGGGATAATTCAATACTTTGTATTAAGAATATATAATAAAGAAC	ss66537525	13
1495	rs43708469	TCCTAAGTACCATCATCTATCGAGTGATAATCTTTGTTCAAACTTCTCTT[A/G]CCTATAGTGTCTCAAACTGTGAGATCAGCTTCTCATAAGGCGGTAATTGT	ss66538101	13
1496	rs43705561	GAGTCCCTTGAAAACGAACCCGAGAACCTCATGAAAATCGAAGCTGGAGA[C/T]GATCACCTTGGTCCGCCCAGGGGCAGCTTATCTGACATGACCTGTGAAAG	ss66537849	13
1497	rs43706840	CCAGCTGTCCTTCCTGGATGCCTACAGGAACTACGCCCAGCACAAAAGAC[C/T]CGACCCCCAGGCCCCAGAGAGTCTCTGTTGCCTCTACCAGACCAACTCCA	ss66537948	13
1498	rs29016945	CTCTATTTTCTTAATTTTAATTTTCAAGTTTAAATTTTGATCAGACTCCT[A/G]TATGATTTGCTGGTGCCCCTTTAATCAGAAATTCACACTCTGTAGCCAGC	ss64133507ss38333234	13
1499	rs42494361	TCTGAATTCTTTAAGCCATAAATGTAGGAATCACCATTCTTCCCCACTTG[C/G]AACACATCAAATGCTCTAGAAAGTTCTATCTCTTCTCCTGCTAGTATAGA	ss66537841ss64133957	13
1500	rs43705597	GTGGCCTCTCAGGGCTCACTCACCCCGGGCGTGCAGATGGCTCTGGTCCA[C/T]AGAAGGTCAGTAGGGAGAATGGGATCTGGTCCTTGATGGGCAGGAGGCCC	ss66537892	13
1501	rs43705553	CTCAGAGCAAGCTCTCAGAGGTGCCAGGAGGTGCTGGCTTCATGTGAGTG[C/T]TCAGACACACTGTGGCTTGGCCACAGTGGCCTCTCAGGGCTCACTCACCC	ss66537840	13
1502	rs29021125	AAGTCTCAACTTATAGTGTAGGTGTCTGAGCCATGCCGAAAGCAGCCATG[G/A]TTTCTCCTTATTAGGAGCTATGGGGGAAGAACTGGCTTGGCAAAGGGACA	ss38328820	13
1503	rs29021117	AATATTTTGAGAAAAACTGAATGCTACTAAGATTGAAGTGAGCTCTTAGG[T/C]ATGTTTAAGGTGAACATAAACTGCTTTCTGACACTATCACCCTCTGCCTC	ss38328812	13
1504	rs29016014	CCTCAGCTCACCTCGAAGACTTGCTGCCCCACTGAAACAGTCACCAAGAA[T/C]TGCCACTGGTTTATCCCCAGGCTATCTCACACCTACTTGTGTGGTCTATG	ss38332513	13
1505	rs29013802	AAGCATAAGCATCTTATTCAAAATTTAAGCACAGTGGGGTATTATTCAGC[C/T]ATATAAAGGAATGAAGTACCGATCCCTGCTCCAACATGGATGGACCTCAA	ss38322700	13
1506	rs29013806	TCTCCCAATTCTGGAGGCTGGAAGTTCAAGATCAAGGCATTAGCAGCATT[T/G]CCATCTCCGGATGCTTCTGTCTTTGGCTTGTAAATACCCGTCTTCTCCCT	ss38322704ss64389418	13
1507	rs29013200	GGGCACCGCCCCCCTACCGCCCGCCCTTATAGCGTAGCACAGGCGCGCGC[A/G]CACCATTGTGTGGCTGGACTCGGCCGCCGCTGTGGTGTGAGGTGCGTGTC	ss38322086	13
1508	rs41713405	CTTTAAGTTTGTATAAGCTTGACTCCCTCCGTGTAATACATCAAGTTCAA[C/T]GTCCACCAATGAACCAAACTGCATGTCTCAGTTCACCTGTTTCCTTCCTC	ss61966942ss66538258	13
1509	rs29015575	CCAATAGGTTACAAATGAGCTGGTAGATTATTTTAGATCCTTTCCTGGGG[C/T]TCAGGTACCATAGTTTAACTCTGTTTAGCTTGAAAAAAAATAAAAGCTAA	ss38332060	13
1510	rs29020756	AACACACAGCATATACACACTGACCCCAAAACCACTGGTCCTAGAGGAGA[C/T]GCCACCGGCAAATCTCAGAAGAAACTCCTGTCTGCACAGCCCGCGGTCAA	ss38328446	13
1511	rs29014039	CACCTGGGTTCAGAGCCAGAGGACTCGGGACCTGGTCACAGCTCCGTCGC[T/C]GAGTGTCTGGGTGATGACGTGTCCCTTTCACCCAAGTCTCGGTTTTCCTC	ss38322940	13
1512	rs29014040	GTCCCTTTCACCCAAGTCTCGGTTTTCCTCTCACCTGCGAGGCGAGACTG[C/T]GGAACTAAAGCACGTGTAATGTGCCTTAGATTCTAAACTAGAGCTTAGAA	ss38322941	13
1513	rs29025815	AGGTTGGGCTTGGAGATTTAATCTTCTTTCTTCCACGCAGACCTTGCCCG[C/T]GTGTCCCACCTGGTCAGCCTCCCTCGGCCATGGCAGCCTACAGCCAGACA	ss38331709	13
1514	rs29025816	TAGAGAAAATGGAAATTTAATGATTCACATACTGGTAAGCTTGGGGACAT[C/T]GCTGATATCAGGTATGGCTGGATCCAGGTGCTCAGAAGATATCAGGAGGA	ss38331710	13
1515	rs29025662	TCTGTAAACCAGGGTCTGACTTAAATCTGTGTCTGGGCCGTGCCATCTCT[T/C]ATCTGGACCACTGCCCAAGTCTCCTAACTGGGCTTTGGGCATCCATCCTA	ss38331554	13
1516	rs41710183	CCCACTTTATCCTAACCTAGGCCAGACATTCCAAAATTGAAAAAAATGCC[A/T]ATAAGTCCAAATGGAAAAGTAAATTCCCCTGCACTGCCTTTCACTGGACC	ss61974694ss66537852	13
1517	rs29012604	AGTTCCACCAGCTGAGTGGCGTAGGGCAAGACATGCCGCCTCAATGAGCC[C/T]CATTTCATGGGGACAATCAAAATAACACTGGCTGCCCTGCAGACCTGGGA	ss61975574ss38323699	13
1518	rs43703964	AAATTTGGGTAGAAATGACTTGTTGTTTTTTCTAATTAAGCACACGTATT[A/T]TTTATGTTAGAATACCTCAGACACCCCTTGGGGGGGTGGGGGCGGGAAAC	ss66537731ss66537796	13
1519	rs43703964	GTTTCCCGCCCCCACCCCCCCAAGGGGTGTCTGAGGTATTCTAACATAAA[A/T]AATACGTGTGCTTAATTAGAAAAAACAACAAGTCATTTCTACCCAAATTT	ss66537731ss66537796	13
1520	rs29025857	TTTTTTTAATTTCAAAAATTGCTGTAAAACCAAAGCACTCATTCATACAT[T/C]GATTACCAAGAGATGGCTCGTGTGAGACACAGGTGACATAGTTTGGGCTC	ss38331752ss64816728	13
1521	rs29009763	AGTTACCGTGATCACAATTTTCAGATTTTCAGCTATGTATAAAACTTTTT[C/T]CTCCCTCCTTCTCTCACAGAGAAGGTCAATCACTTTTTAGATATAAGAGA	ss38324258	13
1522	rs29024575	ATTTGTTTATGACCTTTAATTTCCCCCTTAAGGGATCATGGCTCACACCC[T/C]GAGAGCCTGGCGTGGGGGGAGGGGGAGTGATGTTTCTCTCCATCTGTTGT	ss38334675	14
1523	LOC51059	CGACCTCGACAGCTTTCAGGCTGTCCAGGAGGAGCTCTCTGCAGAGGTCA[T/C]GTGGGACAGCAGGATGGTGGTGCCTGCCCTGGGCTCCTGGTTTCCCGTAA		14
1524	rs29011059	ATCCATCCCAGTGCTGCATGTTTTATTTTAACAAATATATGAGCCTCAGC[G/A]TCAGAACATTTTGTATGTAATCATTAAAACCCCAAATTGCTGTCTGGAAA	ss38325346	14
1525	rs29027625	CGGTAAAGATTTTCTCTTTTATAGAACAACCTGCTAAACATCAGTCCCTA[C/T]GAGTTGCCAGCACACACACATACATACCACAAGTGTGTGCCCTAATGTTC	ss63386921ss38330016	14
1526	rs29023700	AATAGACATGGTGTTTATTTGTCTGCAGCCTCTTTGGGTGTGTTATTAGC[A/G]CTGGCACAGAATTCGAGCATCACCTGTAGTGCCAGGCTGGAAAGAAGCTG	ss61991258ss38336995	14
1527	rs29023582	TAAATGAGGTGTTCACAGAGACTTGAGTGGGATCCCAGTAGTAAGTTACT[T/C]GGTGTTTTGGAATCTGACTGCACCAGTTTCCTACTCTTCCTCCTTAAGGG	ss38336875	14
1528	rs29026768	CTGATACTGACGGCGCCATTCACCCAATTCCCCATGCCTTGCAGGGCTGT[G/T]AATTCCACTTATTATAATTCAGCAGCCTTAGGATTCGGCTTTCAGAAATT	ss38329153	14
1529	rs43710049	GTCACAGGGGTCAGTGTGACGGAGCTGCAGGCCAGCTGCAAGGTGGCATG[A/G]GGTATAGATCACAGTGGAACTAAGCTGTTTTTAAGTTCTAAACTAGACAT	ss66538199	14
1530	rs29013586	TAAAGAGAGAGACTTGGGGAAATCAAATGAATTAAGTAGGGAAAAGACAT[G/A]GTGATTCTACTCAAAGAAGTGTCCAGCGGAAGTTTCCAGTGAAACCTCAG	ss38322481	14
1531	rs29013588	CACTTGGCTGATTTCCTTTCACTGTTTAGGACTTCGGTTATCAAAATCCA[A/G]TCAAAATTCCACTTTAATTTTGATCACTTTTTTTTTCAGAACCCTCTTCA	ss38322483	14
1532	rs43709781	CTAGGGCACTTGGGGGCTGTAGAAGCTGTCTTACACCAAGAGGTGCTTGC[A/G]AAGAAGCCATACCCAGGATAACAGGTCAAGGCGAGTTAACCAAGTGTGCG	ss66537542	14
1533	rs29012824	TAAAAATTCTCCTGCTGATGCATAGAAGTACAATTTATGACTGTTTTCTT[A/T]ATGTGGTCTCCTACCCTGTGACCTTTCTATTTTTGTAGATTTCTTCAAGA	ss38323922	14
1534	rs29012827	CCTGGGCTAGCCTTCATCTCACATCTGTGATGTTCGTTTCCTCACGTGTG[A/G]GATACTGAGACACGCACGCACACAAGGTATTGAGAGGATGTAGGACGTCA	ss38323925	14
1535	rs29012817	CAAAAATGAGCTTAGAGCTCAACTCCTAGGACTTAAATGGACTTAAATGA[A/G]CACCGAGATTAAAACGTTTCTTGGGCTCAGACTGCAGCCTAGAAGACAGA	ss38323915	14
1536	rs29021171	CTCAGACTGTCCAGGCAGTTCAGTTCAGCATGTCCTGAGTGTGCGAGCCC[A/G]GTCCTTATATGGCTAGATGCACAGAGAAGAGGAACTTCCCCTCAACTGGC	ss38328866	14
1537	rs29012823	TCTTTGCAACAAAGGATGCTTGGCCCAGCAAAGCCTATCGTGGAAGACAA[A/C]GGGGTCCTCAAGAGCCCACTGGGAGAAGTGATTTGAAGTGAGGGATCTCT	ss38323921	14
1538	rs29012821	CTTTGTAAATTGGGGGCATTAAACATAATTTAATCCTGTTCAGTGATCAA[T/C]GGTCATTTCTCGTTGCATGACAACAGCCAAGGGAATTTACTAACAGCACA	ss38323919	14
1539	rs43706920	GGCGCGAGGAGGGCCTGGGAGGAGACAGAATAACATGTCTGGGAGCCAAA[A/C]AGGTTAGGGAGGTGGGGGAGAAGCAAACAGCAAGGACACCTAACTGACCG	ss66538042	14
1540	rs29013187	GCAGCAGCAGCAGCCTCTAAATATGCACAGACTTGTGAATACTTTGAACT[A/G]GGGAAATCTTAAAGAACACCTAGGTCATCATTGTTTTTGCAGAGGAAGTC	ss63545355ss38322072	14
1541	rs29021189	CAGCCACTGCCAGAACTAAGAAACAGACAGCAGTGCCTCTCCATCAAGAA[T/C]CATGCGGCCTTGGAGCCCATCCATTCTCTGAAATGCCAATTTTCCAACAT	ss38328884	14
1542	rs29011590	GGAGGTGCTGTACATTAGAGAGGAAGATGAAGGCCAAGAAAGCCGCTGAT[C/G]CAGTGGTGGTCATCCTTACTGTCCCACCACCACCACCACCACCACCACCA	ss38325885	14
1543	BZ889135	ATCATGCCCTTAAATGGCCTAACACTGGAAAACGAACAAATTCCAGGGCC[G/A]CCCATCAGCCAAAAGAAGAGAGGGCTTAAACAGGCTTTCCAGACAAAATT		14
1544	rs29027332	AAGAATAGTTGATTTGCCTTCTCTCTGAAAGTTTCATCAACATAGAATAA[T/A]AATAACAGCAACAATAATATTCACGTACTGAACATCGAAAATGTGCCAGG	ss38329719	14
1545	rs29016397	GGTAGGCTCCTTGGAAAGCAATCAAGGTAGTTTCTGCCTGGGCCAGGAAA[C/T]GAGCAATCGAATTCCAGTTCTCATTGTCAGGAGCAATTTTTTTCTAGTTG	ss38332898ss64698311	14
1546	CC474638	ACTTCGAGAGGTCTACGTGGGATCAGAATTTATAAGGTGGATGTTTTCAG[A/G]TTCATGTATTGCTGAGAGTGAGCTACATACCAACCCCTATTAAAATNCCT		14
1547	rs42381183	TCAAAATTTTTTAAAGTACTACGTTTTGGTGAGCAAGTGCAGAAAGAGAA[C/T]TAGCATAATGGCAAGCGAGGACTTCGAGAGGTCTACGTGGGATCAGAATT	ss63852788	14
1548	rs29013315	CCTCTAATTATAGATAGTTCTGGTCTGACACTGAAACCGCAGTATTTGTG[A/G]ATTCTGCTTTCAACTAGAATAGTCCTATACTTGTATATATCCTCAAACTT	ss61999826ss38322204	14
1549	rs29012803	CTCAACAATTTACCATCTTCTCTGTATGGAAACGTTCAATGATCTCTACT[G/A]TAGGGCACTGGATTTCTTCTGGCTAGGTGAATGAGAACCAAAATCTGCAA	ss38323901	14
1550	rs29010470	CTCAGGTTTGACCCCTGGTTGGGAAACCAAGGTCCCATGAGCTATGGTGT[A/G]CAGAGGAAAAAGAAGAAAAATTAAGTAGTGGTACATGATTACTAAAGGAT	ss38324979	14
1551	rs29010471	GGAAAAAGAAGAAAAATTAAGTAGTGGTACATGATTACTAAAGGATCTTA[T/C]AACAAATAATCAGACCTCATTTAGTCAGAATAGCTTCTCTCAGGAAATGG	ss62004458ss38324980	14
1552	rs29010519	GTTGCCAAGAAAGAGATATCCCACGTTGGTCCTGGGGTCCAAATCCACCC[C/T]TTCTTCCCCGACTGTCCCAGGGGCTAGAAGTTACGACCACCCCCTGTGCT	ss38325030	14
1553	rs29010518	AATAGAGACAGCCTTTTATGGGAGATTATTCCTCAAAGCAGAGGGAACTT[T/C]TAATGTGAAATCTTGCTTGGAGTTTATTGACTGAAATTGGGTCAAACACC	ss38325029	14
1554	rs29010516	TTGTGAACCTGATTAACTCTTAAGTGTAGGACTAAGAAGAGGCTGGATTT[T/A]CAATGTCCCCGCCCCATTTCTCATGCCATGCCCTCTCTCTGCCCGGCTCC	ss38325027	14
1555	rs29010515	TCCAAAATGACTTAGGACATAAAAATGATATATTGGCTTGTGAACCTGAT[T/G]AACTCTTAAGTGTAGGACTAAGAAGAGGCTGGATTTTCAATGTCCCCGCC	ss38325026	14
1556	rs29010386	GCACCAGAAATACCTGTCTCAGGTACTAAAGGTTTATGATAAACTCTGAC[G/A]CCCAGGTCTGTAAGTCTTTCAACTTCCTCACTGTTCTTCTTCAAGACCAT	ss38324893	14
1557	rs29009981	TAGACTCCGTTGGGAGACTAGAAGTGTGAAGTTGGGATGTTGGCAGGACC[A/G]GGCTCCCTCTGAAATTCTGGGAGGCTCCCTCCTTGTCTCTTAGTTTTTGG	ss38324477	14
1558	rs29027559	GGGTTGTAGTAGCAGCAGATTCTAAGGTTGGAAATACTGCTCCAGCCCCA[A/T]TGCTAAGTGAACCAAAAGGCTACCTACCAGCTCTGAATGTGACTGGGTGT	ss62010519ss38329949	14
1559	rs29027560	TGAACCAAAAGGCTACCTACCAGCTCTGAATGTGACTGGGTGTCATCAGG[G/C]TCCCTGCAGCAGGTATTGGAGGTACTGGCAGGGGGAGCAGAAGCTGTGTG	ss38329950	14
1560	rs29020687	CAGAGCTCACGGAAAAGTTATCAGAGTGACCCACATATAGGACATGGTGG[A/G]GGGGTGGGGGCTGGAGATGACGCTGCTGAAGAGTCTAGGACCAGAATGAA	ss38328377	14
1561	CC520892	TAAAATTTGTTCTGTTAGAGCATTTTCGGTTTTCAACCAATTAAAATTCT[G/A]CTTTTTTTGGTGGTATTTTTTCTGAGTCTAGTGTTTACCCTCCCAGAGTA		14
1562	rs29011751	TTTTTTCAAGGTCTCTGTCTTCATTTTATTTTTGTTAGATGTCCTTTTCC[C/T]AGCTGCCAAGAATTATTCACAACTGCAGGAGAAAGATTGTACAATTGAAC	ss38326047	14
1563	rs41734577	AATGTCAAAATACATGATGTGGTCTGATGTAGCTTAGGCTCTTATAAATA[C/T]GTACTGATAACAAGGCTACATATCCTTCTTTCCCAGATAGACAAAATTAA	ss66538095ss62024532	14
1564	rs29018581	AAAACATGTTAAGGAAGTATAAGATTTCTTTAAATAAAACTGTCTTTTGC[C/T]GGATTTAAAGTGTGACATGATTTCCCAGGAGTCTAGCAATGGAGGAAGTT	ss38335675	14
1565	rs41737059	CAGTTTAACGTCAGTCTTGTACTCGAAGGGAAAAGAAACGGTTGTAATGG[G/T]GCAGACGGCGAGGCTGTTCCTTTGACCTCCCCAAGTGTGCCTAAGTTTAG	ss62028096ss66537658	14
1566	rs29015681	CATACATTATAAAACAAAATGCTTCCAGGCGACAGTGTTTATAGTCAGTG[C/G]AAGCCCAGGGTTCAGCGAGCCAGGCTGGACTCATCTGCTTAAGGCCACTG	ss38332167	14
1567	rs29013774	AGTGCATTGAGCAAAACACCTGTGTAGCAGGACTTCAGTGCTAAACATGT[G/A]AGAGATAATGCTTTGAATCTAGAGACTTAAGGTTTGAATTTGCATCTTTT	ss38322672	14
1568	rs29022424	CACTGCGATGCTCCAAGACAAGCTCTTGTTGAAGAAATTACATAGTGACA[T/C]CAGTGCCCTTTACAGTCCCCTGGAGAAGAGTCCCAAGAAGCCAAAGATTT	ss38330920ss64470556	14
1569	rs29012557	CTACGGCGTCTGCCTTGAGACCTTAATGTACCAATGCTGTACGAACATAC[T/G]CATTTTGCTGACAGTGGAATTAAAATCCAGACCAGTTAAAAGAGCCTCTT	ss62032562ss38323652	14
1570	rs43710042	AAATTTCCATTTGAGGCCACATATTTTGCAAATAGCTTTAAAAGGTTAAA[C/T]AATTTTCATTTTAACCCTAGAAATAACTCTCTTTGCTCTTTTGCTACCTA	ss66538186	14
1571	rs43705617	AAATCAGTTTCTATAAAACTGCAGAGCTAAACTGCCATTTAAACAAAAAG[A/G]AGTGAGTGAAACTGCTTTTAGGGTAATACTGGTGACTACTGGTGACTCCA	ss66537921	14
1572	rs29010395	GTGCATGATTTCAACTGACCGTGGAGAGAGTACACAAGGTGGTTATTTTT[G/T]CCCCCAACATCAATATGCTTTTCATCATCAACTATGGGGTCACTGTTCAG	ss62045896ss38324902	14
1573	rs29025481	AAACATTCCCAATAATAACAATGCCATCAATTTTAATACTGTGTACTTTC[T/C]AGTGCTTTTTATTTTTCAATGTGCTTTCATATAATTTTTCATTATAATTG	ss38331371	14
1574	rs42076699	AATTTAATAATGGTAAGAGAGAATTACAAATCAGTTTCCGTTATAGGTTG[C/G]GGAACAAAGTTGTTGAGCAAAAGACACTAAGTACGCTGTCTTCACTTCAT	ss63025273	14
1575	CC517527	TCTTCACTTCATTTCTCAAGCTTAGTTACCAAAGGCAAAGTCTTTATAAT[A/G]ATGTTGCACATTATGTGGGTGATAGCTAAAGCCGCCCTTTGGTCCACTGG		14
1576	rs29014125	CTCAGATGCTTTATTAAAAGATAATGCAATTGTTTCCAAGGGGCTTTTGT[G/A]GAAAGTAAATAGATATTATAATCTACATAAAGGGGCTTCTCTGGGGCCCA	ss38323027	14
1577	rs29014124	AATACGTACGGAGACTTGCTCTAAAGACAATAAAGACTTTTAACATTTTT[T/C]AAAGGTACCAATCTTAAAGCAAAATTCTTACACTGCTGGTAGTATCAGAT	ss38323026ss63023991	14
1578	rs29014122	TTTACATACTTTATCTTATTAAACCTTCCCAACAATCCAACAATATACGA[A/G]TAAGTATCCTCCTCATTTTACAGCTGAGGAAATGGAAGCAGTAACAGTTT	ss38323024	14
1579	CC493754	AGGAATTGTTAGGGGAAGCACACTGATTGAAACCACTCACCCTGGTCAGA[T/C]ACTATAGCAACCATTCACATGAATTTTTTTGACAGGAGGTCCTGGTAAGG		14
1580	CC493754	GCACACTGATTGAAACCACTCACCCTGGTCAGATACTATAGCAACCATTC[A/G]CATGAATTTTTTTGACAGGAGGTCCTGGTAAGGAACAGGAACTAATAAGC		14
1581	rs29022898	CCCATCTGTTCACAAGAATAAGAAAAAAAATGAGATATGGAATACACCAT[G/A]GTCTCTTGGACATTCTTGCCACATCAGACTAAGAGAGGTTTGAGCTATTT	ss38336183	14
1582	rs29014059	TCACTGGCCAAATGACAACAATGATAGTGCATATATTACAGATTTATTGA[T/C]ACTGCAAAGACATATTAAAAGCTATGCATCAAATCAATGCTAACCCATTT	ss38322960	14
1583	rs43708458	TCTGTGCTACCGGTGGTTGGGGTGACCTCACCTGAAACCTTCAAAAAATA[C/T]TGAATAAAAGCTTTCTTCTCTCTCTTATGTGATAAGAAACAAGTCCTGCC	ss66538087	14
1584	rs29018332	GTCCGGTTTATTCAGGAAGAGTGGAGCCAGAATGGGTCTGCTGTGAATAA[A/G]ATGACAGGCCTGCTTTCTTCACAGGCGACTTCTTCCCTATGACCGAATTC	ss38335422	14
1585	rs29024269	TAAGCAAACAAACAAAAAGTCCAAACCAAACCACAGGGCACCTCTGTGTG[C/T]GGGGCTGAGTGAGCACCAGTAGTAATAGATTGCAAAGTCATCCTTTCCTA	ss38334366	14
1586	rs43708433	AGAAGTTAGCTGTAAATACCTGCTGCTCCAGACTCTTGACTGTAACTAAT[A/G]GATGAAGAACGTATAGTTCTCAGACGTAAACTCTGAGCCCTCTCCTGTCG	ss66538058	14
1587	rs43702463	TTGTAGGTCAAACCAAAAGTACACACAGTTCTTCCACAACTGCAGATGGA[A/G]AAGGTACATAAATTATTACCATCATTATTAAAACTCTACAAAGCCCTAAT	ss66537606	14
1588	rs43702464	GATGACTAAGAAACAAACAAAACAAAAAGCCTTGAAATAAGTTTGTCACT[A/G]TTCATTGCAATTGTAATTGCTAGAGTTATTAAAAATAAAAATTAAGGGAC	ss66537607	14
1589	rs43705624	CTTGGTATTTCAGAATTGATATAAATCGGTGAACTAAATAGTATACTTAC[A/C]TTTTCAGTGTGTGAATCTTTGTGGTTCTTTGCAGAAGGCAAGCTCCAGTT	ss66537928	14
1590	rs43706911	ATAGGTGGATCTGGGAGGAGCTGGGTTATGGTGGTTAGTATTTGCCAAAG[A/T]TGAATTTGAGAATTCACAGCATCACCATTGAACTGTCACTGTCCCATTAC	ss66538033	14
1591	rs29021078	AATATGCTTCTGAGTCACTGTCTATTCAACACCTCATTCCACTCCGATAA[T/C]ATAAAATCAGAGAATATCCACGCTTGGAAATGACCGTCTGCAGTCATCCG	ss38328773	14
1592	rs29023181	CGTTGTAATAGGAAGTGACATCTCATAAACTTGTCTAGGAAGAAAATCCT[G/A]ACCTCCTGTAATAAAGTCAATATGTGCAGAGAAATGGCATGAGGGTCAAA	ss38336471	14
1593	rs43702506	AGCTCAAGCAGTCTAGCCCCATCTTCTACTTTCTTTATCATGATACCATC[A/G]TGTTTATTCCTCAAAGAATCCAAAATCTGGGAAACATTACACAGGAATTT	ss66537655	14
1594	rs29015280	CTGCCTGCCTCTGCCTGTGTGCCTGCCCTAACAGACTCAGCCCCTGTCCC[G/A]TGTCCTCTGCTGGGTGCTTCTGGGACATGCTGCACAGTGATGGCTCGCTT	ss38326979	14
1595	rs29020083	CAGGGTCAAGGATGAAAAACGTGGAGCCAAGAATGATGGTCAGGGGAGGA[G/C]AGCGGCAAAGAACCGCTTTGCAATTTCATCTGGGGAGGAGGAGAGGTCTA	ss38327984	14
1596	rs43708501	ATCCTCCTGACACGTGTGCAGTGGCCATAACAAAGGAGGGATCCCTAGTT[G/T]GTAGTCATAGAAATGGCTGAACTTCACTGCATCTTTCCATTTGGACAAGC	ss66538143	14
1597	rs29021974	AAATTTCTCAGAACCAAATTAGAATAGAAAAGTGCCACTCATCTTAGATA[T/C]ACATGATGGACTGTTGACAAAGAAGAAATTTAGTTTTAATACTTCAGCAT	ss38330468	14
1598	rs29018423	TAGGCTAGGTGGGTAGCTGAGTATGTGAATAATAAGATCAAATCAATAAG[A/C]TTATTTTGCCTCGTAACCTCCAGAGTACTTGCACAATAAGTGAATACTAA	ss38335516	14
1599	rs29009701	TACAGGCAGTGTGAATAATAAATTCTGAAGCATTTGCTGATAAAATACCA[T/C]GTATGCAATAACTCCCCTGCTGAGGCGCTGGGTCCCACCCGTCACCTCTG	ss38324194	14
1600	rs29019618	AGGAGTGTTGCGGGGGAAGACAGAGAGTTCTGTAGTAGGAGGGGCAGCCC[G/C]GAGTAAGGTTAATGCCCCTTTTTCCCAAGAGCATCACCATCCATGTGAGT	ss38327511	14
1601	rs43702452	AAACCATGGGAAACAAATCAATAATACCCTATTTTATCCTTTATGTCACA[A/G]CACTGCAGCATTCACATTTACAGCATTACAGAATTACACTGTAATTGAGG	ss66537590	14
1602	rs29021035	TTTCCTCAAGCACCGCACCACAGTCCGTATGGAAACCTGGAGAAAGGCCC[A/G]GGAACACACAGGGCCAGAGGCATCCCTTGCTTCGAGGCGGTTCTCCCCAG	ss38328729	14
1603	rs29013602	ACTTTTGTGGATGTTTGAAAATTTCATTAATAAAAACTTCTTAATTTTTT[G/T]TGTGTTGGAGTACAGCCAATCACTCTGGAGAAGGAAATGGCAACCCACTC	ss38322497	15
1604	rs29024927	TAGACAGACGCTTTACCGTCTGAGCCACCAAGCCTATACATCTTCCTTTT[G/A]ATACTGATCACTAGTATCCCCCTAGATTTGAAATGTAGGATATTCATTTC	ss38335035	15
1605	rs29012763	TCTTATGTGTTTTGTGTAAGTAAGTACTTTGCCCTTTGTATTGCTGACTA[G/A]TACTTCATTGTAAGACTATAACATGCTTTATTTATTCATTCTCCCATTGA	ss38323861	15
1606	rs29012764	AATTTTTATGTCTGGTGTAAGGTAGAGACAGGTGACTATTTACTTATTTT[C/T]CCCCATATGTGTATCCAGTTTTCCCAGCAGTATTTGTTAGGATGACATTC	ss38323862	15
1607	rs29012133	TGGAGAGCATACACACACCCTCTCTCTCTCCTTCCTTAGTTTCTTTCTCT[C/T]TCTCTCTCTTTCTCTCTGCCGCTAGACATTCTGCAAAAATGCAAACAAAC	ss38323218	15
1608	rs29012134	CTCTCTCTCTTTCTCTCTGCCGCTAGACATTCTGCAAAAATGCAAACAAA[C/T]GCAAACCAGGAAGATAGTCTCAACTGGACCACTCTGATCTTGGACTAACA	ss38323219	15
1609	rs29016275	GGTAATGGAGTCCTTGCTTCATGGGAGAGACTAGAAAAAGGCAGGTCTGT[T/C]GAATCTAAAACATTTGGCAAACTGAAGTCTAGAGATAATGTGAAAAGAAG	ss38332775	15
1610	rs29013551	CTCTAGGCCTCAGTCTCAGACACTACAGTGTGCAGAGTCTAAGCAAATTC[T/A]AGAATCTTCATTTTAACAAGTCTGGCACATAAAGTTCCTCTGACAGAGAG	ss38322446ss64573966	15
1611	rs43706927	CATTATGAATGGCCATGGGATAAATCAGACAAGTAAAAGAGCTCATTTTG[C/T]ACCATTCTGCTAAGAAAACTGTTTACTGTCTTGCTTGAGTCTGCTTAAAA	ss66538051	15
1612	rs43706918	GCATTTGTCATCTCTCCCCATATGCCATTTCAATCTCAAAGAGGGTCTTT[C/T]TTTTCAACCAGTGTATTTCTTTCACTGTCCTCAAATCCCAGATCAAAATG	ss66538040	15
1613	rs43705546	TGGGTGTGCTCGCGCCAGAGGCGGCCTGGGCGCGTGGGACCTTGGTGTAC[A/G]CTGCAGTGTCCACTGGCTTGGACTCAAGGGGCTGTCCCATTTGAATGTCT	ss66537833	15
1614	rs29014112	CACAGATAAAGAAGACAAACAGCCCCAGACTACAAAAACCTAAAAATTTA[T/G]TAGACACAGGAAGAAATCTGTACAGAATTTACTGTAATACTATTCAGAAT	ss38323014	15
1615	rs43708441	ATACTTGTCTTCTTGCTTTTGGCAGCATATAAAATCATCTTGAGAAAGAC[A/G]ATGGATGGGAAAGAAGACATCTTTTCATATTTGCAGCATATTTTAGATTT	ss66538068	15
1616	rs29012927	GGTTCCTAAATGTCAAAATAAAAGGAAAGCTAAAAGCCTCAAGATGTCTT[T/C]TAAAATTTAAAAGAAAAGGAAGGAAAATGATGTAACCCTCTGCTCCTCTT	ss38324026	15
1617	rs29012929	CACCCAATTTAAACTCACTCTGATAGCACACGTTGTGATGGATTTGGGTG[G/A]TGGTTTCCTTTCCAGTTGGCTCTGAAAATGTCCTATTAAGCCAGACCACA	ss62084332ss38324028	15
1618	rs29014758	TCGTTGTTGAATCTCTTTCCTAAGCTGGGACTGCATTGATGCTACCTGTT[T/G]CTGGGTCAGGGCCTTGTCACAGGTCTGGTAGGTCAGTCTATAGCAGAGGC	ss38326450	15
1619	rs29014754	TTGGCCGCATCAGGTCTTAGTTGCAGCACTCAGGATCTTCACTATGTCAC[G/A]CAGGATCCTTCTTTGTAGTGCTCAGACTCTCTAGTTGTGGCACACAGGCT	ss38326446	15
1620	rs29015662	ACGGCAGAGCTGATTTCCTTCCTGAGCCATTCAGGTCTCCTCCTGAGCTC[T/C]GTCTCCAGTGCATCACAAGAGTCCTCTGCTTTTCGTGTTTGCCTTTCTTG	ss38332148ss62086162	15
1621	rs29018383	TTCCAGTAACATCTTCACCAGTCACATTTCCATGCCTTGGTCCTGATACT[G/C]CTGTTGTTTCAGACATACTCTGTTTGATATCTCTGAGCAGCCATAAGAGA	ss38335475	15
1622	rs29011030	GGCTACGGCCATTACTCCTGAATAGGTGACAAAGCTGTGGCTAACTAAAA[C/T]GAAGCCCATTACTGCAGGATATATGAAAAGAGATTGGAGAAGTGCCATGA	ss38325317	15
1623	rs29010374	TATCTTATCAGTATCCCACAATACCCTATGAAAGAGGGAGATCTTAGGAC[C/T]CCTTTCAAAATGAGAAAACTAGTGTTTAAGAAAATTAATAACTCACCTCA	ss38324881	15
1624	rs29010372	TCTTGTGTAACCATAGTATAGGATCAAAACCAGGAAATGGACTGTGGTAC[A/G]ATTCACAGAGCTTATTCCGATTTCTCCAGTTTTCCTTGCACTCATTTGTG	ss38324878ss38324879	15
1625	rs29016112	TTTCTCTAAAGCATGAACAAGTAATGCTACTCTTGTTTTAAGTAAATTCT[A/G]TGTCACATGTATTCCTTACTGTTATACAAATATGTTCGAATTGCCTAGAG	ss38332611	15
1626	rs29016111	TAATGAGTATCCCTTGACTATGTGCTATTTTTTTCATATTTTAAAAACAA[G/T]CAAGCGGACAGACTTGAAATAATAAGATGTATCAGATAAAATACCTAATA	ss38332610	15
1627	rs29024674	AGGAACCTAAAATTGCCTTTTCTCTTGTCTCTTGTTTTATCTCCAGTGGA[A/G]CTGAAATATGTTGCCAGGCTTTGGATGGTGGAAAGCTAATGTCCGGTTTT	ss38334774	15
1628	rs29018062	CCCGTTCTCTGAGGCTGTGCCAGCCAAGGAGAAGGCAGCTTGAGTGACAA[T/C]GCCTGCGATGTGGACAGCAGTGTCCTCAGAACTTTCACATCATTTAACCG	ss62096647ss38335149	15
1629	rs29012087	ACCCTCTTCTATCCCAATTCTCCCACATGATGCTTTGCTCTGTGTACCTT[T/G]ATATTTTCTATGGTGTGATATTCATTGCTATTGGAAAATTATTTCTGGGG	ss62097205ss38323172	15
1630	rs29012086	TAGCATGTCTGCCACAAAACTCATCAGTTGAGTCTCTATCATTGTACTTT[C/T]CATTTCTGGAAATTCTATTTGTTTCTATTTCAAATATATTCTTTGTTGCC	ss62097202ss38323171	15
1631	rs29012083	TCATAAGAATTCCTGAATCTGTCTTGAAACAGTTCTGGAAAATTCTCAGC[T/C]GTTATCTCTTCAAACATTATCTTTACCTAATTTTATACCTTCTCTCTTTC	ss62097193ss38323168	15
1632	rs29012082	TAAGGGAGGAAGGCTGTATTATAAAGTGCAGTGTTTCTGAGAGTTCGCTT[G/A]TCGTTATAACTGCCTCTTTTTTTTTTTTTTTAAGGTAATTATACTTTTTA	ss38323167	15
1633	rs29013997	GAGGACAACTTTACAACAGTTTCCAGGAAAAGTGCTTAATTAACACTGAC[G/T]AGTTTTAACCTCCTCAAGTAAGGCCCCACCTTTCACAGAGCATACCTTCA	ss63662288ss38322898	15
1634	rs29012645	CTGTTTTATGTCAGACCACCAGATCTGCAGTTGAACTGGATCGGGTCTTC[A/G]TTGTGGTTTTGGTTTGATTCAATTCATCACTGACTTCAAATATTTTGAGG	ss65605302ss38323740	15
1635	rs29012459	GACAGCATCTCCAGCATCTCAAATGTATCAGTCACAACAGCAGAAAGGAA[T/A]CACAGTGAAGTACATATCATCTCTTAAGGCCTCTGTCCAAAGACAATCTT	ss62103499ss38323547	15
1636	rs29012314	TTGTATGTTTTATTTGCACTGGTTTTGATGTCGTTTCATAACATTTTATC[G/A]TTTTCAATAGGGGCAATTCATTATGTGCATAATTAGAAGCCATTTGATTT	ss38323401	15
1637	rs43703994	TAGAGATTTATGGGAAATTTTTGTCATGTTTAAGTGCTACTTTGTTGTTA[C/T]AACTAGTAGCTCAGTTTCCTCTTTGACTTTAATAATCCTCTCTATTTAAC	ss66537765	15
1638	rs43703980	TTTAGCCACCCCCAAATCAGGCCAGCTTGTCCAGTTGGTCGGTTTGTAAC[C/G]ATTTTGCCAAAAATGCCTTGAATCTTGGAACAAAAGTTGGCAAGTCTTAC	ss66537749	15
1639	rs29011981	ATATTTGAAAGAAGAATTCTGTTGTGTGAATTTTATTGTAGTTGTTTTGG[G/A]TGATGTAAATCCTCTTGTAAGCTGAGTCTGAAACTTCTTAGAGGCCAAAC	ss38323066	15
1640	rs43708431	GGGTGGCCGTGGAGTTATGGGCCAGGGTCTGCACCACTGAGGTGGGAGGA[A/G]GCAAAACCATGAAGCATGCAGCTTTCTGGACAGAGCTGAAGAACCCCTGC	ss66538055	15
1641	rs29025929	TCCTTCTCCAGGAAGGAGGCAGCCAGGTTGGTTCCGTAGGAGGAGGGAGT[A/G]TAGGTGCCATAGCTTGATTTGGTGAAAGGCGCATCTGTAAAACGGGCTGA	ss38331825	15
1642	rs43702501	TAGTATAAAAAGGGAAGCTCACTATGGACCTGTCAGACAGAGACTAAAAA[C/T]GCCCTAGGCAAGGGAGAATTGGCAGACAGAACTTCTGGAAACTCAATAAT	ss66537650	15
1643	rs29023745	TTTTTCTAAGATAGTGTATTCACACTTTCAGGCCACTAAGGTGCCACTTA[G/T]TGCATCACGAGACAATGCTGTGTCCTGGAAATAACTTGGGCCTTAGGGAG	ss38337040	15
1644	rs29014512	AAACTTTCTGACTCAAGATTTAGCTCTTTGAATTAGACCATGATGATCTC[T/C]GAAAGATGAACTAGGTCACGTTTGATATGGACAACTTAGGAGCAGATTTT	ss38326201ss65207950	15
1645	rs29014509	GCTGAGCAGTCCTCCTTTACTTTGGGGGTTGCTATGACAGCCAGGAATTC[A/G]CAAACCAAACCAGACCTAAAGAAGAATTCTGTCCTTGGCCCCAAAAGTTA	ss65207953ss38326198	15
1646	rs29018045	GGCAACTGGCTTCCCAGGCTGCTTTCCTCCTTCTGCCCCAGAGAATAGAA[G/A]CACGTTGTTTCCAGAATGAAAAGATCGCTGCTGTCTGGAGTGGGTGGACA	ss38335132	15
1647	rs29010129	CAGTTTAACTCCACATTTATCAATCTTATTTGGCAATGAGAGCCTCCTCC[T/C]TGCTGCCTTCCCCACTCCCCACAACACACACACACTAAATGTCTTATTAA	ss65606609ss38324629	15
1648	rs29010131	ATTAAGTGCTGGGTTGAGGGGAGACAGAGATGTGGATGACGAGAGACACC[A/G]CAGGACTGGCCTGGGAGTGGCAGGTGAGGCCACCTGGAGAAGTCCACATC	ss38324631	15
1649	rs29010133	TCTTGTATGATCCCATCGGTTCTTGTGGGGAATTTGCCTTGGAGGCATTC[A/G]AAATTCTAAGGAAGCAGCATGGATGGGTGTGGGTGGCAGCGTCTCAGCGG	ss38324633ss65606601	15
1650	rs29010128	GAGCATTAAGTCTTAACCAGTGGACCACAAGGGCTAGGCTGTCACGTTTA[G/C]AGTGCTTTTCAATTGGAATGGCTTTCTGCCCTCTTAGGTAGGACAGGAAA	ss38324628	15
1651	rs29010483	GCTGCTGGACACTTCTATCACACTGCAGGCCCTGGACCCCCACAGCTGCA[A/G]CTGGAAATGATCCTTTTTTCCTCCTTATCTCATAATTTTCAGAGAAGCTT	ss38324994	15
1652	rs29010487	TGACACACGGTGGGTGCTTAGTAGATTTGGGTGTAGTAAGAGAAGACTCC[C/T]GAGGGTTTTCATCTCTCTGTTACACTCCTGCTCTGATGCCCCAAGTGAAA	ss38324998	15
1653	rs29010486	TAGGACTTGACCTGGTTTGTTCTGCAGCCTTTTTGCTCATTGAGCCCTTT[G/A]CTGGATTCGATAATACTGAGGAATCAGTTCCTTCAACAGCACCACACTGT	ss38324997	15
1654	rs29014819	TGAGACGTGCAAATCCAGCCATTACCCAATGGCAAGTATGGGAGTGTGCC[A/G]GGAGGCGGTCTCTTCCAGATCCTTAAGTCCAGATTCACTTTGGATCACAT	ss38326512	15
1655	rs29014820	GAGGACACAGTGGGAGGACTGACCTTCCAGTGTCACCAACCTCAACAGTT[A/G]CAGGACCCTGAGGATGACTTTGTACCTGAATGAGTCTGAAGTCTCAAAGG	ss38326513	15
1656	rs29014821	CTGACCTTCCAGTGTCACCAACCTCAACAGTTACAGGACCCTGAGGATGA[C/T]TTTGTACCTGAATGAGTCTGAAGTCTCAAAGGATCAAGTCACTTGGGGAT	ss38326514	15
1657	rs43706884	AGTGGTGATCTCAAAGAGGCTTTCAGGAAATATGTCCACCACAGGAATTT[C/T]AGTAGATTGTCCCAAACCTATTTAGTCAGGGTTAAAGATGCTGGACCATC	ss66538001	15
1658	rs29009964	TTTGGGTACTTATAAAGAGCATTCCCCTTCTTTAAAGAAAGCAAAGCATT[A/T]ACAATTAAATGATAAAACTACATTTCTACATGGAGCTATCATCAAGACAT	ss38324459	15
1659	rs29010987	TTTTTGTTTAACCATGGACTCTTCATAACATCAAAGAGTTGCATGTTTTA[G/C]AGCTTAGAGAAAAATGGACACAGTGAATCCTAGCAACTGAAGGCAAATAG	ss38325273	15
1660	rs29020880	TTTTAAAAGTTTAATTGATTTTATAAACTCCGAAAAGTTTCCGAACTGAT[T/G]AAAAAAAATTTCTTTACTGCAAAGACTTTTGACTATTTAAAAGGAAGTTT	ss38328572	15
1661	rs29020881	AAGCAATCAATCAGATGATTCATCACACACAACATGGAACTATAATACAT[A/G]TTTAAAGATGGATGGACCTTTGGACATCAGATCAAGCTCTTTACTTTATA	ss38328573	15
1662	rs29010528	GGGCAGGGGCCTAGCAAGGGGACCCACTGAGGGGCTGGAGCCATGCCCTC[A/G]CTCAGTGAAATCCCAGAGTCCAGATACTGAGAGATCTTTTATACCCTGTG	ss38325039	15
1663	rs29012415	AACACATTCACACAGTTAAAAATTCAAAAGGGACAAAAGGATACAGAATT[T/A]AAAAAAAATAAATCTTCCCTCTATTCTGTTCTCTTTCCCAGAGGCAAACA	ss62132534ss38323502	15
1664	rs29027342	TGGAAACCACCTCTGCCTCTGCCACAGTCTCCTCTGCGCATTGTACATGA[T/A]TCTTTTGTTGTACTTATCATGCTGTATTAGAATTTCCTTTTAAACATTTC	ss62128311ss38329729	15
1665	rs29027346	TCGAGCAGCTAATAAGTGGTAGAACTGGGACTTGCACCCAGGTTTGTCTG[G/A]CTCCAAAGCCGTCGCTGTTTTCACTGCACTAGCAGAGGCAATGGCACTCC	ss38329733	15
1666	rs29013791	TCATCTCTTTGCATTGTATGAAATGAACATCTCCCCCTTCCCCCTTTTTT[T/C]CCCCCTGAAAAGAGAAGATTTTGTTGACAGAATCTTGTGAACTGGTTAGA	ss62140068ss38322689	15
1667	rs29013792	TTTTTCCCCCTGAAAAGAGAAGATTTTGTTGACAGAATCTTGTGAACTGG[T/A]TAGAGTTTAAAACTTGGTTTATTTTTAGGTATGAAGTTGCATCTATCTGG	ss62140071ss38322690	15
1668	rs29013793	TTTAACCTCCTTTATGCACTTTTTTTTTGTGCCCATTAAATACCCTTCTT[C/T]CTCTTGTCTGCCTAATGAGTTCAGGCATAAGCTCATCTCTGAAGCCTTTT	ss38322691ss62140074	15
1669	rs29026081	CCTTCCTCTGGGCTGGAATAGAGTCCCAGTGGACAGCCTGACAGATGTCA[T/C]AGGCATCCCCACCAGGTGCACAAGTTGTAGAAGGGACCCAGAAGTCTGGC	ss38331977	15
1670	rs29026079	GGACCTCCCAGCCCCCTTCAGCATCATTAATGAAGCTGGGAGCAGACAGA[G/A]GCTCCAGGAATATTAGTCAGGGGCCCCCAGTGGGTGAGTCTAAGGAAGGC	ss38331975	15
1671	rs29023308	ACAAAGCCATAGAGACAGAAAGTAGACTAGTGTCTGTCGGTGGCTGGGAC[G/A]CTGAGGGAATGATGATAATTGCTAATGGGTAACAGATTCCTTTTTGTGAA	ss38336598	15
1672	rs29009614	TACAACAGAGCGAATAACACACAGACACACACAAATGTAATGCTGATGAA[C/T]GAGCATCTGAAATGTTGGGAATGGATCCTATGAATATATTCTTAGAATTA	ss38324100ss38324101ss65027544	15
1673	rs29009613	CAAATGTAATGCTGATGAACGAGCATCTGAAATGTTGGGAATGGATCCTA[T/A]GAATATATTCTTAGAATTACCTTTCTCAGGGCCTCCTTTACGTCTCTGTT	ss38324099ss38324098	15
1674	rs29025553	AAAAGACCCAGTGAGCTCTAAGTCCTCACCCCAGCTCTTCAAATCACCTC[C/T]GTCCAGGCCCCACCCCTGCTCAGAAAGCTTCCCAGCTCTCTCCCACTACT	ss38331444ss62146919	15
1675	rs29016437	GAGAGGAATTCTGAAGCAGATCTTGGGTTTCTGGCTTAAGCGACTGGTTG[T/C]GCTGGTGACGCCATTCAAAATGTTGGGATTTTGGTACCTAGATGATGATT	ss38332938	15
1676	AF127030	AGATCAGGGTGGTGCAGACTCAGAGGCAGAGCTGAGGCATGGGAAGCTGA[G/A]GCATGAGGAGACTGAGCCTCATGTCGAGGAGGATTTGGAACCCTGGCCTG		15
1677	AF127030	ACAGTTTGTGAGCTGGCAACTGCTACACAGAACTGTCATTTTTACTGAGA[T/C]GTGACACTGTGACCATGCTTGTTCCGAGGTCCAGCCCCAGGCAGGGACCC		15
1678	BV105337	AGAGACAAACAGARACAGAGGAGTGAGAAGGGAGATCCGGAGTGGGAGAG[G/C]GGGATTGGATGGTCAGGGAGGAGGGAATGATGRGGGACGGGGAGCCAAAG	ss28451459	15
1679	rs29013234	GCCCCATTTGTCTCCTGGGGAAGGGGATCTGAACTGTGTAGAGTTAATGA[C/T]AGCTTAAAGTACTTTTCCTAGGGATCAGGGATGACATCCCAATAGGAGCC	ss38322121	15
1680	rs29012472	AACACCTCAGGGACAGAAATTATGTCCTGTTATCTCTGACTTAGTAACAC[T/G]TTGCTCAGAGCTTGTCACGAGATTTCAGTTCATGTGTATAAATGAGGATA	ss38323563	15
1681	rs29012474	ATGCTGTTTAGTAAATTTACTGAGTTGTGCAACTATCACCAAAATCCAGT[T/G]TAAGCCATTTTTAATTACCCCAAAGAGATCTCTTGCTCTCATTTGCTGTC	ss38323565	15
1682	UCP2	CCACTCCCTCCCCAGGACACAGACTCTTCAAGGGCCAGTGGGGTTTTGGG[C/G]ACCATAAATTTTAGAGCACAGGGATGGCAGGAGATGGGGAGGGCAACCAC		15
1683	rs29023696	GCGTTGACATTGTCTACTTGACTAATTTGGTATGCTTCTTTGTAAAGTCA[A/G]ATTTCCCTACTGTAGCTAAGAAAACATATGGTCAACATTTCAAGTGCTTA	ss38336991	15
1684	rs29024247	GGCGGCCCCGTGCCAGCCGGCTCCTGCGACTCGGCCTGCGGCCACCTGGT[A/G]CTTCCCTTCATGATCCTGGTCAGCCTGGGTGCTGCGCTGGCGAGTGTCAC	ss38334344	15
1685	rs29021136	GGGCTGTGTGGCGCTACTTTCGAGACTACTTTCCCATTCAGGTAAAAACT[C/T]GCAGGTGTTATCTTGGGAGGGTGGGAATGGATGGGAAATCTGAAGTCATG	ss64774317ss38328831	15
1686	rs29021137	AACTTCATGATCACCTCTGAGCCTCCTAGCAGCCAAGGCAAAAAGGGAAG[G/C]ATGCTAGTTATTGATCCCCATTTTCAGAAAGAAAGAAGCTTCTTTGTTCC	ss38328832ss64774318	15
1687	rs42581757	ATTATTTGGATTGAATTTAGTAAATTAGTTTATGGACAGTGTGTTTATGG[A/C]CAGTGTTCTTTTTCGGGAAAGATTCTGTTAAAGAGATATTTCAAAGAATA	ss64324500ss66538085	15
1688	rs42581758	TGATTTCTAAGTGTGATCATCATATTCTTCTTGTATTAATTTCTCTCTTT[C/T]TCCACTCCTCCAAAACCTTCAGGTAGTTTTTTCTTTTTTTCCCCCCTTAA	ss66538287ss64324502	15
1689	rs29027500	AACATGAAAGACCAATGCAGAGAAAGCCTGAATTCTATCTGTATATCTAG[A/C]ATTTATTAGGCATCCATCATTTCTAAGTTTTGTAAAGAAACTTTAAAGAC	ss65095235ss38329890	15
1690	rs29018896	TGAGCTTTCCCAGCACTTTTTTCGTGCTCGATTTTTAAATTAACATTACC[A/G]TCTCCCACCACTGAACACTGCTCCACCTGGGAGCAGCCATTGCTCTGGTG	ss38335993	15
1691	rs29022250	AGCCAAGGAATGTAGAAAGCCTCTAGAAACTGAAAAAGCCACGCCCCCCC[A/C]AAAAAAAATCTTTTAGAGCCTCCAAAAGGAATGCAGTCCTCTCAGCTATT	ss38330745ss64355043	15
1692	rs29011251	CTCTGGTTTAGATGTTTTCTTTTTTGAGCTAGAATCCTGTGTCATACACA[C/T]ACATATACATAGGAACAAGAAAGCAACATACTTTTAGGTGGTAATGAGTG	ss38325539ss62158230	15
1693	rs29010423	ACTCCCCACCTCCAGCGTGAGGCCCGCAGAAAACAAAAGCTCCCGAGTAG[C/G]AAAGTGACACAGCGCCACCTCCCGGCAGCTGCCTGGCCATCGAGGCCTCT	ss38324930ss63959402	15
1694	rs29012228	ATCTGATGTGTCCTTTACTCCCACTCATGCTAAATTATCAACTCAGAAAA[T/A]TTTTTTTCGTTTAATTAATTATTCCTTCTTTTGCATATGTTACTCTCCCT	ss38323315	15
1695	rs29013975	ATTTTGGAGACTTGATTTTGCTCTATCAAAGGCACAATGGCACCCGGAAA[T/C]GTTTGAGATTTGTACTCTGTTTTGTGGGCTTCCCAGGTGGTACTCACAGT	ss62162592ss38322876	15
1696	rs29012409	CAGTCTTCTTTGGCTAATCGCCAAAGGCTTACTTTCTCAATGCTATTAAA[T/C]AACTACTCATGTAAAAAGGAATAATTCTGTAAGTTTTCTTGGTAAATCAG	ss65016337ss38323496	15
1697	rs29012408	CATCCTTCAAAATGCAGCTCAGGCCAGGCTAATTGCACCCTCGATACAAA[T/C]GATCCCAGCCTCATTCTGAACTGCAAGCCTATACATAGATGCAGTCTTCT	ss38323495	15
1698	rs29020089	AAGTCAGGTTCCCTTATGGCACAGGAATAATGTGGTTGAATGTCAATACC[A/C]CTCTACCCTCTTCTCTTCTCTTCTCCTCAAAGTCATGTCAGTCATCATAT	ss38327990	15
1699	rs29020091	TGGGACGGAGAGGGTGCAAAGCAACTGCCCTCTATTGACATTTCAGTGGC[A/T]GTGGCAACAGATAGAGGTCTAATTACACCAGTCATAAAAGATGCTGCTGC	ss38327992	15
1700	rs29020912	CCAGCAGTATTCTGCATAATCGTCAGATCGTTTCAGTCTCTTTGGACTAC[A/G]CTCAATAGAGAGGATGGACATAGACATAGCCCTGCGTCTATAAATTTGTG	ss38328605	15
1701	rs41778717	GAGTCCGATTTCCTATGGAGCAATCATAAATTGAATAGTGTGTATATGTG[A/T]GTTGGAGCTTGTAGTAGCCTCTGACCTTATTTCATGAGTGCTCTTGTGTC	ss62170401ss66538241	15
1702	rs29013833	TCGGTTGTCACAGGAGGAAGACTGGGGTGGGAGGAAGTTCAAGGAGCTGA[T/C]GTTTTTTTAATTATCTTCCTTTTATCACTATCTATAGTGCCCTTTTTAAC	ss38322732	15
1703	rs29017039	GGGGAGCAAAACTGACCGCCCTTAGCCCCCAGCACATACGTTCATCCTGA[A/G]ACAGAGGCTGGCAAAAGCCTGTGGACCCAGGGTACCCTGGTGACAGCCTC	ss38333328	15
1704	rs29011236	ACAGTTCTGTGTCAGGGGGTGGAGAAGAGGAGAACTGAGGGAGGTTTTGG[G/T]TAGGAATAGAAAGGTGAAGAAAGCTGGAAAGTTGTCACCAGACAAAGGTG	ss38325524	15
1705	rs29011238	ATGACGGCTTCCTATGCTCCCCCTGCTTCCACTCTGGCCCACAGTAAGCA[A/G]CCCAGCAGTCCCACAGCTGTCACCACGATCCTTTTAAAATCACAATCTGA	ss38325526	15
1706	rs29014815	TTTTTACTTTTATCTTCCCAAGCAGACTAGAATAGAGTCTTTCTTTTTTT[C/T]GCCTTAGCAGTGGGAGTGAACGCCTTCTATTCAACAACTTCACCCATGCA	ss38326507ss62176053	15
1707	rs43706868	CTTTCTCTTTGTATAATGTATCTGTGACATTTGTCTTCATTCCGAGAGAA[A/G]ATGAGGAAAACTCATCAGAACAAATGACCAGTTCTCATTAAACTGATGAT	ss66537984	15
1708	rs43706869	TATGTTTCTTGAGTTAATAAATTGGTCTCAATTGCTAATGGATTCTTTAT[A/G]CTGATTGAATTTGCATGTTGAATTGGTTTAAATTGCCTGACCATATTTCA	ss66537985	15
1709	rs43705575	AGATGTTTTCAAGTCTGTACAACCAGTGAGGGACAAAACCAAGTCCAGAC[C/T]GTCTTATTTCTCTAGATTTGTTTTCCATTTTTCAACAGCACTTTCTCTTT	ss66537867	15
1710	rs29009921	AATTTAACAGATGTGTTAATAAGGCAATATGCACAGGAGCCCAGCAGAGA[C/A]CCTCTGATGAAGAGATAAATGTGTTAACACATTCTGTATAATTAACACCA	ss38324416	15
1711	rs29017336	TCCGATGGACTTGGGGACCTTTATCGTGAATTTCAGAACCCGCCTCAGCT[C/G]AGCAGCCTCTCCCTCAACATCGGGGCCCAGTCCATGGCCGAGGACCTGGT	ss38333628	15
1712	rs29009633	CAGCTTATGAAACCTCCCATGCCTCAGTGTCCACAGACGCTAGTCGGGCT[C/T]CTGACACAGGCTTGCATCTGTGGTTGGGAAGATGCCCTGAAGTGCCTGGC	ss38324125	15
1713	rs29009822	TATCTAAGCGAAATCAGACAACAAGGCATTCTAGGCAGCGGGCAGCGGCT[G/T]GAGTCCCAGGGGAAGGTGGCTGAGTGCCCCACTGGGTGGAGGGGTGGGGC	ss38324317	15
1714	rs29012705	AATACATTTGCCAGGAAAATGTACTTTTTGCAGTTACTTGCCTTTGCCCC[G/T]GCCTGAGAGCTCTAATTTCAGCCAGTCTCCCTCCTTCAGTGCCTGTTGGC	ss62178576ss38323803	15
1715	rs29014978	AGAGGTCCTGCAGAAATAATTAAGCCTGTGAAGTTCACTTATCCTCAGGC[C/G]GAGACACTTGAGCTGTGATTATTGGCAAGGCTTGCTTCCTTTCCAGGAGA	ss62182929ss38326671	15
1716	rs29010189	AAGGACCCCAAGGAAGGAAGGAGCTGGGGGGACTGTATCACTCATCACAG[C/G]AACCCTGAGCGGACTCCCAGAGCTGGACCAGGAGGCAGGGCCTTTGGGCT	ss62195982ss38324692	15
1717	rs29013248	ACACATGCATGCATGTACTTATAAATACTTGGTCCCTGCCCCTTGGAGCT[T/G]ACAGTGTAGTGGGAATCCAACTCTGGGAATGTGAATTAAAGGGGTATCAG	ss38322135	15
1718	rs29013250	AGAGAAAAGCCCACGCAGCAACGGAGACCCAACATGGTCAATAAATAATT[A/T]AAAAAAATTTTAAAGATGCTATATCATGTTTAAATGTTTTAAAATATGTA	ss62190006ss38322137	15
1719	rs29011701	CTTTCTGTGATTTCAGGTGTCAGCTCCTGAGCTTTAGAACATGGCTGCTA[C/A]AAGCAATGTGACTGAAATCATTTTCTTGGGATTCTCCCAGAACCAGGGTG	ss38325997	15
1720	rs29026876	CAAGGAGTGATCATATCTTCTTCTTATTCTCTTAAAGGCTTCTTGAAAGT[C/T]TCTGGGTTGCATATGTTACCCAGATGAGCCACATACCAATGAAAATGAGC	ss38329262	15
1721	rs29026878	GGGTCAGGCACTGTCAACTGTTTTGCTACATCTCATGTAGCTATGTGCTC[A/G]GAATATTCCCACTTTACAAATGATAACATTGAGGTATGAAGAAGTTGCAC	ss38329264	15
1722	rs29026880	ATATTCCCACTTTACAAATGATAACATTGAGGTATGAAGAAGTTGCACAA[T/C]TTGTGCAAGATCACACAGCTAATAAGTGGCAGAAATAGGTTTTATTTATT	ss38329266	15
1723	rs29010088	ACCATCTGCTGGGGCCATGCTCAGCTCTAGAGGGTGAGCACAGTCCTTGT[C/T]GCGTGGCTGCCTCATAGGCTCCCTCACTACCCCGCAGCTCCGAGCTGCCT	ss62197635ss38324586	15
1724	rs29010083	AGAAGGCACCCTATGCTTCCACACCTGCCACCCAAGGGGTGATCTGCCTG[C/T]ATCTCTGGGCTCAGTCTGTAAGCTGCAGGGCTGCAATCTTCTTGCTTCTG	ss38324581	15
1725	rs29009853	CGCTTTTCCTGGCTATGTACCTGGCCACCGTGGTGGGGAATGGGCTCATC[G/A]TTCTGGCCATCGGCTTGGACTCTTACCTTCACACCCCCATGTACCTCTTC	ss38324348	15
1726	rs29027412	GGAGGCCAGACAGAGGAAGGCAGGGAGATCTCAGGGACATGGATGGGGGC[A/G]ACCAGGGAGAGGAGAAGCCGGCCGGTCCCTCCGAGATGCGGGGCTCACCC	ss38329800ss62202924	15
1727	rs29012401	GTGAATGGAGGAGGAATGACTCTGTGTCTATAACAAAGAGTGGAATGTGG[T/C]AGCTGTCCTTTGGGGCGAGGCCACCCTGCTCTCCACTCTTCTTTCTTATT	ss38323488	16
1728	AJ505159	CCCAATGGAACTCTTGATTTATTTCTAGAGACAGATAACATTTCTTTGCT[A/G]ACAGCCCTTTGGAAGCAGTTGAGAGCAGGTAATACTATAGCCCTGTTGTT		16
1729	rs29022180	TCTTCCAGACTGGAGCAGACACCAATGCCGAACATGTTTGGAAGTGGGCC[A/G]TTGATGACGGCAGTGGAGCAACTGGCAAATGAGGTGTGAGGAGTCTCACT	ss38330675	16
1730	rs43708454	AAATGACATTTACAAAGTTGTGTGTGTTTGTGCAAACACATGGACATGCA[C/T]GTGTGCACACAGCTTGTGTGTGTGTGCATAAGGGGTCAGAGAAGTTGCGG	ss66538082	16
1731	rs41789542	TCTGGCTGGGAGCCTGGGTTTGGTCTTCTTATCTAACAGGAACCTACAGT[A/G]CAAGAGTCCTTCTGGGCTGCCTTTAGGCCTAGTAGGGAAATATATTTCTT	ss62208268ss66538045	16
1732	rs29017621	GTAAAAGACCAGGGTTTTCAGGCTTTATGTCTGTACAGCATTTGCCTATG[G/A]TTGCCTGTTTGCAGAACTGCCCAGAAGCCAAGAAGCTGGTCTATCAATTT	ss65027143ss38333927	16
1733	rs29012182	CTTGAATAATGTGTGACTTAAAAGCCTGTTCCTCTGTTCACTCCATCCTA[C/T]GTTTTATTGTTGTTCAGTTCTCAGTGTTCAACTCTTTGCACCCCCATGGA	ss38323267	16
1734	rs29012181	ACCAGGGCAGAGGTTTGGGGGCTCAGTATGTAATTGTATACAGTGCTAAA[A/G]TCTCATTTTAGGGCGAGGGAAAAATAGAATTCTATGGTTCCTAATAACTA	ss38323266	16
1735	rs29020760	CTAGTCAAAAGGCTAAAACTTATCCAATCAACTTTCACCATTACATGTTT[C/T]AATCATATACATCACTCCTGAGTACTTGATTCCCTTGTTTTAATATGTGT	ss38328450	16
1736	rs29009873	GTCTACATTTTATGACATAATGAAATCTTGTAAAGTATTTATGTTTGATT[C/T]GGGGCATTTATTAGAATATCAAGCAATTACTTCTCCCTCTAATGAAGAAA	ss38324368	16
1737	rs29021622	CTCAAATGGGAAGGAAACGGATTAAGAGCAACTGAGCAAGCAAAGTCTGC[A/G]TTCATCCACACATTCTTAGAAAGTGCCTGGACATCCTATCTAAGCATTAA	ss64643827ss38330107	16
1738	rs29016801	AACAAGAGGTAGAATTAAGTTATTTATCATCAGTTATCATCTCTGATTTG[G/A]TTTTAATAGAAACAATGGAGCCTGTGGTTGTGATAAACCCGTATTTGAGA	ss38333088	16
1739	rs29025466	AAATAAGATTGCCAGCAGGTACAGTTCCACATTCATCTTACTTCCAAATG[T/C]CTGTAATTGCTCACTTACAGCTCTACCAGCATGTTTAATAGATATCTCAA	ss38331354	16
1740	rs29010218	GTTCTCTAATACACTTTTAGATTTTAAGGTGTATAGGTTATTGATGAACA[C/A]ATTGAAATAAAAAAGAAATTTGAAAGCCAAAGAATATAAATATAATACAT	ss38324721	16
1741	rs29013851	TTTCAAATCTGTTCATTAGCATGTGTACCTGGGACAAGAACTGATTCTAG[C/G]ATAAAAAGTTGCACTGAACTTTAAACAGTCTACTTTGCAGTGTTTCATGC	ss38322751	16
1742	rs29013850	GCCCAGGGTGCTTAATGTTTTAGTCTTCACAAGGCAAAGAAGTGAAGAGG[C/T]ACCAAAGAGAAACACTATAGTACTCTAGCAAGGGGTTAAGCAGAGGGAGA	ss38322750	16
1743	rs29013848	TTCTCAGATCAATTTAACTTTTTTCCTGTTATTTTGGAACCTTAATCCCT[C/T]TGTCCTTTACACATGAACTTCGTCTATGCGCTCTCCTGATGCATGTACAC	ss38322748	16
1744	rs29013849	TATTTTGGAACCTTAATCCCTCTGTCCTTTACACATGAACTTCGTCTATG[C/T]GCTCTCCTGATGCATGTACACATCTCCAGCCCAATATCTCAGTGATATTC	ss38322749	16
1745	rs29013847	TTTGTAAACAGTCTGTGGCAACTCTGGTGAAAACATCCTTTGTCTTCTTC[T/C]CCACTGACACCTTGAAGTTCTGGGCAGTTCTCATTCTCCTCTCTCAAAAG	ss38322747	16
1746	rs29018340	CTTCTTCGCTTTGCAGGTCTGCCTTTTATCTTTTCTACCATTTGAGACTT[G/A]CCCCCAATACATCTTAATAAATAATAACCTGGCATGCAGGAAGAAATCCA	ss38335431	16
1747	rs29018339	TGGTCAGGCAGTCATCAGCTGGTCATAGAAGCCCCAAGATCCCATCTCGT[C/T]GCCCTAACGTCTGCCAGCTGGCTCAGTTAACAAACCATTATTAATCTTGA	ss38335430	16
1748	rs29018338	TGATCCTTCAAAGCATCTTTTGCAATTGGTCAGGCAGTCATCAGCTGGTC[A/G]TAGAAGCCCCAAGATCCCATCTCGTCGCCCTAACGTCTGCCAGCTGGCTC	ss38335429	16
1749	rs29014089	TCAAGCACTGTTCTAGGTGCTGGGTAGTCAACAGCAAATAATAACAATAA[C/T]GCCACAGCCCAATCACAGTATTCAAGTGGGAGCAGATAAAGAGGAAGAAA	ss38322991	16
1750	rs29014090	TGGCCTCTTTGGACAGTCATTCAATGATTTCTATTCACAGGACGAAATTT[T/G]GTATGAAGTTCTATCTCCGCCTCTCATGTGGTACCTTTGAATGGAAAGAT	ss38322992	16
1751	rs29014116	AATTTTTTGGAGAGAGAATATCGGTTTCTCAGTTTATTTAACAACAACAA[C/A]AAAAAAAGGTCGTAAAAGGAATAACATTCGTATTAGCTAGTAAAGACTAG	ss38323018	16
1752	rs29010441	CAGAGCATCTTCCCATATACTGATTCAACTGAACCTCAATGCAACTCCAC[C/T]GAGGAGGTACCATGACCATGGCCTTCAGTACTCAGACACTGCCATGCTTG	ss38324948	16
1753	rs43705543	GGTCCCCATCCCTTATTCCAAATTTCCCATTATCTAAGCAAAGACAACTT[A/G]GAATCTTTTTTATGGTAAGTGCCTTTGAGGAATGTAGTCCATTTTTCTCC	ss66537829	16
1754	rs43703943	TGATCCCATTTCTATTCCTGTTCTTCCTTCATTTTAAGGGATGTGAAAAC[C/T]GTATTGCTCACAATGTCCTCTCTTCTGGGGCAAGTTTGATAATTTTCTTT	ss66537705	16
1755	rs43702453	CAAATGCACAGAGACCGAGGCCAGACTTGGAACACCCATTAGCATGAATA[C/T]TAACACCAGACAAATAAGAGAGGCAGTAAATGAATGTCAGGCAGCTATAA	ss66537591	16
1756	rs29026625	TTCACTGAAAGGTGAAGGGAAGTCTGTGTGAGAGCAGGGGGAACGCTTGG[G/C]AAGTCACCACTTCTCTGCTTTGAGTATTGATTCATGTATTCCGTAAACAC	ss38337312	16
1757	rs29026627	TAGAAAGTTTCTTCAGCAGATTGATGCCTGTCCAGGAGAACAAGAAAAAA[T/A]ATTTATAAAGCTGCAACATATAGCTAAGGAGTCTCACGTGCCAGCTCATG	ss38337314	16
1758	rs29016338	TAATACAGAGCATATTTGTTTTCACATCATGATACAAGTCACTGTGTTTT[T/G]TTGGAAATGCAACAAATAAAATTGCAGCTGTTTTTTATTTGATCTTCTAA	ss38332838ss62223828	16
1759	rs29016337	ACACACACACACACATTCATGTCAACCTTCTTCCATCAAATTAGAAAAAA[T/C]ATTCTTATTTACATTAATACAGAGCATATTTGTTTTCACATCATGATACA	ss38332837ss62223831	16
1760	rs29016336	GGGGTAGTGAACTTTTTTTTTTTGCTGTCACCTTCTTACCCAATTAGTAG[T/G]AAAAAGAGTCTTCTAAAATGAAAAATGGCAATAGATTTAATCAGAGGATC	ss62223834ss38332836	16
1761	rs29016335	GTGCTCTTAATTTTTTGTGATATCGATTAGTAATGAGGAGGGGTAGTGAA[C/A]TTTTTTTTTTTGCTGTCACCTTCTTACCCAATTAGTAGTAAAAAGAGTCT	ss38332835ss62223837	16
1762	rs29016334	TAGGACACAACTGAGCGACTGAACTGTACCGAACTAGTGGTAAAGGACAT[A/G]AAATTCCCTGGATGCTGTGTGCTCTTAATTTTTTGTGATATCGATTAGTA	ss62223840ss38332834	16
1763	rs29009834	CTGACGAACAGCTTACGGACTACTTTGATGAAAATAGTGTCTATATTACT[A/G]TAGCAAATGCTTGCTATCATCATATCAAATGTCTTTTTTCACAATGCTTA	ss38324329	16
1764	rs29016926	GGTGCCATCCGGGTTGGTTTCTGATGAGACTCTTCTTCCTGGCTTGCAGG[C/T]GGCTGCGTCCTTACCTGGCCTTTCCTCTGTGTGTGAAGACAGAGAGTGGG	ss38333215	16
1765	rs29012611	TCATTTTTTTAAAACTGGGTATGTCCTTTCATATTTGCCCTCATATCATA[T/A]GACAATGACAGTATTAACAACAATCAATGCTAATGGTTATTTAGAGCTTA	ss38323706	16
1766	rs29012610	CTCCATTTATATTTGAAGCAACTATTGAATAATACCTCTTCTTTCTCTCT[T/C]CTTGCTTCCTCTATGCAAGGAAGCACGTTTTTTTGTTAGGTCAATAGAAC	ss38323705	16
1767	rs43702474	TCTGGGCAATTATGGTGCTCCTGGAGTGAAAGTGGGCTGTCGTTAGCCCT[C/G]CTTATGGAGACCAGCTTGCCGCTGTTGGCTGTTAGCCAGGTCGCGAAACT	ss66537617	16
1768	rs29024490	TGGCTTCAGCAGTTTCACTGGAGGGAATAATGAGAGCTGCAGAGCTGGTG[T/C]TCTTCCCAGAGAGAACTAATTGTGTGTGAAGTAAATAACGGATAATGGGA	ss38334590	16
1769	rs29024491	TGAAGTAAATAACGGATAATGGGAATATCTACTTTCCCTTTCAATCACCA[A/T]GTACAAATTATATCGCGCACGCACCGCAGCGAGTGATGGAATTCCTCTCC	ss38334591	16
1770	rs29024006	TTACCCCTGTTTTGTTCTGGAAATTGATAGCCATCATGTAGATGGAATTT[T/G]CCAGTTGAAAGGGATTTGCTCCATGCAGGCCAGTATTTTTTATTGTTGTC	ss38334094	16
1771	rs43708519	CCCCAGTCACCCTCCACAGGTTGGCTGTCCCCTTTTCCCACCTTTCCCAC[C/T]GTCCTTCTTCGGGTGATGAACAGAATTCCTGCTAGTGACTACTAATTGGG	ss66538161	16
1772	rs29009861	CTGGTAGGATATGCTTCATAGCAGCCCACTGACTGGCCAGGCATCCTCAT[C/T]TGGCAGGGCTGGAAGCTAATCTCAGCAGGTGGGCTAGGTTGATGACTTGC	ss38324356	16
1773	rs29017311	GCCAAACAGACTGTGTCTGCTTCTTTTGGAGCCCAGAAGGCCTGGGGTGA[C/T]GTTCAGTCCGGCTCTCCCATCATCACGCCGGACAGTGCCCAGCTTTCAAA	ss38333603	16
1774	rs29017310	CCCAGTACAGGGGTGGGGGCTTGGCTTATCTCTGCCGTAAATGAACAAAG[A/G]GTCTTCTCTCACAGACTCCCATCCACTGCACTGGGGGTAGGGCTGCAGAG	ss38333602	16
1775	rs43706865	AAATTTACAAAATTAGCTGCCTCATGAATAAATGGATTTATTATTCAAGA[C/T]GTTGGGGAGTACATTTTATTACTCAGTATCCTTGGAACAAAATATTTGAA	ss66537981	16
1776	rs43706839	TACCACTGCCCTGTTTTCATCTCCAGCTGTTACTCCTATTGGATGTTACC[A/C]TATCATTAAACAAGTTTCTGTCATTATTGAACTTACCTATAAAATTAACT	ss66537947	16
1777	rs29010797	CAACTGTGTTTTATTTCTATATCCCTGGCTTCTAGAAGAGTACTTGGTCT[G/A]TAGCAGACACTCAGTAAATTGCTGTTTATATGACAAGACATTTTGGCGTT	ss38325082ss62245004	16
1778	rs29012378	GTCTTCTGAATTTAGGATCAAGGGCATGGGGGTTGTCTGTGGAAAACATA[A/G]TTTTGATTATCTACCAATTGGAAGAAGCTGCCACTTCAGTTCCTTTTACC	ss38323465ss62235515	16
1779	rs29012377	CCTCTGTCTTCTGAATTTAGGATCAAGGGCATGGGGGTTGTCTGTGGAAA[A/G]CATAATTTTGATTATCTACCAATTGGAAGAAGCTGCCACTTCAGTTCCTT	ss62235518ss38323464	16
1780	rs42397432	GTTTCACTTTGACTTTTAATCAAGAGGCAGGGAGCTTTGAGTACCCAAGA[G/T]GACTCCGGCTTGCAGAGTTGAGTTATGGTGGCTTGGGGTTCTCAGGCTAT	ss66538130ss63949528	16
1781	rs29015842	AAATTCTTCTGATTGGTTGGTGGTAAGCTAATTGGGAGTCAACATCATTA[A/C]TCTTTTGGTTCCCAACTGGCTTGGTTTCTATGTGCTTATGAGCAAAATAT	ss38332336ss65105842	16
1782	rs29010413	GTTTAGCTGATTTCATTTGCACCCAAATAAAGCAGAAAATGAAGAAACTC[A/G]GTAAAGCACTAGAGAGGTGACGCTTAGTCCAAGGTTAGGGAAGTGAAGTG	ss38324920	16
1783	rs29010409	TGATCCATTTTGAATTAAGATCATTCAGTTTTCCTGCAATAAAAATTTCT[A/C]ACAAACTCATTGAAGTTTCAACAAGGTAGATTTAGAATACCATTGTGCAT	ss38324916	16
1784	rs29010412	CTCTCAGAGGAGATAGTGGGACTAGAACCTCACTGCCAAGTGTCCTGATT[A/G]CTGACCATGTGACCTTCCACTCTCAGCTCCCAATGACTTTCAGGGCCACT	ss38324919	16
1785	rs29013340	AGGATCCAAAGAAGTACAGAGATAAGGAAGTAAGGATTCTGGTCTTCCTT[C/T]TCTAAGGTCTAGTGTCTTATTAGATGATGGTAGAAAGTTCAGTTCAGTTC	ss38322231ss62252699	16
1786	rs29009970	AGAAATAAAACTTTCAAAAGTTTGGCTTTTTGGAGTACACAGAGATGCTA[G/C]GTTCTTCCCAAATTGATACATAGAATCAATGTAATCAACCAAAAGCCTAA	ss62256905ss38324465	16
1787	rs29009881	CTCTTTCTCAGAATCTAGTCATTCCTCTTATAGATGTCTCAAGGTCATGT[T/C]TGACCTTCAGCAAGGGAGAATCTCAGGATGATTAAAACCTGGGGATGCTC	ss38324376ss64688247	16
1788	rs29010319	CGAAGTCTCATGTCCTTCTCAGCTTTAAAAATGATCCTTGGATAAACACA[T/G]TTCAGAGAGAAGGGGGAGAGAGAACTATGGGGGTTCATGTCACAACACTT	ss38324824ss62261977	16
1789	rs29010318	CAGAACCCAGATGGCCCTGGACTCTGCACACACACAGCCAATTGTTCCCT[G/A]CTTCTATTTATGTGGTTGTGCAGGGTGATGGCTCGAAGTCTCATGTCCTT	ss62261974ss38324823	16
1790	rs29011642	GGCCTGGCGGGCCTAATGTCCCCTGTCCCATCAGGGGCTTAGTGGAGACC[T/C]GAGAATGTCCAGGCAGGACCATGCCAGGGCCAGAGAGGGCTTTCCTCGGT	ss38325938	16
1791	rs29011640	GGCTCTGAAATCAGGCTGGGCTGTAAGGAATGGAAAATTCCCCAAGAAAG[A/C]GACAGAGAGGTTGGAGTCCAGAAGCCTCAATGGCTTGGCGGTGTCCTGCT	ss38325936	16
1792	rs29014012	AACTCTTCATCCACAAAGCAGAAATGGCATTCATCATTGCCACCTCCAAA[G/T]TTGCTGTGACATTAAACAAAATAACATACTTGAGAGACCAGAGGGACTTC	ss38322913	16
1793	rs29011538	AAATAAGTAGAGTTTATTAAAAGGGCTCCATCATTCCAAATTGACACATT[T/C]AGTAACTCCTTTGTCATTCATCCTTATAGATATAAAATTATCATCTGAAG	ss64621174ss38325833	16
1794	rs29022297	ACAGGGATACCCCCAGCCTGGGGCCCCTCCTCCTACATGGGGTGGCAGCT[T/C]CCTTTTGGGCTGATGGTGAAGGGAGGGGCTTTCAGGGTGTCGGCAGCCTG	ss38330792ss62270302	16
1795	rs29025406	TCACTAGCCTCTGGTCGTTTGTGGGTCTTGTGGGCGCCCAGGCATCACTC[A/G]GGAACTCCTCACAGGCGCTTGAAGCTGGCCCAGTTTGACTATGGAAAGAA	ss38331292	16
1796	rs29010235	TTCACTTGTTGCTACATTTGCTGAGAATGATAGCCAGTTCCATGTCTGAC[C/T]CAGACGAGGACATGTCTGCCCCTACCTCTCCCATGGCATTCACACTGCCT	ss38324740	16
1797	rs29016773	TTTCACTTCCCGTTTCCCCTGCTGTACCTGCAACGTGACCTCAGCAGTAC[T/A]TCCCCCACCCAGACAGCCAGATTGTTGCTGAGGAAAATGGCCATCAAGTC	ss38333058	16
1798	rs29013931	TAATCAATCCCTATATAACCTTGTTTTATGTATGCTTTTGCCTAAAGACA[C/T]TGTATTGGTTATGTATTGTTGATTCATTAACATGGGATTCATGGCCTCCA	ss38322832ss62281423	16
1799	rs29012375	TGGTGGGTCTTGCTCCTCGCTATCTGCCCTGAGTGCAGCATCAGGATATC[A/G]TAGGTGCTTAATAAATGCTTGCTGCGTGGGTGGACATTGAATGACATGAC	ss38323462	16
1800	rs29021999	CCTATCTGAAGGAAAGAGCAGATCTGGGGTTGGACAGTTCCCAAAGAGAA[A/T]TAGTTTATTTTTATTTTCTGTGGGGTACATCTGGAAATTAAGTGCCAAGA	ss38330493	16
1801	rs29021998	TATTATGGAAATTTAAGAAAGCCAATGAAAAACAAACCACGAACTTAATA[T/G]TTGGGAGAGGGAAAGAGAATTATTGGTTGCATGGAAGGATAGGCCATAGG	ss38330492	16
1802	rs29022001	CAACTGGAAAGTATTTTAGGAAAATGGAGTAAGGGTTTGAGAAACATAAA[T/C]ATTAATACATAGTATAAGAGGATGAAAGTTTTGAAAACAATGAAACCAGA	ss62292145ss38330495	16
1803	rs29020384	AGGACTGGATTCTAAGATGGTTCACATATGTGATCTGGTTGTTGCAGAAG[G/C]CCTCCCTACTGAAGCATCTGCTGGGCTGCTTGAGTATCCTCACAACATGG	ss38328069	16
1804	rs29023230	ATCACGGGGCCTCTGCTTGAATGTTAATCTGGGGTGGGAGCTAATTCCTC[A/G]TCCTCAGCTGGCTGGACAGTGTTGCTGGAACTGGGTGGAGGGAACTGGGT	ss38336520	16
1805	rs29017998	CAAAATACTCAATACTAAGAATGAAAGACTTGGGAGACAAGTACTTATGT[G/A]CAACACACAAAATATGAAAATCAAGTTATTCGTGCAGGATTGCCATGAAC	ss62763762ss38335083	16
1806	rs29017997	GATCAAAATACTCAATACTAAGAATGAAAGACTTGGGAGACAAGTACTTA[T/G]GTGCAACACACAAAATATGAAAATCAAGTTATTCGTGCAGGATTGCCATG	ss62763759ss38335082	16
1807	rs29017999	GGTTATTCAACCACAAATGCCAAAGTCCTTTTTTCCTGTCCCAGGATTTT[T/C]TAGAGTCCTAAATTAAGTTTTCAGCCCCGAGTACCCTTTTTATTTCCTGT	ss38335084ss62763765	16
1808	rs43710088	TATACATACTGTTGCCACATCCTTTAAACAGATGTACGGTAAATTTGATG[A/G]AAAAAAAATCTCTTCCTCCTGAAACTAGGACACTGGCTCATTTAAATAAT	ss66538245	16
1809	rs42691659	CAACCAGGGAATTATGTTCATATAAACTCAGTGGAATAACCACAAATTCA[A/G]CTTCCAAGAAGCATGAATTACAAATATAGTACACATACATTAAACTTTTC	ss64543478ss66537933	16
1810	rs29016957	ATGTGTCAGAGCTCGCCTTCAAAGGGCACCTAACAGGTGTGTGTTTTGCA[T/C]GTAACATGTTCAGCAACACACCCAGGGGCTGTCACTACATGTCCTTGTAG	ss38333246	16
1811	rs29013977	ATAGAGTTTAAGGCTTAGAAAGCAGGGAAAGCACCTGTCAATAAGGACCA[T/C]GCAACTGTATTTTTTGCCCTGCATAAAATAGCAAAAATAATTAAACAAGT	ss38322878	16
1812	rs42579357	GCCTGCTCTGAATGGAAACACTTCCTCACAGCCCAGAAGCTTTCCCAGAC[C/T]GCCATAAATCCCACGGACAGTTCCACGGTGCTTCGTCTCCTGGTGAGATA	ss64317058ss66537757	16
1813	rs29013680	TCATGACTCAGGCAAATGGACATATTAATTAACCATTACATGGAATTACG[T/C]AATTATTCTACTTTTCCTGGGCCCTGGGAATACATATTTAAAATTTGATG	ss38322577	16
1814	rs29013681	AGGAAAAAGAGTTTCCTAACTTAACCAGAAAATTTGTCAAATGCCTGTCT[T/G]ACCCAAGTAATAAATATCTTGAGTGACCTTGAGTCAGTCCAACACTCCTT	ss38322578	16
1815	rs29010371	CTCAAGCAACTAGTGTGAACAACTTAGCATACGCTATTCTGTGCTTTTCT[T/C]CATGTTCATATAGCATATAAAACACATGTTTTGTGGGATATATTTTTTTA	ss38324877	16
1816	rs29019812	TTGGTGATGTGGCAGGATATCAGGTTTCAAGGTTCTGTAGAACTCATCAT[A/G]CAATGACATCCATCTCCTTTTATTTAAATCCAAGTGCTTGCAAGTGTACA	ss38327706	16
1817	BV104037	TACCTTACCATCCATAATATATGACATAAAATAACAAAAATCAAATACAC[G/A]CTGTACTAAGAGGAAAAACAGAACATAYCRCTCAACCCCAACAATCAGTT	ss28451552	16
1818	rs29013780	ACAAACAGCTGTAAATATCCTGCTAGAACATTTATTTTTAAAATTGTTTC[G/A]GAAGCAGTCATTCTTCCTGTGCATGCAAAGTAAAAAATCAAAGCCTGTGC	ss38322678ss62297260	16
1819	rs29027509	CTTCCTTTCTTCCTATAGTTCAGTATTTGCTTCATGAGGAGATTACACTG[C/A]GGTAATACATTCTGAACGTTGAAACACATTTTGGGCTTCTCTGGGGGAGA	ss62299410ss38329899	16
1820	rs42856190	GAAAACACAAATATAGTGAACAGTTCAAATTTTACTTCTCTTGTTGTAAT[A/G]TCCAGGTTCTTCCCATTTAATACGTTGTATGTGCTCAGGTTTTGGTCGCT	ss66537589ss64760436	16
1821	rs29018446	CCTTTTTGCATAGATTATTATACAGTACCCTCTGCCTTTTGAGTATGTGA[A/C]CAGGAAGTAAATAAATATGTATTGGTACTCATTAGAAGTATATACACAAA	ss38335539	16
1822	rs29023215	CATGGCCTACATTTTCTGGTATAATCCTCAAAAAGATTGCCCATATCACA[C/T]TATGAAATATTTTGCACTATAAATTTTAAAATCACAATAAAGACATTATT	ss62301366ss38336505	16
1823	rs29013446	GGACTCTCTGAGTCCTCACTGGCTCATTAGTAAAATGTGAGTGCTACTCA[A/G]GCTTATCCCTCAAGATTATGGTGTGAGGAGTAAATGAGGTGCTGTGCATA	ss38322338	16
1824	rs29013448	GGTGTGAGGAGTAAATGAGGTGCTGTGCATAAAAAGCTCTTAGTCAGCAG[C/T]AGTGATGCCCTGGGCTCTCAGGGCTTTTAGGACAATCCATTTGGGAACGT	ss38322340	16
1825	rs41822906	CAAATTTTATCTTGTGAATTCTTCCTTGCACTGTATCCTGAACCAAGATC[G/T]GGAAACCCGCCAACATTTTCAAAACAGAACTTCTTATTAATATAGAGAAA	ss66537929ss62303786	16
1826	rs29019703	TTCTTTACAGTCTGAGCCACCAGGGAAGCCCTAGCTTCTGGCTGTGGCCT[A/G]TAATTCTTGGCTTGCAGCTGCAACATTTCAGTCTCTGCCTCTGTTGTCAT	ss38327596	16
1827	rs29019704	TCTTTTGGGGACACAAGTCAGCCCATAACAGCAAGTGGGAAAGGATGGAT[T/C]GGGGCCCCTTTCTTTAAAAGGTGGCTGTGTACGCAGCAGGCATTAAGGCA	ss38327597	16
1828	rs29019927	GGTGAGCACAGGAAGGGCCGTTGCTCAGTCCTCTGCCTGCGCTGAACATC[T/G]TGTGCTTCTCACTAACTGGACCGGATGTCGGCAAGGGCTGGCAGGTGGTG	ss38327823	16
1829	rs29010105	ATGTTTTCTCATAGGTAGATTTCCCTCTGACAATTAGCCTTGCTCTGGGA[C/T]TTCCTCCTACATTCTCCCTAAGTGTTCTCATCCTTTATTGTCTCTAGTAG	ss38324604	16
1830	rs29026695	CCACATCTGAATTCGAATTCAGCAACTTTGCTATTATCCACAGCAAAGCT[A/G]GTCAATTTATACATTTATTAAATATCAATAAACTCATTTCAAGTATGTGA	ss38329080	16
1831	rs29019549	TAAGTTCAATGTTTTCAGCTAATAAGAGGATATTTTTTAATCTTCAAATT[T/C]TTCATTGTGAATTGCCTTCATATCTACTTATTCTCAATTGTATTTCAGGC	ss38327441ss63997184	16
1832	rs29010093	CAGTCTCCCACTAGCTGGATGGGGCAGGGTTAGAGAGTGTATTTAATTTT[G/T]CACTCTTCTTGACTTTGGTTTAGTAGTGGCTAAACCGGACGGGAGCTTGG	ss38324591ss63402469	16
1833	rs41825024	TCGGTGGGATAGCGAAGGTGATTAAATGCCCACATCTGCCCAAAGGAGAG[A/G]GTTAGACTGTGCCTTGATTGGGAAAAATAATTACTAAAAACTGAGGTCGT	ss62314876ss66538223	16
1834	rs41825023	TAGTAAATCCAAATACAAACAGACCCATGGGGCTTTCTGCTATGTGCTCA[C/T]GCACAGTGCTGACCAGAAAACTGATTTTACAAGACTATCAGTTCCTAATG	ss66538222ss62314874	17
1835	rs29022881	TTGGTTTTATAATTACATGTACACATTTTGTGTGCCTCTTTGGCTCCAGC[C/T]ATGTTATTAAACTATTATTACCTAACAATACTCCCATTAATCACCATGAC	ss38336166	17
1836	rs29021941	AGCCAATAGGAGGCAGAGCAGGAGATCAGAGAGAGGAAGAGCAGAGCATC[T/C]GGTTCAGTCATCAGCTTCTGAAGGGAGGCTTTGGCAGAACTCTCTGCCCG	ss38330435	17
1837	rs29021942	AGCAGGAGATCAGAGAGAGGAAGAGCAGAGCATCTGGTTCAGTCATCAGC[T/C]TCTGAAGGGAGGCTTTGGCAGAACTCTCTGCCCGACCTCTCTCTCTATCT	ss38330436	17
1838	rs29020971	CATTTCCTCTCAGTGGCCTCTTTGGGACCTTGTACACCTGGCCTACAAAA[C/T]GAGTTTCCAGAAGCAGTGGCAGAACCAGAAGGCTGTCTTTCCAAGGGCCA	ss38328664ss62321462	17
1839	rs29020967	ATATATATATAAATAACCTGTCTAAACTCACAAGGGAAGAGAAAGTATTA[G/C]TCTTCATAGGAAGCTCTAGTCCTAACTTGCCTCTTTGTTCTTTAAAAACA	ss38328660ss62321454	17
1840	rs29024340	TAGATTGCCAATAACGTGTATAAAATGTATAGAACCGTGCTGGCATCTTG[T/C]GCTGCCCAATGTGCATGTCATCATTATTTATGTACAATCACCGGGAATTT	ss38334439	17
1841	rs29025248	GAGAGCTCCCAGTCTGGTCTTAGGAGCATTCAGCTTCCTCTCCATCATTC[C/T]AGCCTCGAAAAGGCTTCATCCATTCTGTTCCTCCCAAAGGCTGGAGGTCC	ss38331133	17
1842	rs29019839	TACTCAAGACTTGAATGAATATATTAGTTTTAAGACTTTAAATCAGAAAG[G/A]TCAGCAGTGATAAAGTTCCTTAGCAGTTCAATTATTTTTGTATATATTTT	ss38327733	17
1843	rs43706898	GAATCTTTGTTGTGACTGCGGTGAGATTTAAGAGTAGAACATTAGTACAA[C/T]GGGGTTACAATGGTTGTAGCAAGAGAATAAAGTGGAAATTTTGAATACAA	ss66538018	17
1844	rs29013312	ATATTTGAACCAGGATTAACATAATGACATACCTTTAATAGAAAGTCTTA[T/C]CAGCTCCCTACAATTATCACACGTTCTAATTTAACTGACAGTCAAACAAT	ss63674139ss38322201	17
1845	rs29025185	AAGCTTGCCTGCTCAGTCCTAACCACGCAGTAGGCTGGGACAGCAGTGAG[T/C]ACAAGTTCCACAGGAACAATGTGAGAATATAATTATGCTGTAAGTCTTAG	ss38331070	17
1846	rs29012066	CTGAACTAATCACCATCCCTGGTCTGGTTGATCAGACTTGGGTCACATGT[C/A]TACCCTTAGAATAAATTTCACCAGAATCACAAAAGATTGAGGATGAGAAA	ss38323151ss62331947	17
1847	rs29021708	AGCCACCCACACCTGAATACATGGTGAAGGTGACCTGAGCAAGCCAGGCC[A/C]GCTTGCTGGTGTCAGATGACTTATTCTGGGACACCTTATCCATGGCAAAG	ss38330194	17
1848	rs29021707	TGACTAGCCTCTTCCTGTTATCTTAGATTTGTTGCCTTTCAGACCTGGAC[A/G]GCTGAATGGCCAACCTTATTCCTAAAGGCCTGGCATCTCTGTTTTGCGCA	ss38330193	17
1849	rs29013846	TCTTAAGCATCTTAAATTCCAGTGTGGAGAGAAGAAAATAAGCAAAATAT[G/A]TATTACACATGTGCAGATGGTGATAAAGGCTAAGGAGACAAATGAGCCAA	ss38322746	17
1850	rs29013845	AGGTATTTCCAGGACGCCATCCCTCCCTAGTCCTCTTCAGATCTTCACAC[T/A]CTCTCTAAACTATCCTAGACACTGCCCTGGCTTCACTCAAATCTCTCTTC	ss38322745	17
1851	rs29023987	CAAAAGATTATCACCAAACTATCTGTGAGCATCCACTATGTGCAACATTA[T/C]AAAGGGGGGTATCACTGTCGTCACCCTGCTCCAGAGGGACTTATAACCAC	ss38334075	17
1852	rs29022010	AGCTTAGGTGAATAAGAGGCTACCTGAAAGGAATGTTTTGTTATGAAAAT[T/G]CCAATAATTTTACCAAAGCTATCAACCCAATTATATCATATAGAACATAT	ss38330504	17
1853	rs29022012	TTAAAGTAGGATGATAGGTTTAAAACATCAACCTAGTAACCAAAATGATT[A/T]TTGAATAATTATTAATGAATAACCAAAATCTGCTATTTCTAGTTATAGAA	ss38330506	17
1854	rs29010352	AGTCATATAGGAGAATCTACCCACCCCTTTAGTAGTGGACATGGTGATGC[A/G]TGCCCAGAAGTCTCCTACTGGAGAAAAGCTCTCATCTCCCCAGATACTAA	ss38324858	17
1855	rs29010351	ATGCTTAAGCAAGGACTGGTTGGTATCTGAAACAGCTGGATAGTTACAAA[G/A]ACAGACCTTGAGAGCATGAGGTTGCAGCTTAATATGACCAAGTCACATTG	ss38324857	17
1856	rs29013623	TTGAAAAAAATCAGTAAATCCTAACGTAAGAAATATAAACTTATTTAAAT[G/A]TTTTCTAACACCCAGTGGTTTTCGAGAGTTTAAAAGATAACTTTTTATTG	ss38322519	17
1857	rs43704020	ATGAAATTTTCAATAAATGCTGGCTACTAACACGATTCATTATGGTTTCT[A/C]CTGATAAAGGATGTGGGCAAAAATTGCTTTGGCTCTAAAAAAGCTTTCAC	ss66537794	17
1858	rs43708498	GTACATTATAGCAAGGCTCTCAGGCTGCACTTAATTCTGCTATAATGACA[G/T]CTGGCCAACATTCTAAGATGAAATTTTCAATAAATGCTGGCTACTAACAC	ss66538140	17
1859	rs43309620	GCTTTGTCAAACAAGACTAGGTTATTGAGCTTGTCCCAGACTTTACATTT[A/G]GACCAATTGTTTTTGGCCATGCCCCCAGATGGGTTCACTGGATCTTTGTC	ss65225366ss66537593	17
1860	rs43709741	TTTCATTTTTGGAAGATTTCATTTGACATTTCAGACTTATTATGCTACCT[G/T]GAAAGCTGGAGTTCCATAGGGCTCTGCCTTTGATCTCAGGTCATCATCAA	ss66537492	17
1861	rs43703960	AATAGAATTTTGTAAATGCTATGCAACACTTGATTTACTCTGCAAGAAAG[C/T]TTATGTGTGCTACATAAAAGTAGAATCAGCTTAAATGTCAGAATAAAAAC	ss66537727	17
1862	rs43703981	CTACCCCTACTTGGATTTGCAGTTAAATGCTGAAAGCAGGTTACAAACTA[C/T]GAAAATCATGTTAGAGATGGAAGGAGTGAATAGCAGAAAGGGCTGTAGAC	ss66537750	17
1863	rs29022934	TGATTCTGTAAACACATTATTCCCTGTTTTGACTATGTTGTCTGCTTCCT[A/G]TGTTCAACTTCTACTGATGTACGCTCTCTTTCTCACTTAGATCTTTAGGA	ss38336221	17
1864	rs29010290	CTTTATTGAAGTTGTAAACTTTCTCCATAGAGATCATGTGCTCATCTGTT[T/G]CAAATGGCCTGATATTTCCTACTGTTCAATGAAGGCAGATTTTTAATATT	ss38324795	17
1865	rs43708466	CTGTAATGGACACGTTTTTCTGCATCTAATTTTCAGATACAGAGTTAACG[C/T]TGGAAATCTGGAGAAGCATTTTATACAAATTGAAAGATTGGGCTTTCTCT	ss66538097	17
1866	rs29021951	GGAGCAACTAACACTAACACTTTCCAGATGGTGGGTTGACACATTGGAGG[G/A]GAAGGCGGTTGAGCCCTAAACTGAACCACTTTATGAAGCTTATCCTATAT	ss38330445	17
1867	rs29012676	TTTCAAGATGATGTACAATTAGAGTAGAGAAAATAAATGCACTTCCTCTC[A/T]TAATTCTGAGTCCCATATGAAATGGCTATGGTAGAAAACAAATTAATACA	ss38323774	17
1868	rs29020661	GAATGAGGAATGATTCAGTGTTGTGCCAGACTTCAGAAATGGCCCTCGCA[G/T]AATCTGTGAGGTTTCAATACACAGATCATCCTGCCCGGGGGTGTCTGGGC	ss38328349	17
1869	rs29025651	CTCACCCTCCTATGTCTCATTATCTGGATGCTGGAATGATAATCTATCCT[T/C]ATTGACCTGGAAGAAAGTCCAGCCTCTCCAAAACTGTGTACATCATTTCC	ss38331543	17
1870	rs43706903	CTAAATTTAAAGTCCTTCTTTAGCCCAGAGTAGACTGCATTCATGTCTTT[C/G]CGTTTCTTTATTTTCCCTTTCTTCCTCCAATTCAGTGTATTCATTCATAT	ss66538024	17
1871	rs29010170	AGAAACTAGTTCACAATTTGAGAATGCAGACGTATTTCTACTGCTGTGTC[A/G]CCATGTGAAGCATGGAAATTTCTGTAAAGCTGTCCATGGCCTATGTAGCT	ss38324673	17
1872	rs42289769	CGAACTCCCTTTACAAAATGCATAGGATGAAGCCATCCTAGAGATGACCT[C/T]TACCGTTCGAGCCTGGACAGAGATATTATTTTTATAGAAAAAAAAAAAAA	ss63608094ss66537701	17
1873	rs29009576	AAGGGTTTCACTGGATTTGACAAGTGGAAGGCCTTGTTGCTCTGCCAGAG[T/C]GCTAGAAAAGTGAAACTCAAATCCTGCTCAGTGCTGATTGGCTGAATCCA	ss38324061	17
1874	rs29009573	CAGGATGAAGGGTAGCTTGGCTGCATAGGAAGTGGAGTGAAATTAAGGAG[T/C]AAAGGGGATGAGTTCTGTCTTTGACATCCTGGAGCTATTCATGAATACCT	ss38324058	17
1875	rs29009572	GAACATAGCTTTTAGTGAGACTCAGTTTCCTGTTTTGCACTCATGATGAA[C/T]TGTGGTGCCTTTACTAAAGCAGGGAATGCAGGATGAAGGGTAGCTTGGCT	ss38324057	17
1876	rs29016394	TCGTCAAAGACCCTTACATTCTAACTGATTAATTGTTCCCCAAAGCAAAG[C/T]GGATTTGGATCATAGACTTATAGCTTTTAGACTTCTGGTTCGCATTTTCT	ss38332895	17
1877	rs43702525	GAAAGAAAGACCTATCCCTTGTCACAGATTATTTCGTTTGAATTTAGTCC[A/G]GACTTACATGCTTTGATGGAATTGTGAATACATGGTGGTGTTTTGTGGTT	ss66537680	17
1878	rs29015095	AGCAAGGCAGCTGCAAGCCAGGGAATGACAAGAGCTGTCAGCAGCTGCCA[G/C]ACACTAGTAAAAAAGCAAGAAAGGACCCTCCCCTAGAGCCTCCAGAGAGA	ss38326791	17
1879	rs29011579	CCAGTCCCCCAGGTTTCTGTGAGTCTGCTTCTGCCGGCTCTTGCTCATAG[T/C]GCTCTGTTCCCTTGGGAGCTAGGTTTTCTTCAACCATATTGTTCGTTGCC	ss38325874	17
1880	rs29018040	GCACACTTATGTCAGTACATGCACATGTGCGTATGTACATGTGGTGCCAC[G/A]TGTATACTTTTTCTGCATGTTGCTACCCTCAAGTAGCAGAACTGCTCCAG	ss38335127	17
1881	rs29018039	AACTGAAAATAAACCCGTATACATTTCATACTGCTCACAAAAAAATAAAA[A/C]GAATTAATTGGAATTTGAGGCTTTAAGAAGCCAAGGGAATGTAGTATTAC	ss38335126	17
1882	rs29025586	CAGCTTTCAGCCCTTGTTGCCAGAATGGTCTCTACTCAGTTTGGTCTCAC[A/G]GATTATGTCCACCACCTGTCCAAGCATGCCCACTGATGCTGTCTGAGTTT	ss63520523ss38331477	17
1883	rs29012167	TATGTTCACATTCTAAGCACCTAAAAATCAGAGAGAGACAGAATACTTGT[G/A]TTGGATGAGGGTTGCAATTTCCTACAGAGAGATGGCAGGGGAGCAGAGTT	ss38323252	17
1884	rs29012166	TTGCCCTATAAATTCTTAAGAACAGACTTATAGATTGCCTATTACCAGCA[T/C]TATGGACTATTAATAAATCAGTTACAGGCACGTATTTTTTTTTTTGAAAT	ss38323251	17
1885	rs29012164	AATTATAAAAATAATCTCATGTGATTTTTGTGGGTTTTAAATGAGATACT[A/G]TACATCTTTTAGCTCTTGATGGATACTAGGTGTTTGTATTATATTTGTCA	ss38323249	17
1886	rs29010226	AATCCAATAAGCATGTCCTCAGAAGAGGACGGGAAAGGAGATTTGACACA[G/C]ACAAAAGAGGCCATGGGAAGACAGAGGCAGATATTGGAGGGATGCAGCCA	ss38324730ss64916477	17
1887	rs29010227	ACCCAGAGCTGGAAGAGGAAGGAAGGATCCTCCCTGGAGCCTTCAGAGAG[C/T]ACTCATGCTTGTTTGCATGCTCCCATGTGCTCAATTGTTTCCAACTCTTT	ss64916476ss38324731	17
1888	rs29019442	CTTCTTGTGTCACCCACGCACTACCATTATGGTCACTGCCTTGCATGCTC[T/G]CTCCGTGAGGCTCAAGGCAACACCTGGAAGCCTCTCATGTGCCCCTCTGT	ss38327333	17
1889	rs29012758	GAGGATGGCAGGCAGTGAGGGTGGCAGAAGGAAAAGTCCTGAGATCAGAA[C/T]GAGCTTGGGATGTCCAGGGGACACATGGGATGAGGGAAGGGGAGCCCTGA	ss38323856	17
1890	rs29016785	TGATGCTTCATCATTCAGGTCAGATGGCGCCACCTGAGAGGTCCTCTGGT[G/A]ACCCGCCTGTCATATACCCTGACTTATATTTATCAGTCAGGAATTAATTA	ss38333070	17
1891	rs29012178	GGGCAGCCTTCACTGCTCTGTCCACGTCTGCCTGGAAAACACCCACCCAG[A/G]CACCTCAGGCCTTCTTAGCAGTAACCTCCTCCAAATACCTCCTGACCCAC	ss62358647ss38323263	17
1892	rs41840719	AAGCCTACCATGGCATCAGCACAGACTAATTGTTGTTAAATGTGCGGGAA[C/T]GTTACCGCCATGCCGCTGAAGCGATCACTCTTCCCAGCTCGGCCCAGACG	ss62345233ss66537678	17
1893	rs29012561	TTCTTTCCCCTCCAGACTTAGCACCTATCTAACACATATGCAAGGCTTAA[T/C]CCTAGGCACTACGCTAGGTATTTCACACCCACCATGCCCTTTCAGCCCCC	ss38323656	17
1894	rs29026692	ATTCTGCCTTCCACACTGACCTTGATGGATGTGAGGTTTTTGTAGAACTC[T/C]GAGTCCAGAGAGGGCAGCTCATCCACAGAGCTGTAGAAGACGCTGTGGTG	ss38329077	17
1895	rs29010151	ACCTAACTCATGGGAGCATGTGCTAATTTTATCATTAATCAGAGAATTCT[G/A]TCCATTTCTGTATGTATTGCTGTAGAGTGGACTTCACTCCAAGTTGTCTG	ss38324651	17
1896	rs29010149	TCAGTTTGGCGCTGTTTCTCAGCACCTCTCCCGAGATAAGTGAGAGAAGG[G/C]AGAGAACCCCAAACCAGTCTTTTACAATTAAAAGGAAAGAAAACCAGTAG	ss38324649	17
1897	rs29010148	ATTAGCTAGGACACGGCACAGCCAGATACAGACCCCAGCTTGTTGGACTC[C/A]GTCACCTGTGCCTCTAACCCAGAAGATAAAGAAGGCAGTAACGTGTGGAA	ss38324648	17
1898	rs29019578	GCCGGGCGGGGGCGGCGGCTGCGCCTGCGGCGGGAGCCCGTCGTCGGGGA[C/T]GCTGTGCTTGTGGCTGATCTGGCTGTAGCTGTAGTAGACCTTCTGCTCCC	ss38327471ss62002169	17
1899	rs29012602	TTTTGTGCCTCTTCTCCACAACATTTTCCAACTGAGAGATCTAAGGCCCA[G/A]AGAGGGCAAGCAACTCAGCCAAAGTCACACAGCATAGCTGCACAGCAAGC	ss38323697	17
1900	rs29019546	AGTGCTGTTGGCACTCAGCGCCCAGAGAGGGCCTGAGAACCAGCTCCTCC[A/G]TGCTGGCCGATGTACCCCAGCACTTGCCTCTCCCTCAAATCCCGAGGGCT	ss38327438ss63606744	17
1901	rs29019533	TGCTGAGTAACTCCACAAGATTCTACGTGTGCAGCTGAACCCGTGGGAAC[A/G]GGGCCTGAGGGGACGCACCCCACTGTTCACCGGGGTTACCTCTGCGCAAG	ss62369372ss38327425	17
1902	rs29019534	TTTCTTGCTGGTTTCTAAGCATGGTGGTATCTAGAATAAGCTGGCTTCAG[A/G]AAGGCAAAAAAGATCTAAATAATTGTTTTAAATAGCCAGTTTCCTTTCAA	ss38327426	17
1903	rs29023408	TGTTTTGTATCTGAAATACTTCAGACCATAATTTGGTCATGGATCAGAAA[T/C]GATGAAAAGAGACATACTTGAAATTTAAAAATTCTTAAATGATAAGAACT	ss62369495ss38336699	17
1904	rs29017718	TTGGGTTGATTTTTAATCCCTTTGACCCTTACTTTTTCCCTCTGTAAGAT[A/G]GGGATAATTCCAGGCCCTGAGAGGTCTGTGAGGATTCAACGAACCCAGGG	ss62370245ss38334025	17
1905	rs29024118	CAGATTCACAGAACAGAAGGTGGGCCAGAGGCTGCTGGGGCAAAGGACAC[A/G]GCGGGGCGCTCCTGCCTAACGGTCACAGTTTCTGTCCAGTGCGATGAAAG	ss38334211	18
1906	rs29014954	ATGTAGTAACATCCACAAAACATGAGTTTTATGCTAGAATTAATGTTCAT[G/A]ACCTTGGGGGAATGCAAAAAAAAAAAGCCTTAGGAGAGTCTCTCAAAGAG	ss38326647	18
1907	rs29014957	TATGTGTTGAGACGGATTCTCCGCCGGGCTGTTCGATACTCTCACGAGAA[A/G]CTCAACGCCAGCAGGGGTTTCTTTGCTACGTTAGTAGACGTTGTTGTCCA	ss38326650	18
1908	rs29014959	TAGACGTTGTTGTCCAGTCTCTGGTAGGTGTATTTCCTGCTCACCTCTTC[C/T]GTACTAAAGTGCATACCTTAATTGGGGTAGGGTGGGCGATGTCACACTGT	ss38326652	18
1909	rs29014960	GGGGTAGGGTGGGCGATGTCACACTGTTAATGAGAATTTTTAGAGGAGTC[A/G]TGATATAATCCTTGTCTTTATTGGCCTAAAATCTGTGTTTCCCATTTGCC	ss38326653	18
1910	rs29014953	AGGATTGTATTTAAGGTTGTCTGATAAGACATTGACAGGGGCAGGGTAGA[C/T]ACTAATTAATGCGAGGCAACTTGATTATTGACAGGCAGGACCTGGTATTG	ss38326646	18
1911	rs29019977	CCCTGCTATGGAGTATAGTGAAAGCGATAGAAAATTTAGAAACAAAGGGA[C/G]CCGGTTTGGTGTTAACCCGGGACCAAGTGTCTAGGACCACGGCCACATTT	ss38327876	18
1912	rs29016132	CTGCGATGGTGAATGTGCAGCAACGTTTTTGTTATGGATCTCACGGGTGG[G/A]GAGTGGGCGCCCTGCTGATTTCTGGTGGAACTGCTCCCAACACAGCTGAG	ss62385725ss38332631	18
1913	rs29016271	GCAAGGAGATAGATGATGTACCTGACTGATTTTGTAGAACTCCATCACCA[A/T]TGAAGACCATTCTTTTCATTTCTCAAAAATAGCCAGTAATCATTAGGAAA	ss38332771	18
1914	rs29015708	CTGGGGATTCCTTCCTGATTACCAGAAGTAACGTAGCCAGTGGTTGCCCC[T/G]CTGGTTGGCCTGGGGAAGGGACCAAGCTGCACCCAAGGATGGAGCATAGG	ss38332194	18
1915	rs29025843	CCCACCAGGTTTTTAGGGTGCTTGATTTACCATTCAAGTGAGCACAGCTG[T/C]GGAGAGGGGACCCGGCTCAGAGCCAAGAAGGGGAGAGAAGGGGAGCGCCT	ss38331738ss64543342	18
1916	rs29025842	GCCACCCTGGGATAAACAGGGCCCGGGCGGTGCTGAAAAGCCTTCCACCC[A/G]CCAGGTTTTTAGGGTGCTTGATTTACCATTCAAGTGAGCACAGCTGTGGA	ss38331737ss64543340	18
1917	rs29013933	CTCAATCCCCACCCTTCTCTGGTTTTGCCTTCTTGGACTAGTTGAAATGA[T/C]GGGGGTAGGCCAAAAGATGGCCAGATATGCCATAAAATGGGTTAACTCTT	ss38322834	18
1918	rs29013752	TGGGTGTGAAGTGGCGTCTTGGTGGTGATTCTGGTTTGCATTTAGAGAGA[C/G]AGGGTGGAATCATGGGCACCCCAAGGCATGATGATGGGGGCAGAGGGTGG	ss38322650	18
1919	rs43706831	TTAGCCGAGCAAGTTAATAACAATTAATAATCGAGAGACTGTGGGCTGTG[C/G]TACCGCCGGAGTGAACCTAGGGAGGGTTCTCAGTTCCCCACTGCCTGAAG	ss66537938	18
1920	rs43708449	TCAATTCTCAATGACTTATCTTTTTCTGTTTTAACTGTTACTAATGGTCA[C/T]CTCCGCTCCTTTTATTTCCATAATATTTTATTCACCGCTCACTCCGATAC	ss66538077	18
1921	rs29013721	CCCCATAATCACCAGCAGAATTAAAGATACAGATTCTCAGGTCCTGACAC[G/A]GGAGTTTGGTCCTGACACTGAGTTGGTAGGTATGCTGCTGCTGCTGCTGC	ss38322618	18
1922	rs29024678	TTGATAACTCCATGACACGTGCACACACTCATTATGCTCAGAAACCTCAC[A/G]GATGAAGTGCAAACAAGTAATCATTGGGTTTGGAAAGACCCAGGATGAAG	ss62404210ss38334778	18
1923	rs29025667	TCCAGCCGCCGGGACTGAGCTCACTTGGTGTTGTCAGAGTCGATGGTGTG[A/G]AAGAGATCCTCCAGTTCCCTCTCGTTGAGGACGCCATCTGCAAAGAAGAG	ss38331559	18
1924	rs29009603	CCAATTGCTTTTCTTTTGTTAATGCCTGTTGCTGCTTCATGCTTCTAACA[T/C]CATCCTTTATCTCTGAGATTATTATGCTTACTTTAATGTCTAATTATCTA	ss38324088	18
1925	rs29019628	CATCTGTAATATCAGTATGATGACAACAGTGCCTATCTTATAGGGTAATT[T/C]CAGGGGTCCACTTAGATGGCCTATCACCCTTTAAATCCCCACTGCCTGCC	ss38327521	18
1926	rs43702493	CTTCATTGCAACCCTACAGATCCCCCCATCCCTGCCCAGATCAAATGAGG[C/G]TGCATTAGCTGTTTCTGTGTAATAACATCTCCTGAGAGTCAGGAATCCAG	ss66537642	18
1927	rs43710067	AAGACAATTAAAAGCAGCTTCTAAAAGCAAACCCAGTGAAGCAGACCAAC[G/T]GGAAGATGTACATGGAGGGTTAAGTGGGACAAATCTTAATCAAGTACTTA	ss66538219	18
1928	rs29021346	GCTGACTCACCTAGAAAATGGAGAGCCCATTTCTGCCCCACCTGCCTTGC[G/A]GCGTGGCTCTGGGGAGCCAAGTGAGGCTCAGACACTGGTGTTATTTGGAA	ss38329044	18
1929	rs29016243	GATTATGAGCTTCAAGAACATTTTGAGTCAATGGCTGGGCCCAGCATGGG[G/C]AAGTGCTATTTTTGTTTGCTTATGTCTTTCTTCTTTTTGCAGAGGGCAGG	ss38332743	18
1930	rs29021671	CTGCCCCAGTCCTCAGTGGTAGGGCAAAGACTGGCTGTGGTGCCCCTACC[A/G]AAGGAAACAGCCCATGACTGAAACAGGAGCAAAACAGGATAGCCATAGCA	ss38330156	18
1931	rs29022786	TCTGAAGATTCTTTGGAGTCTCACCTGGGAGGAGAACAGTCATCTCACCT[G/C]GAGCCTTTGCTGTCTCAGGGGACCACGAGTGAGTATCCCCACGGCCTTCT	ss38336071	18
1932	rs29022247	GATTTGAGTCACGGTGTTTTTGTTTAAGACTTCAACTGCAGCTCCTTCTC[A/G]ATCTTTGTTTCATGTATGTAATATACTTAAAATGCACTAAATGACAGTTT	ss38330742	18
1933	rs29009906	TCTAATGATTAATGACAGAATAGTGCAGTTGTTGCAAAAATAAGTCATGC[G/A]GTGAGGAAAGAACTGAAGATTATATCTAACACCAGGGGATGGCTTATTAA	ss38324401	18
1934	rs29009907	CATATGATTGTTAATGAATAGATGAAACAAAGCAAAACAAAGGCTCTAAC[G/A]GTGGACTGCTTTGTGGCCAGGAAAGCAACATGTATGTGGAGGAATGTCAT	ss38324402	18
1935	rs29013542	CCACACTGAGTATCTTCTGTGTGTTATCTCAATAAAGACTCAGAAAAACA[T/C]CCTGAGGTTGCAACACTGTAAATTTGTCTTACTGATAGGGAAACTCAGGC	ss38322437	18
1936	rs29013541	GGAATGGTGGGGCGGGAAGAACAACGTCTTCAAAGAACTCGGGACTGGAC[T/C]ACATTTGTTTCTGCAACAAACATTTTCTGGGGCGTCTACTATATTCCAGA	ss38322436	18
1937	rs29010286	GGGTCGAATGGTAGGGCCTATTTCACAGGGTTGGAATGAGGATTAGCATA[C/T]GTGTAGGGGTGAGGAGGCTGGGTCAGCACAGGCTGGCAGATAGTGGGTAC	ss38324791	18
1938	rs43702468	GCGTAGCGCACAGGGAAAGTAGACAGCTGACCCTAACTGTAGTCACTTGT[G/T]TACTGTGGTCATGGTTTTCCTAGAGGGCCTCAAAAAGAAACTACAGCTGG	ss66537611	18
1939	rs29022481	CATGAGGTCACCAAGTAAATTCCTTTAGTATGTCAAACATGAAGGTTAAA[G/T]CAACCTCGTGAATTAAAAAAATTCCCAAATGCCATGCTGATGTGATACAA	ss38330977	18
1940	rs29022482	TGAATTAAAAAAATTCCCAAATGCCATGCTGATGTGATACAAAGGGTAGC[T/G]ACACTCCACAATGCAACAGCTGTGGGTAATTTTTTTTCCTTGTAACTTAA	ss38330978	18
1941	rs29012854	ACCTGAAACTAATATAATTTTGTAAACAGATTCAATTTTTAAAATAATCA[G/A]TTAAGCCATGAGAAAGAAGAAACGGGGGAGGCAAGTGGATTACTCAACAC	ss38323953	18
1942	rs29016304	CCTCATCCCTAGCTTCCTTTTGAGGTTTGCAATGGCTGAGCTGAGAGGGT[T/C]CTCACAGGGGTCTATTAAGGACACAGAAAGCATGGAACCTCTTTCCCTTT	ss38332804	18
1943	rs29011455	TCAAAGCTAAATGAAAGAAGTGCCAGTATCCATCTTAAGAGTTGCTCTTA[C/T]GGTGTCGCACAGCTCTGGTCAACTTGATGCAAGTGCACTGTGAGGAGCCT	ss38325746	18
1944	rs29018737	TTCCTGAAATGTGTCATCACTGTGCATCTTTTCATTATTTTCACATAAGC[T/C]GAGAGATGGATTCTTTTCCAAATGTATTTATTTGGTGAGATCCTGGAAGC	ss38335831ss65068656	18
1945	rs29014011	GCCAGTTATGCACACCTTTCTGAGTTTCAGCTAGTGTGGAAGGTTCAGCT[A/G]TTTTATTTTTCACCTGCTATTGAAATGCTTATTCTCTGAAAATGTATTGC	ss38322912	18
1946	rs29013206	GGTGGTGGTGGTGAATTCTTCTATTTAGAAGATACATCAGTCATGGATAC[A/G]GTGTTGAGGAGGAAGAAAGCAGAAAGAGGAGGATGCCTAGTAGGTGTCAG	ss38322092	18
1947	rs29017599	CATAAAGTTAAGCTTCCACATTTAAAAATATTTCCCCCCAGAAAGCAAGA[A/G]GGAGAGTCTGTTCTTGTGGAGATCTTAAGGGACAGGACAGCTGGGCTGGG	ss62433670ss38333905	18
1948	rs17871274	CCCTGCACTGCGTGGTCTGGCACCTCCAGACTCCAGCCGCCTTGTGGTCC[G/A]CTGTGACTTTGACTCTCGGCCTGCCAATGAAATGAACCCTGTTTTAGAAA	ss28451615	18
1949	rs29010380	CAGGAGTCTTTAGATCCAAGGAGCATCATCTCCCTGGAGATCTGCTATGA[T/C]CAGGCCATGGGCAGCACCTGGGTCACCTCCAGCCCATATGCACAGTGCTG	ss38324887ss62429059	18
1950	rs43705578	CTCAAGACCAGAAACTAACCAGAACTCCAAGGCATGGGAGTCCTATTTTG[C/T]CAACTATGCGGTCATTCTCAAAATCTTCCCCCAACACAGCCCCTGGCATC	ss66537870	18
1951	rs29011512	TGGTCAGTATGCAACTATTGGTAATCCAAACCGAGATTTCCTCTTGCACC[C/G]ATTTACACTTGCTTCCCTGTGTTCATAGGAAGGTGAAGTTACATTGTGGC	ss38325807	18
1952	rs29024925	ACAGACTAGTGGAAGACTACCATAAGCTTTGTTATGCTGTCTTTTGCAAA[C/A]GATAAACATTTGCTTTCCATCTTGATGTCATCTCTTCAGGTTATTATTTG	ss38335033ss62436614	18
1953	rs29024922	TTCTTCATTCCACCACATAAATGAAAAATCTACCTGGCAGAACAGGGACA[T/C]GCTAATAAACCTACACATGTTAACCAAAGCCTATTCTGCAAAGCCTATTC	ss62436593ss38335030	18
1954	rs29027481	ACTATGAATTTTGACATTCCTGAACAGTAAGAAACCAAAAAGACACCATG[A/T]GAGGAGGAGAGATGGCCAAGGTGAAAAGGGAAGGAAAGAAGGCTCTTGTA	ss38329870ss62438857	18
1955	rs29027483	TGCAGTAGAGGTCAGAGGGGAGCCCAGAGAGGACCCCAAGACAAAATGAC[G/A]TTGGTTACCGGCTTAAGAGACTCAAAGAACTGTCCTAGAAGAGAGCAAAT	ss38329872ss62438863	18
1956	rs43706886	TTCAGAGTATTAGCTACCCAATTCCAATCACAGGGGAATCGATGGGATTT[C/T]AAATAGTGATTGAGACTAGCTATAAAAGCTCCAGGAGCTTCACAAAGGTG	ss66538004	18
1957	rs43702523	ATTTCAAGGTCATGATATCACCAGTGTTATCTGGACCAAAGTACCAACAA[C/T]GCAAGGTATTTGCAATAAGTCGGTCATCCATAATCATCGTAAGATTGTCA	ss66537676	18
1958	rs43705623	GGAAATTTACTGCTAAGGAGGAGAAGGAAGAAAAGGGGTTGTTGATTTAT[A/G]TTTTACATAATATTCATCTTATGGTTGGGACCCACTGCAGGGAAAATGTA	ss66537927	18
1959	rs29010079	TATCTGAGACTGTTTTGGCTCCAAAACCTCCCCTCAGAGCTGCTGTCTTC[A/T]AAAGTCCACAGGTGTGAGGACCCTTGTACCTTCCGTGGACTCACTGAGCT	ss38324577	18
1960	rs29011041	CCACAGCTGCTCCATCAAATGCCCTGTCTCGCGGGATGGTCTTAATCCAC[C/G]TGGCTGCAGAAGCTGCCATCAACTGAGTCCCTCTAGCTAAAAAGGATTCT	ss38325328	18
1961	rs43702433	CATTTCTGAATGTGTAAGAAGATGTTCATGGACTTTAGAGGCAGCAGGCA[C/T]GTGTGTGCCGAGCTTCCCCTTCTCACCACGGCTCCTCTGGGTGAGGCACC	ss66537568	18
1962	AJ496772	AGGCTTTTTTCAGTTAGATATGCAAATAATCTCTGAGCAGTGAAAAAAAA[C/A]CCCCAGATGCTATGGTTATAGTCCTGTAGGAGATGAATCAGTTTTCTATC		18
1963	rs29016029	CCCATGCTGCCAGACCCGGCTGCTACAACAGCAACACCTTGGCTCCTAGA[G/A]TTGCTACAACCTTTTGTTGTTGTTCAGTCGCTCAGTCGTGTCCAGCTCTT	ss38332528	18
1964	rs29021977	TCTCTGCTACCTGGCCTGACATAATAATTACCTGCCTGTGATTTATCTCC[A/G]GCAGATTATGAGCGATGATAGGGTTTGGGGTGATAATTGAGTGTGTCAAA	ss38330471	18
1965	rs29026611	TGCGAATGGCAAGGAGTGAGCAGGAGGAAGTGAGTGTTTGGAGGAATAAC[C/G]CTAACAAAGAGTGTGCCCGTGGAGTGCATTTGAGGGGCAGAGGTGGGGGG	ss38337298	18
1966	rs29021821	CAGTTAAAACTTAAAGAGACCTAATCACAAGGGTGCCCCGAACAGGCCTC[G/A]TTCCTTAGCCACAGCTGACCTTTATTCCAGGGGAAGACTTGGACCAAGCC	ss38330311	18
1967	rs29025570	GCTGGAAAGAATATTTCTTAACTTACAGTATCTTCTGCATTTTGGTGAAG[A/G]TAAAAATTCTTAATTTGGTAATATGGGGATGGATTAGTGTGTTTTCATGC	ss38331461	18
1968	rs29012869	AAGAGAGCTGAGAGTGGGGACCCAGGGTAGCGCATATGGGAGTCCGAGGA[G/A]GCTCAGAATGTGGGATTCTAGAAGACAGAGTCGGGGGATCCAGGGGGTTC	ss62467174ss38323968	18
1969	rs17871540	GGCCCCTCCATCCCSCATGGTCACCGGAAAGGCCAAGGCTGTGGGAAATG[G/C]GATTAAGACGAGGCCACTTCCTCTCTCTGAGAACGGCCTCAAGGGGCTGG	ss28451881	18
1970	rs17871403	CTTCATCCATGGGAGGGAGAGGAGAGCTCTTCTCAGATTGCCTGATTTCC[G/T]ATTCCTTTCATCCTCAGCCGGCTCTTCCCAGACAAGGAGAGCATGCTTGA	ss62475232ss49846339ss28451744	18
1971	rs17871377	GGTCAGGTAAGGGCTGAGGCCTGTGCTGGATAAGAATTCAGGGACAGGCA[G/A]ACTTGGGTGGGGCTCCCTGGATTCCCAYGCACCTTAACTCATGGATTCCA	ss28451718ss49846334	18
1972	AY092412	TTCACCATGCAGGGCCTGTTGGGCTGCGAGTTGGGCCCTGACAATGTCTC[G/A]GTGCCGGTGGCCAAGTTTGCCCTGAACGGMGAGGAGTTCATGATGTTTGA		18
1973	rs29012609	AAAGAGTAAGGAGACTGTTTTATTCAGTTTTTGAGTGGATATTTATGTCA[A/G]TTGTTGGATATGCATTGTTTACCTTTTGGGAGCATCATTTGAAAATGGAA	ss38323704	18
1974	rs41894198	ACCCACTCCCCACAACCTGGTGCTGGGATCTCTGGGGTTGGGAGGGACTG[C/A]GAACCCCCCATCCCCTGTCCTGACTCAGATGTGGCGGAGGGTCCCTTAAA	ss62485726	18
1975	rs41894199	GGAGGGGCAGGCAGAGACTTGGAGGATTTCAAAGTTTCTAATGATCTCCC[C/T]TGTCCCTCTTTTCTCAGCTCCTTGGATCTCTTTCCGTGGGGAGGATGTAG	ss62485729	18
1976	rs29022892	GCCCAACTTCCACGACTAAGGAACCCGCAAGCTCCAGCTAAACATTCTTC[A/C]TGCTGCAGCTAAAACCTGAGGCAGCCAGATACATAATAAGCTACAAGGAT	ss38336177	19
1977	rs29021007	TCTCCCTCTCTCTTCCTCTTGTGCTATGGTTGGCCTGAAAGGTTAGAAAC[T/G]GCACAACTAGATGGATCAAGGGAAGATTTCATAATGCTCTGGTGCTGGGC	ss38328701	19
1978	rs29021008	GGTGCTGGGCTGGGCAGTCTAGCCAAATTCCATTCATTAGCTAAGGCACC[G/A]GGTGAGTGTGGCCAGTAAAAATGTTGTTTTGGTTCCATAGAAGCGCTGAT	ss38328702	19
1979	rs29027039	GCCTGTGAATATCTTTCTTACCCAGTTATTTTATGGCATGAACACTCCCC[A/G]TGCCCCATCCTGAAACAAATTGAACTGGGAAAAATTGGAGGTCTGGACCA	ss38329425	19
1980	rs17870465	MAGGAGGCCTCCCTCATACCAGCCTTATCCCCTGACAATGCCCCAATACC[A/T]CCCACAGGCTCCTTTTATGGAGGTCAACTGAGTAGCCAGGCCCTGACTCT		19
1981	rs29016966	ACCCCAGGGGCTTGAGGCTGTGTCAGCCCTAAACAAGGCCTGGCCAGCTC[G/A]CTGGGCAAGAACAACTTCCAAATGCCAACCAGGGGCTCCTCCTTGAGTCA	ss38333255	19
1982	rs29016967	GTTAAAAAGGCAGAAGTGCCTCCTACTTGCATTGTTCTTCTCAAAAATGT[C/T]GGCTCATTCAGTCACTTCTATCAGGACACCCAAAGCTTTGAACCTTAGGT	ss38333256	19
1983	rs29021248	TCTACAGGTTTTGGGGGTGGTTTGGTTGGCCGTGGGGTGAAAATCCAGGT[T/C]GCTCAAATCATAAATTCTCACACATTCTTGGCCCAGGAGTGCACGTAGGC	ss38328944	19
1984	rs29017313	AGGTTAAGAGGAGGCGGTGCTCACCCCACTGCTGAAGGCCAGGGGGCTCC[G/T]CTGGAGAGCTGGCCATCCTAAAGACAAGCTGCTCTGTTTAGAATCGGGCT	ss38333605	19
1985	rs29013473	ATGTTCATTTGAAGTTTTGGTCACAGTAGATTATCTGACACATACATTAT[A/G]GTCTTAGGTTCAGCACTTTACAGTCCAGATTAGTTCTGTGAGTATTCTTG	ss38322367	19
1986	rs29013474	CAGTAGTGCTCATTGGTACGTGTGATTCTAACATGGAAACAAACTTCTCC[T/C]CAAGGTAAAGGTCCTTACTCATGTGGAAAGCTTTCAGTACCCCTCTTCTA	ss38322368	19
1987	rs43703938	CCCCGGGGTAGGAGGCAGCCCGACGCCACTGGATCTGGAAACTCAGGCCC[G/T]TGGGGGAGTAGGTCCCTCTGCCCTCACTCGGACTAGTGCCTTTCCCGTTT	ss66537697	19
1988	rs43706921	AGGACAGACAAGCAAAAACAAAGATTAACCGTTATATTCTGCTATAATTA[A/G]AAAAAAGCAAAAGGAGAACCTGTAAGAAGGATTTATGCTCTGGACCCACA	ss66538043	19
1989	rs29023329	ATTCCAATATGTTAAGCAGATGTATTTATTAAAAATAATGCTAATATACT[T/C]CTGGGGCACACTGATTCCAAGAGGGTGTTTGCAGCAGATTGCATTATAAT	ss38336619	19
1990	rs29013409	ACAGCCTGACCTCTCAGGTCAAAGTCCAGGGGTGAGAGCAGTCCCTGAGT[A/G]AGGGTGGGGGAGGCTGAGATCATCAGTGGAGGAACCTCCCAAATAAACTC	ss38322300	19
1991	rs29022099	AAGCAACGCCTTCTCTCTGTTTTCCCAAATGTCAGGCTCCAGAGTTTCCT[G/C]CCTCATGGTACCCGGCCCCCCACCCTACCCCTGCTCAGGGGAGGTATTCA	ss38330593	19
1992	rs43706890	ACATTCCACAGTGGAGAGAACAATACCACAATAAACAGTGCCTCCCAGAC[A/G]TCAACAGCACTGCCACTAACAAACACAGCACGGCAAACTGGCTCTTGTAC	ss66538008	19
1993	rs29025380	AAAAAAATGGATTCTAGAACAACTGGCTCATCAACAGCTATTAATTATTA[T/C]TGAATTTGCCCTGACAGGCTAGAACTGGCAGTGGTGCTAGACAAAGAAAA	ss38331266	19
1994	rs29011491	ACTGAGTGACAGCAGTCAGTAGTAGACAGTATGGGAGCACCCAGCCCCAA[A/G]CACTGTTGACATTCGAGGCTAGATCGTATTTGACTGTGGGGATCTGTCCT	ss38325786	19
1995	rs29010293	CTGAACCCTACTTAGCAATCAGCATCCCTTGGTAACCCTGAGAGCCATCT[T/C]TCCATCAGACCTATAGCGCTGCTTTTACTCTCGTTGCTCTATACTTTCTT	ss38324798	19
1996	rs29024143	TAGTGTATTGGCTTTGCCTACAATGGAGCATCGCTGACGGTCTTCTTTTT[G/A]TACCCAAGTTGGTCATTTGGCTTTGTCTCTGATGGGGCGTTGGCTGGAAG	ss38334236	19
1997	rs29017013	ACATACACTAGTCTATACTTTTTTTTCCCCCCACACAACTGTTATTCTTT[C/T]GATTACAAAAGTCACACAAGTTCATTCTGGAAACATTTTTTAAAAAAAGA	ss38333302	19
1998	rs29023571	AGGCCCTGAACTGGCCAGGTGTGACCTCGGTGCCCAGCTGCCCCCAGGCA[A/G]GTGGTTAGTAAGCACAGCCAGGCTCCAACTCCTTGAACATTGCTGGGGAC	ss38336864	19
1999	rs43710053	CCCAAACAGGACCCCTGTTGTGCTTCTTGGTCCTCCATTGAGGTGGACAG[G/T]TCCTGCACCCTGGGGCTGAATGAGGGGCCACAGGCTCCGCCTGGCTGTCC	ss66538203	19
[truncated: 669 more rows]
